# Supplementary material for: Predicting the occurrence of surgical site infections using text mining and machine learning
Source: PLoS One. 2019 Dec 13;14(12):e0226272. doi: 10.1371/journal.pone.0226272 (PMC6910696; doi:10.1371/journal.pone.0226272)
Supplement: S1 Supplement — (ZIP) [file pone.0226272.s001.zip]

Archive with 9 entries (8 files):
- master_postoperative.py
- __MACOSX/
- __MACOSX/._master_postoperative.py
- description_dataset.csv
- __MACOSX/._description_dataset.csv
- master_description.py
- __MACOSX/._master_description.py
- postoperative_dataset.csv
- __MACOSX/._postoperative_dataset.csv
