# Supplementary material for: Predicting the occurrence of surgical site infections using text mining and machine learning
Source: PLoS One. 2019 Dec 13;14(12):e0226272. doi: 10.1371/journal.pone.0226272 (PMC6910696; doi:10.1371/journal.pone.0226272)
Supplement: S1 Supplement — (ZIP) [file pone.0226272.s001.zip › master_postoperative.py]

# -*- coding: utf-8 -*-
import pandas as pd
import re
import nltk
import numpy as np
import joblib
import itertools
import unicodedata
from nltk.corpus import stopwords
from sklearn.feature_extraction.text import TfidfTransformer, CountVectorizer
from sklearn.naive_bayes import MultinomialNB
from sklearn.metrics import (classification_report, confusion_matrix, f1_score, roc_auc_score, 
                             precision_score, recall_score, make_scorer)
from sklearn.pipeline import Pipeline
from sklearn.model_selection import cross_val_score, cross_val_predict
from sklearn.svm import LinearSVC, SVC
from sklearn.linear_model import SGDClassifier, LogisticRegression
from sklearn.feature_selection import SelectPercentile, f_classif, chi2
from sklearn.neighbors import NearestCentroid
from sklearn.ensemble import RandomForestClassifier
from sklearn import preprocessing
from time import gmtime, strftime

nltk.download('stopwords')
nltk.download('punkt')
nltk.download('rslp')

'''  
"""The commented code below was run prior to the text encoding and is 
    presented here for your convenience only. This code should not 
    be executed because the text file has already been encoded.
        
    Before the text was encoded, the steps of text normalization, accent removal, 
    lower case, tokenization and stemming were performed.
   
    After the preprocessing, the text encoding step was performed.
    An encoder was constructed by mapping each word from every vocabulary 
    of the dataset to a unique ID.
    
    Below is an example of non-tokenized and non-stemmed text encoding):
    
    original_text = ['the patient has a fever and also has a cough']
    encoded_text = [0 1 2 3 4 5 6 2 3 7]
""" 

#reading the dataset to a dataframe
data = pd.read_csv('fato_cirurgia_evolucao.csv', sep = ';')
data = data[['mamc_vis_evolucoes','infeccao']]

stemmer = nltk.stem.RSLPStemmer()
def stem_tokens(tokens, stemmer):
    stemmed = []
    for item in tokens:
        stemmed.append(stemmer.stem(item))
    return stemmed
  
def strip_accents_ascii(s):
    nkfd_form = unicodedata.normalize('NFKD', s)
    return nkfd_form.encode('ASCII', 'ignore').decode('ASCII')  
  
def tokenize(text):
    # ascii
    text = strip_accents_ascii(text.lower())   
    # remove non letters
    text = re.sub("[^a-zA-Z]", " ", text)    
    # tokenize
    tokens = nltk.word_tokenize(text)
    #stopwords removing
    tokens = [w for w in tokens if w not in stopwords.words('portuguese')]
    # stemming
    stems = stem_tokens(tokens, stemmer)
    return stems
   
#tokenize and stemming text
data['tokenized'] = data['mamc_vis_evolucoes'].apply(tokenize) 

#list of all tokenized text records
postoperative_descriptions = data['tokenized'].tolist()

#list of all the vocabulary
vocab_list = list(set(list(itertools.chain.from_iterable(postoperative_descriptions))))

#label encoder fitting
le = preprocessing.LabelEncoder()
le.fit(vocab_list)

#adds encoded column to dataframe
data['encoded_text'] = data.apply(lambda row: le.transform(row['tokenized']), axis=1)
data['encoded_text'] = data.apply(lambda row: ' '.join(str(x) for x in (row['encoded_text'])), axis=1)

#dumps dataframe to .csv file
data = data[['encoded_text','infeccao']]
data.to_csv('postoperative_dataset.csv', index=False, sep = ';') 

'''

def tokenize_only(text):
    return nltk.word_tokenize(text)

vect = CountVectorizer( #stop_words=stopwords.words('portuguese'), #process performed prior to encoding
                        ngram_range=(1, 3), 
                        max_df=0.4,
                        min_df=2,
                        analyzer = 'word',
                        tokenizer = tokenize_only,
                        #strip_accents='ascii', #process performed prior to encoding
                        #lowercase = True #process performed prior to encoding
                        )

# reading the encoded text dataset to a dataframe
data = pd.read_csv('postoperative_dataset.csv', sep = ';') 

# fit-transforming the encoded text
X = vect.fit_transform(data.encoded_text)
y = data.infeccao  

# save the vectored text so you do not have to vectorize it again
joblib.dump(X, 'X_vectorized_postoperative_descriptions.pkl', protocol=2)
joblib.dump(y, 'y_vectorized_postoperative_descriptions.pkl', protocol=2)

# load the vectorized text
X = joblib.load('X_vectorized_postoperative_descriptions.pkl')
y = joblib.load('y_vectorized_postoperative_descriptions.pkl') 

print('##############################-- Vectorization complete')

#definition of metrics that will be evaluated
scorer = make_scorer(roc_auc_score, average='weighted')
precision_neg = make_scorer(precision_score, pos_label = 0)
recall_neg = make_scorer(recall_score, pos_label = 0)
fscore_neg = make_scorer(f1_score, pos_label = 0)
precision_pos = make_scorer(precision_score, pos_label = 1)
recall_pos = make_scorer(recall_score, pos_label = 1)
fscore_pos = make_scorer(f1_score, pos_label = 1)

cv = 10

####################### Logistic Regression
datetime = strftime("%Y-%m-%d %H:%M:%S", gmtime())
weight = {0:0.01, 1:1}
clf_LR = Pipeline([
  		('tfidf', TfidfTransformer(norm = 'l1',use_idf= True)),
		('fs', SelectPercentile(chi2, percentile = 40)),
		('clf', LogisticRegression(class_weight = weight, C = 765, penalty = 'l1', verbose = 1))
])

if __name__ == '__main__':
    scores_LR = (cross_val_score(clf_LR, X, y, cv=cv, scoring=scorer))#recall, roc_auc, f1, accuracy
    precision_LR_neg = (cross_val_score(clf_LR, X, y, cv=cv, scoring=precision_neg))
    recall_LR_neg = (cross_val_score(clf_LR, X, y, cv=cv, scoring=recall_neg))
    fscore_LR_neg = (cross_val_score(clf_LR, X, y, cv=cv, scoring=fscore_neg))
    precision_LR_pos = (cross_val_score(clf_LR, X, y, cv=cv, scoring=precision_pos))
    recall_LR_pos = (cross_val_score(clf_LR, X, y, cv=cv, scoring=recall_pos))
    fscore_LR_pos = (cross_val_score(clf_LR, X, y, cv=cv, scoring=fscore_pos))

    y_pred_class_LR = cross_val_predict(clf_LR, X, y, cv=cv)

with open('postoperative_results_ROCAUC.txt', 'a') as file:
    file.writelines("\n################### \n\nClassificador: " + str(clf_LR) + "\n")	
    file.writelines("\n################### \n\nHora: " + str(datetime) + "\n")	
    file.writelines("\nScore ROC-AUC*: %0.3f (+/- %0.3f)" % (scores_LR.mean(), scores_LR.std()))
    file.writelines("\nPrecision (negative): %0.3f (+/- %0.3f)" % (precision_LR_neg.mean(), precision_LR_neg.std()))
    file.writelines("\nRecall (negative): %0.3f (+/- %0.3f)" % (recall_LR_neg.mean(), recall_LR_neg.std()))
    file.writelines("\nF-score (negative): %0.3f (+/- %0.3f)" % (fscore_LR_neg.mean(), fscore_LR_neg.std()))    
    file.writelines("\nPrecision (positive): %0.3f (+/- %0.3f)" % (precision_LR_pos.mean(), precision_LR_pos.std()))
    file.writelines("\nRecall (positive): %0.3f (+/- %0.3f)" % (recall_LR_pos.mean(), recall_LR_pos.std()))
    file.writelines("\nF-score (positive): %0.3f (+/- %0.3f)" % (fscore_LR_pos.mean(), fscore_LR_pos.std()))    

    file.writelines("\nclf report: \n" + str(confusion_matrix(y, y_pred_class_LR)))
    file.writelines("\nclf report: \n" + str(classification_report(y, y_pred_class_LR)))

####################### Nearest Centroit
datetime = strftime("%Y-%m-%d %H:%M:%S", gmtime())
clf_NC = Pipeline([
                ('fs', SelectPercentile(chi2, percentile = 80)),
                ('tfidf', TfidfTransformer(norm = 'l1', use_idf= True)),
                ('clf', NearestCentroid(metric = 'manhattan'))

])

if __name__ == '__main__':
    scores_NC = (cross_val_score(clf_NC, X, y, cv=cv, scoring=scorer))#recall, roc_auc, f1, accuracy
    precision_NC_neg = (cross_val_score(clf_NC, X, y, cv=cv, scoring=precision_neg))
    recall_NC_neg = (cross_val_score(clf_NC, X, y, cv=cv, scoring=recall_neg))
    fscore_NC_neg = (cross_val_score(clf_NC, X, y, cv=cv, scoring=fscore_neg))
    precision_NC_pos = (cross_val_score(clf_NC, X, y, cv=cv, scoring=precision_pos))
    recall_NC_pos = (cross_val_score(clf_NC, X, y, cv=cv, scoring=recall_pos))
    fscore_NC_pos = (cross_val_score(clf_NC, X, y, cv=cv, scoring=fscore_pos))

    y_pred_class_NC = cross_val_predict(clf_NC, X, y, cv=cv)

with open('postoperative_results_ROCAUC.txt', 'a') as file:
    file.writelines("\n################### \n\nClassificador: " + str(clf_NC) + "\n")
    file.writelines("\n################### \n\nHora: " + str(datetime) + "\n")
    file.writelines("\nScore ROC-AUC*: %0.3f (+/- %0.3f)" % (scores_NC.mean(), scores_NC.std()))
    file.writelines("\nPrecision (negative): %0.3f (+/- %0.3f)" % (precision_NC_neg.mean(), precision_NC_neg.std()))
    file.writelines("\nRecall (negative): %0.3f (+/- %0.3f)" % (recall_NC_neg.mean(), recall_NC_neg.std()))
    file.writelines("\nF-score (negative): %0.3f (+/- %0.3f)" % (fscore_NC_neg.mean(), fscore_NC_neg.std()))    
    file.writelines("\nPrecision (positive): %0.3f (+/- %0.3f)" % (precision_NC_pos.mean(), precision_NC_pos.std()))
    file.writelines("\nRecall (positive): %0.3f (+/- %0.3f)" % (recall_NC_pos.mean(), recall_NC_pos.std()))
    file.writelines("\nF-score (positive): %0.3f (+/- %0.3f)" % (fscore_NC_pos.mean(), fscore_NC_pos.std()))    

    file.writelines("\nclf report: \n" + str(confusion_matrix(y, y_pred_class_NC)))
    file.writelines("\nclf report: \n" + str(classification_report(y, y_pred_class_NC)))

####################### MultinomialNB
datetime = strftime("%Y-%m-%d %H:%M:%S", gmtime())
clf_NB = Pipeline([
		('fs', SelectPercentile(f_classif, percentile = 80)),		
  		('tfidf', TfidfTransformer(norm = None, use_idf= True)),
		('clf', MultinomialNB(class_prior = (0.05,0.95)))
		]) 
  
if __name__ == '__main__':
    scores_NB = (cross_val_score(clf_NB, X, y, cv=cv, scoring=scorer))
    precision_NB_neg = (cross_val_score(clf_NB, X, y, cv=cv, scoring=precision_neg))
    recall_NB_neg = (cross_val_score(clf_NB, X, y, cv=cv, scoring=recall_neg))
    fscore_NB_neg = (cross_val_score(clf_NB, X, y, cv=cv, scoring=fscore_neg))
    precision_NB_pos = (cross_val_score(clf_NB, X, y, cv=cv, scoring=precision_pos))
    recall_NB_pos = (cross_val_score(clf_NB, X, y, cv=cv, scoring=recall_pos))
    fscore_NB_pos = (cross_val_score(clf_NB, X, y, cv=cv, scoring=fscore_pos))
    
    y_pred_class_NB = cross_val_predict(clf_NB, X, y, cv=cv)

with open('postoperative_results_ROCAUC.txt', 'a') as file:
    file.writelines("\n################### \n\nClassificador: " + str(clf_NB) + "\n")	
    file.writelines("\n################### \n\nHora: " + str(datetime) + "\n")
    file.writelines("\nScore ROC-AUC*: %0.3f (+/- %0.3f)" % (scores_NB.mean(), scores_NB.std()))
    file.writelines("\nPrecision (negative): %0.3f (+/- %0.3f)" % (precision_NB_neg.mean(), precision_NB_neg.std()))
    file.writelines("\nRecall (negative): %0.3f (+/- %0.3f)" % (recall_NB_neg.mean(), recall_NB_neg.std()))
    file.writelines("\nF-score (negative): %0.3f (+/- %0.3f)" % (fscore_NB_neg.mean(), fscore_NB_neg.std()))    
    file.writelines("\nPrecision (positive): %0.3f (+/- %0.3f)" % (precision_NB_pos.mean(), precision_NB_pos.std()))
    file.writelines("\nRecall (positive): %0.3f (+/- %0.3f)" % (recall_NB_pos.mean(), recall_NB_pos.std()))
    file.writelines("\nF-score (positive): %0.3f (+/- %0.3f)" % (fscore_NB_pos.mean(), fscore_NB_pos.std()))    

    file.writelines("\nclf report: \n" + str(confusion_matrix(y, y_pred_class_NB)))
    file.writelines("\nclf report: \n" + str(classification_report(y, y_pred_class_NB)))

####################### RandomForest 
datetime = strftime("%Y-%m-%d %H:%M:%S", gmtime())
weight = {0:0.01, 1:1}
clf_RF = Pipeline([
		('fs', SelectPercentile(chi2, percentile = 20)),		
  		('tfidf', TfidfTransformer(norm = 'l2',use_idf= False)),
		('clf', RandomForestClassifier(bootstrap= False, class_weight=weight, criterion = 'entropy',
                                          max_depth= None, max_features=11, min_samples_leaf= 8, min_samples_split= 3,
                                          n_estimators= 20, random_state= None, n_jobs = -1, verbose = 1))
		])

if __name__ == '__main__':
    scores_RF = (cross_val_score(clf_RF, X, y, cv=cv, scoring=scorer))
    precision_RF_neg = (cross_val_score(clf_RF, X, y, cv=cv, scoring=precision_neg))
    recall_RF_neg = (cross_val_score(clf_RF, X, y, cv=cv, scoring=recall_neg))
    fscore_RF_neg = (cross_val_score(clf_RF, X, y, cv=cv, scoring=fscore_neg))
    precision_RF_pos = (cross_val_score(clf_RF, X, y, cv=cv, scoring=precision_pos))
    recall_RF_pos = (cross_val_score(clf_RF, X, y, cv=cv, scoring=recall_pos))
    fscore_RF_pos = (cross_val_score(clf_RF, X, y, cv=cv, scoring=fscore_pos))
    
    y_pred_class_RF = cross_val_predict(clf_RF, X, y, cv=cv)

with open('postoperative_results_ROCAUC.txt', 'a') as file:
    file.writelines("\n################### \n\nClassificador: " + str(clf_RF) + "\n")	
    file.writelines("\n################### \n\nHora: " + str(datetime) + "\n")
    file.writelines("\nScore ROC-AUC*: %0.3f (+/- %0.3f)" % (scores_RF.mean(), scores_RF.std()))
    file.writelines("\nPrecision (negative): %0.3f (+/- %0.3f)" % (precision_RF_neg.mean(), precision_RF_neg.std()))
    file.writelines("\nRecall (negative): %0.3f (+/- %0.3f)" % (recall_RF_neg.mean(), recall_RF_neg.std()))
    file.writelines("\nF-score (negative): %0.3f (+/- %0.3f)" % (fscore_RF_neg.mean(), fscore_RF_neg.std()))    
    file.writelines("\nPrecision (positive): %0.3f (+/- %0.3f)" % (precision_RF_pos.mean(), precision_RF_pos.std()))
    file.writelines("\nRecall (positive): %0.3f (+/- %0.3f)" % (recall_RF_pos.mean(), recall_RF_pos.std()))
    file.writelines("\nF-score (positive): %0.3f (+/- %0.3f)" % (fscore_RF_pos.mean(), fscore_RF_pos.std()))    

    file.writelines("\nclf report: \n" + str(confusion_matrix(y, y_pred_class_RF)))
    file.writelines("\nclf report: \n" + str(classification_report(y, y_pred_class_RF)))

####################### SGDClassifier
datetime = strftime("%Y-%m-%d %H:%M:%S", gmtime())
weight = {0:0.01, 1:1}
clf_SGD = Pipeline([
		('fs', SelectPercentile(f_classif, percentile = 55)),		
  		('tfidf', TfidfTransformer(norm = None, use_idf= False)),
		('clf', SGDClassifier(class_weight=weight, alpha= 0.3, loss= 'huber', penalty= 'l2'))
		])
  
if __name__ == '__main__':
    scores_SGD = (cross_val_score(clf_SGD, X, y, cv=cv, scoring=scorer))#recall, roc_auc, f1, accuracy
    precision_SGD_neg = (cross_val_score(clf_SGD, X, y, cv=cv, scoring=precision_neg))
    recall_SGD_neg = (cross_val_score(clf_SGD, X, y, cv=cv, scoring=recall_neg))
    fscore_SGD_neg = (cross_val_score(clf_SGD, X, y, cv=cv, scoring=fscore_neg))
    precision_SGD_pos = (cross_val_score(clf_SGD, X, y, cv=cv, scoring=precision_pos))
    recall_SGD_pos = (cross_val_score(clf_SGD, X, y, cv=cv, scoring=recall_pos))
    fscore_SGD_pos = (cross_val_score(clf_SGD, X, y, cv=cv, scoring=fscore_pos))
    
    y_pred_class_SGD = cross_val_predict(clf_SGD, X, y, cv=cv)

with open('postoperative_results_ROCAUC.txt', 'a') as file:
    file.writelines("\n################### \n\nClassificador: " + str(clf_SGD) + "\n")	
    file.writelines("\n################### \n\nHora: " + str(datetime) + "\n")
    file.writelines("\nScore ROC-AUC*: %0.3f (+/- %0.3f)" % (scores_SGD.mean(), scores_SGD.std()))
    file.writelines("\nPrecision (negative): %0.3f (+/- %0.3f)" % (precision_SGD_neg.mean(), precision_SGD_neg.std()))
    file.writelines("\nRecall (negative): %0.3f (+/- %0.3f)" % (recall_SGD_neg.mean(), recall_SGD_neg.std()))
    file.writelines("\nF-score (negative): %0.3f (+/- %0.3f)" % (fscore_SGD_neg.mean(), fscore_SGD_neg.std()))    
    file.writelines("\nPrecision (positive): %0.3f (+/- %0.3f)" % (precision_SGD_pos.mean(), precision_SGD_pos.std()))
    file.writelines("\nRecall (positive): %0.3f (+/- %0.3f)" % (recall_SGD_pos.mean(), recall_SGD_pos.std()))
    file.writelines("\nF-score (positive): %0.3f (+/- %0.3f)" % (fscore_SGD_pos.mean(), fscore_SGD_pos.std()))    

    file.writelines("\nclf report: \n" + str(confusion_matrix(y, y_pred_class_SGD)))
    file.writelines("\nclf report: \n" + str(classification_report(y, y_pred_class_SGD)))

####################### LinearSVC
weight = {0:0.01, 1:1}
clf_LSVC = Pipeline([
		('fs', SelectPercentile(chi2, percentile = 45)),		
  		('tfidf', TfidfTransformer(norm = 'l1', use_idf= False)),
		('clf', LinearSVC(C=525, penalty = 'l2', class_weight = weight, random_state= 1,
                      max_iter= 924))
		]) 

if __name__ == '__main__':
    scores_LSVC = (cross_val_score(clf_LSVC, X, y, cv=cv, scoring=scorer))#recall, roc_auc, f1, accuracy
    precision_LSVC_neg = (cross_val_score(clf_LSVC, X, y, cv=cv, scoring=precision_neg))
    recall_LSVC_neg = (cross_val_score(clf_LSVC, X, y, cv=cv, scoring=recall_neg))
    fscore_LSVC_neg = (cross_val_score(clf_LSVC, X, y, cv=cv, scoring=fscore_neg))
    precision_LSVC_pos = (cross_val_score(clf_LSVC, X, y, cv=cv, scoring=precision_pos))
    recall_LSVC_pos = (cross_val_score(clf_LSVC, X, y, cv=cv, scoring=recall_pos))
    fscore_LSVC_pos = (cross_val_score(clf_LSVC, X, y, cv=cv, scoring=fscore_pos))
    
    y_pred_class_LSVC = cross_val_predict(clf_LSVC, X, y, cv=cv)

with open('postoperative_results_ROCAUC.txt', 'a') as file:
    file.writelines("\n################### \n\nClassificador: " + str(clf_LSVC) + "\n")	
    file.writelines("\nScore ROC-AUC*: %0.3f (+/- %0.3f)" % (scores_LSVC.mean(), scores_LSVC.std()))
    file.writelines("\nPrecision (negative): %0.3f (+/- %0.3f)" % (precision_LSVC_neg.mean(), precision_LSVC_neg.std()))
    file.writelines("\nRecall (negative): %0.3f (+/- %0.3f)" % (recall_LSVC_neg.mean(), recall_LSVC_neg.std()))
    file.writelines("\nF-score (negative): %0.3f (+/- %0.3f)" % (fscore_LSVC_neg.mean(), fscore_LSVC_neg.std()))    
    file.writelines("\nPrecision (positive): %0.3f (+/- %0.3f)" % (precision_LSVC_pos.mean(), precision_LSVC_pos.std()))
    file.writelines("\nRecall (positive): %0.3f (+/- %0.3f)" % (recall_LSVC_pos.mean(), recall_LSVC_pos.std()))
    file.writelines("\nF-score (positive): %0.3f (+/- %0.3f)" % (fscore_LSVC_pos.mean(), fscore_LSVC_pos.std()))    

    file.writelines("\nclf report: \n" + str(confusion_matrix(y, y_pred_class_LSVC)))
    file.writelines("\nclf report:4 \n" + str(classification_report(y, y_pred_class_LSVC)))

####################### SVC
datetime = strftime("%Y-%m-%d %H:%M:%S", gmtime())
weight = {0:0.1, 1:1}
clf_SVC = Pipeline([
		('fs', SelectPercentile(f_classif, percentile = 25)),		
  		('tfidf', TfidfTransformer(norm = 'l2', use_idf= False)),
		('clf', SVC(C=890, class_weight = weight, coef0= 816, degree= 11, gamma= 249,
                      kernel= 'poly', max_iter= 175, probability= True, random_state= 1,
                      shrinking= True))
		]) 

if __name__ == '__main__':
    scores_SVC = (cross_val_score(clf_SVC, X, y, cv=cv, scoring=scorer))
    precision_SVC_neg = (cross_val_score(clf_SVC, X, y, cv=cv, scoring=precision_neg))
    recall_SVC_neg = (cross_val_score(clf_SVC, X, y, cv=cv, scoring=recall_neg))
    fscore_SVC_neg = (cross_val_score(clf_SVC, X, y, cv=cv, scoring=fscore_neg))
    precision_SVC_pos = (cross_val_score(clf_SVC, X, y, cv=cv, scoring=precision_pos))
    recall_SVC_pos = (cross_val_score(clf_SVC, X, y, cv=cv, scoring=recall_pos))
    fscore_SVC_pos = (cross_val_score(clf_SVC, X, y, cv=cv, scoring=fscore_pos))
    
    y_pred_class_SVC = cross_val_predict(clf_SVC, X, y, cv=cv)


with open('postoperative_results_ROCAUC.txt', 'a') as file:
    file.writelines("\n################### \n\nClassificador: " + str(clf_SVC) + "\n")	
    file.writelines("\n################### \n\nHora: " + str(datetime) + "\n")
    file.writelines("\nScore ROC-AUC*: %0.3f (+/- %0.3f)" % (scores_SVC.mean(), scores_SVC.std()))
    file.writelines("\nPrecision (negative): %0.3f (+/- %0.3f)" % (precision_SVC_neg.mean(), precision_SVC_neg.std()))
    file.writelines("\nRecall (negative): %0.3f (+/- %0.3f)" % (recall_SVC_neg.mean(), recall_SVC_neg.std()))
    file.writelines("\nF-score (negative): %0.3f (+/- %0.3f)" % (fscore_SVC_neg.mean(), fscore_SVC_neg.std()))    
    file.writelines("\nPrecision (positive): %0.3f (+/- %0.3f)" % (precision_SVC_pos.mean(), precision_SVC_pos.std()))
    file.writelines("\nRecall (positive): %0.3f (+/- %0.3f)" % (recall_SVC_pos.mean(), recall_SVC_pos.std()))
    file.writelines("\nF-score (positive): %0.3f (+/- %0.3f)" % (fscore_SVC_pos.mean(), fscore_SVC_pos.std()))    

    file.writelines("\nclf report: \n" + str(confusion_matrix(y, y_pred_class_SVC)))
    file.writelines("\nclf report: \n" + str(classification_report(y, y_pred_class_SVC)))


    
