# Supplementary material for: Predicting the occurrence of surgical site infections using text mining and machine learning
Source: PLoS One. 2019 Dec 13;14(12):e0226272. doi: 10.1371/journal.pone.0226272 (PMC6910696; doi:10.1371/journal.pone.0226272)
Supplement: S1 Supplement — (ZIP) [file pone.0226272.s001.zip › description_dataset.csv]

encoded_text	infeccao
9633 13880 331 15798 3859 16055 9600 990 12775 18106 12462 11491 4380 18667 15480 10223 6758 6758 3709 4897 15410 11203 4645 3587 1165 5561 3588 1332 13491 1767 4645 3588 19504 10698 12299 8800 7802 4645 3588 3709 17369 15410 11203 4645 937 361 18547 937 4887 8858 1877 4645 937 3816 19063 2127 7802 4645 891 8691 13951 4645 3587 16560 2970 20228 2750 19739 9156 11699 19208 937 17933 8447 13989 547…	1
9633 13880 357 7877 3859 16055 9600 990 12775 18106 7680 11491 4380 18667 15480 10223 6758 6758 17150 17145 8885 4645 3587 1165 5561 18882 2078 18224 20928 4645 3588 16507 7927 16551 4645 937 891 12042 3029 17816 4645 6565 5987 6249 12446 18224 4435 2078 18224 20928 4645 14838 8167 8548 20756 4645 3587 16560 2970 20228 2750 3917 20741 15779 4322 19208 937 17933 8447 13989 5476 1460 9675 15823 142…	1
9633 13880 362 3395 17141 3859 16055 9600 990 12775 18106 12462 11491 4380 18667 15480 10223 6758 6758 576 2084 14424 4645 3587 8447 18882 2078 18224 20928 4645 3588 8780 13274 12101 4645 937 10797 15255 6066 4645 937 13569 2402 5914 4645 6565 12299 10771 12547 18224 4435 6565 12299 8620 14147 4464 4435 10478 4635 21108 18597 4645 2078 18224 20928 4645 3587 16560 2970 20228 3521 11340 7360 11699 …	1
9633 13880 585 18593 3859 16055 9600 990 12775 18106 12462 11491 4380 18667 15480 10223 6758 6758 525 12989 4645 3587 8447 3588 5517 7999 13314 4645 3588 14898 9150 2983 2444 4645 937 722 17243 16773 4645 937 14838 20997 8284 4645 12308 13188 4645 3587 16560 2970 6255 3521 3917 15779 4322 19208 937 17933 16729 8447 13989 5476 1460 9675 15823 14229 10902 2798 20664 2221 3919 15574 14229 10902 2798…	1
9633 13880 594 11327 3859 16055 9600 990 12775 18106 12462 11491 4380 18667 15480 10223 6758 6758 12042 17233 18619 12340 4645 14347 19823 3588 2631 18224 14847 4645 3588 17146 8381 1963 4645 937 18246 12299 8886 15273 4645 12042 1858 9512 1858 4645 20702 12098 5453 4645 3587 16560 2970 6255 14337 16915 19989 14375 18792 11699 19208 937 17933 16729 8447 13989 5476 1460 9679 15823 14229 16374 1998…	1
9633 13880 924 9014 18514 3859 16055 9600 990 18106 7680 11491 4380 18667 15480 10223 6758 6758 3014 14431 4492 4645 3587 1165 5561 18882 576 2084 14424 4645 3588 12320 7792 17343 13509 614 8877 19229 18224 4645 3587 16560 2970 6255 2750 854 2221 5561 15779 4322 19208 937 17933 8447 13989 5476 1460 9679 15823 14229 10902 2798 20686 2221 3901 3919 15574 14229 10902 2798 20686 2221 3901 3919 151 14…	1
9633 13880 515 19142 18224 3859 16055 9600 990 12775 18106 12462 11491 4380 18667 15480 749 6758 6758 4870 11425 4645 14094 3588 10846 17379 4645 3587 16560 2970 6255 14092 10069 10352 11699 19208 937 17933 11864 17509 937 13989 5476 1460 9675 15823 14229 8899 5029 12122 15603 15762 15574 14229 8899 5029 12122 15603 15762 151 14229 15011 18196 17639 10178 6013 15964 3587 5307 19208 10069 10351 21…	0
9633 13880 358 18496 18799 3859 16055 9600 990 12775 18106 7680 11491 4380 18667 15480 10223 6758 6758 17150 17145 8885 4645 3587 1165 5561 18882 12042 17233 17166 21071 4645 3588 614 8877 19229 18224 4645 937 19384 7999 17848 4645 12002 11189 17261 4645 3587 16560 2970 20228 2750 3917 20741 15779 4322 19208 937 17933 8447 13989 5476 1460 9675 15823 14229 10902 2798 20664 2221 3955 451 15574 1422…	0
9633 13880 357 14147 11932 3859 16055 9600 990 12775 18106 12462 11491 4380 18667 15480 10223 6758 6758 17150 17145 8885 4645 3587 1165 5561 18882 5517 7999 13314 4645 3588 614 8877 19229 18224 4645 10478 4635 21108 18597 4645 3587 16560 2970 20228 2750 11340 7360 11699 19208 937 17933 8447 13989 5476 1460 9568 15823 14229 10902 1181 451 15574 14229 10902 1181 451 151 14229 11785 11832 15506 9990…	0
9633 13880 358 18512 13286 3859 16055 9600 990 12775 18106 7680 11491 4380 18667 15480 749 6758 6758 10716 17518 11293 4718 7802 4645 8540 13992 18882 3014 1643 1912 18496 4645 3588 12365 17819 4645 937 13525 16782 13804 4645 12383 12004 17653 4645 17612 17819 4645 3587 16560 2970 6255 18116 20741 5476 15779 4322 19208 937 17933 8447 13989 5476 1460 9568 15823 14229 16374 5872 14946 15105 15574 1…	0
9633 13880 358 18496 18799 3859 16055 9600 990 12775 18106 7680 11491 4380 18667 15480 10223 6758 6758 17150 17145 8885 4645 3587 1165 5561 3587 16560 2970 20228 19208 937 17933 13989 5476 1460 151 14229 15011 18196 17639 10178 6013 15964 3587 5307 19208 5319	0
9633 13880 893 4635 3354 2510 3859 16055 9600 990 18106 7680 11491 4380 18667 15480 10223 6758 6758 10771 8448 11932 16444 4645 8540 13992 937 12086 9021 2510 17832 4645 829 12042 8893 10544 18064 13259 4645 12308 12042 13256 1226 2240 3587 16560 2970 6255 18116 9410 1526 17229 11699 19208 937 17933 8447 13989 5476 1460 9568 15823 14229 13479 17642 112 15823 12732 15574 14229 13479 17642 112 1582…	1
9633 13880 893 17141 14532 3859 16055 9600 990 12581 18106 7680 11491 4380 18667 15480 10223 6758 6758 4870 3074 4864 4645 3883 15982 18882 3691 19163 4645 3588 1989 8659 13398 937 2840 2570 21271 4645 6565 3685 5154 7792 2552 4435 6565 11675 592 1963 4435 7711 12042 21265 10863 4645 12308 14843 1879 17698 4645 3587 16560 2970 6255 15955 17005 33 4327 19208 937 17933 16729 8447 13989 5476 1460 96…	1
9633 13880 1281 11687 1877 3859 16055 9600 990 18106 7680 11491 4380 18667 15480 10223 6758 6758 14159 2848 4443 4645 3587 8447 3588 14159 2848 4443 4645 3588 8888 10846 5939 4645 12002 17958 12813 14105 3587 16560 2970 6255 3521 11725 17067 11699 3521 14203 2206 11699 3521 17005 33 4327 19208 937 17933 16729 8447 13989 5476 1460 9675 15823 14229 2728 13704 12219 3997 5276 15574 14229 2728 13704 …	1
9633 13880 1815 6304 17141 20432 3859 16055 9600 990 18106 7680 11491 4380 18667 15480 10223 6758 6758 14843 17631 4645 3587 8447 3588 4870 4319 7714 4645 937 13202 13274 7714 4645 8865 4473 8871 4645 3296 14898 4832 20508 10863 4645 3587 16560 2970 6255 3521 3917 20741 15779 4322 19208 937 17933 8447 13989 5476 1460 9679 15823 14229 10902 3934 15574 14229 10902 3934 151 14229 15895 13422 291 920…	1
9633 13880 2048 20756 17653 3859 16055 9600 990 12581 18106 12462 11491 4380 18667 15480 10223 6758 6758 17150 17145 8885 4645 3587 1165 5561 18882 3014 3160 17801 4645 3588 891 8691 13951 4645 937 585 18663 4645 937 606 10716 12424 4645 4630 6366 11065 4645 7664 13200 20756 4645 3587 16560 2970 6255 2750 8322 16397 5740 15779 4322 19208 937 17933 8447 13989 5476 1460 9679 15823 14229 2728 13704 …	1
9633 13880 250 21041 3859 16055 9600 990 18106 12462 11491 4380 18667 15480 10223 6758 6758 525 12989 4645 3587 8447 18882 5517 7999 13314 4645 3588 8097 4509 14554 4645 3588 10716 8865 14553 11118 4645 3587 16560 2970 6255 3521 3975 15723 11699 19208 937 17933 11864 17509 937 13989 5476 1460 9675 15823 14229 2728 13704 12219 16948 15574 14229 2728 13704 12219 16948 151 14229 15011 18196 17639 10…	0
9633 13880 251 17261 1275 3859 16055 9600 990 12775 18106 12462 11491 4380 18667 15480 749 6758 6758 14159 2848 4443 4645 3587 8447 18882 12042 17233 17166 21071 4645 3588 10478 4635 21108 18597 4645 937 16826 20789 4415 4645 6565 4630 6871 21041 4435 3587 16560 2970 6255 3521 11725 16000 11699 19208 937 17933 9979 13989 5476 1460 9675 15823 14229 1752 5829 20814 9825 9547 9436 13517 6969 16374 2…	0
9633 13880 251 17261 1275 3859 16055 9600 990 12775 18106 12462 11491 4380 18667 15480 10223 6758 6758 3014 14431 4492 4645 3587 8447 3588 14838 8167 8548 20756 4645 11396 8018 10711 4645 3587 16560 2970 6255 3521 3975 3125 11699 19208 937 17933 11864 17509 937 13989 5476 1460 9679 15823 14229 2728 14461 11578 6969 15574 14229 2728 14461 11578 6969 151 14229 16228 20520 18736 5660 20686 9999 1501…	0
9633 13880 10771 18224 3859 16055 9600 990 12775 18106 12462 11491 4380 18667 15480 10223 6758 6758 3295 4837 4645 14449 3588 12271 14553 14147 4645 3588 5046 12299 11687 4509 4645 937 16826 2664 4919 4645 937 18131 13541 17653 13296 4645 8084 15927 4645 576 11872 18372 4645 3587 16560 2970 6255 14441 11350 7162 3367 15779 4322 19208 937 17933 8447 13989 5476 1460 9675 15823 14229 2728 13704 1221…	1
9633 13880 3014 512 8004 13951 3859 16055 9600 990 12775 18106 12462 11491 4380 18667 15480 10223 6758 6758 4870 3074 4864 4645 3883 15982 18882 3691 19163 4645 3588 7711 12042 21265 10863 4645 937 10456 11958 21298 4645 937 1123 8096 15817 4645 6565 357 18224 17337 4435 6565 11675 592 1963 4435 10716 8865 14553 11118 4645 12002 13796 481 4645 3587 16560 2970 6255 15955 4012 15779 4322 15955 1134…	1
9633 13880 3014 16518 11763 14147 3859 16055 9600 990 12775 18106 12462 11491 4380 18667 15480 10223 6758 6758 3014 14431 4492 4645 3587 1165 5561 3587 16560 2970 6255 19208 937 17933 8447 13989 5476 1460 151 14229 15011 18196 17639 10178 6013 15964 3587 5307 19208 5319	1
9633 13880 10943 17581 11687 3859 16055 9600 990 12775 18106 7680 11491 4380 18667 15480 10223 6758 6758 12271 17233 12109 19886 4645 3587 1165 5561 3588 12271 17233 12109 19886 4645 937 3679 12702 4645 6565 12040 12299 17337 4435 6565 13077 4635 13541 1741 4435 3492 4419 18224 17337 4645 12010 14596 12321 4645 20795 20947 5526 4645 3587 16560 2970 6255 2750 1179 4327 2750 8344 5209 10251 15779 4…	1
9633 13880 11078 18224 3859 16055 9600 990 12775 18106 12462 11491 4380 20126 10223 6758 6758 9672 14373 12227 4645 3587 8447 3588 9672 14373 12227 4645 937 18131 13541 17653 13296 4645 16825 2832 16256 4645 20888 15377 2084 4645 14843 6175 12098 3073 3587 16560 2970 20228 3521 6604 4327 9702 3521 3925 14730 9063 15779 4322 18185 3521 3925 14730 9063 15779 4322 19765 3521 3925 14730 9063 15779 43…	1
9633 13880 11801 17261 17653 3859 16055 9600 990 12775 18106 7680 11491 4380 18667 15480 10223 6758 6758 12271 17233 12109 19886 4645 3587 1165 5561 18882 891 17146 14993 17337 4645 3588 2631 5101 12582 8316 937 10653 2114 2596 4473 4645 16825 2832 16256 4645 3587 16560 2970 20228 2750 1179 20741 4327 19208 937 17933 8447 13989 5476 1460 9675 15823 14229 10902 1181 451 15574 14229 10902 1181 451 …	1
9633 13880 11910 642 21166 11205 3859 16055 9600 990 12775 18106 7680 11491 4380 18667 15480 10223 6758 6758 3295 4837 4645 14449 18882 5046 12299 11687 4509 4645 3588 11151 12474 5430 10716 1643 15610 2062 4645 606 11327 18224 4645 3587 16560 2970 6255 14441 12534 4327 19208 937 17933 8447 13989 5476 1460 9675 15823 14229 2728 13704 12219 17955 12533 15574 14229 2728 13704 12219 17955 12533 151 …	1
9633 13880 11944 7586 15255 3859 16055 9600 990 12775 18106 7680 11491 4380 18667 15480 10223 6758 6758 12524 8861 17704 4645 3587 19532 3588 4630 7650 892 4645 937 8888 10771 18455 4645 937 3816 19063 2127 7802 4645 937 12042 8888 688 17337 4645 8865 1643 14147 4645 5915 6278 2799 17653 4645 3011 2584 21116 11949 4645 12524 8861 17704 4645 585 9010 13287 4645 3587 16560 2970 20228 3634 19739 201…	1
9633 13880 11980 4718 8084 3859 16055 9600 990 12775 18106 12462 11491 4380 18667 15480 10223 6758 6758 13023 2061 4645 20244 18882 19405 6278 17369 4645 3588 20795 17452 937 3027 16724 2459 4645 6565 1961 3074 7717 8881 4435 6565 2058 21014 4435 7711 10608 18224 89 4645 3587 16560 2970 6255 20235 15369 15779 4322 20741 20235 15366 15779 4322 20741 19759 20235 3975 3125 6003 10577 15779 4322 2206…	1
9633 13880 12012 20581 18308 3859 16055 9600 990 12775 18106 7680 11491 4380 18667 15480 10223 6758 6758 13023 2061 4645 20244 3588 16423 3074 10415 18224 4555 937 14843 17233 14147 1904 4645 6565 18224 18224 17243 4435 6565 4630 6871 21041 4435 16826 17724 4645 12329 1288 4645 3587 16560 2970 20228 20235 11340 7360 11699 19208 937 17933 8447 13989 5476 1460 9679 15823 14229 17509 19821 20450 176…	1
9633 13880 5595 8871 16444 3859 16055 9600 990 12581 18106 7680 11491 4380 18667 15480 10223 6758 6758 12271 17233 12109 19886 4645 3587 1165 5561 18882 6175 13746 19886 4645 18882 12271 17233 12109 19886 4645 3588 10846 2390 8798 4645 937 585 18663 4645 6565 10994 12155 15710 4435 12010 14596 12321 4645 8251 14452 20989 4645 3587 16560 2970 6255 2750 8344 5209 10251 15779 4322 19208 937 17933 84…	1
9633 13880 5649 10771 12494 3859 16055 9600 990 12775 18106 12462 11491 4380 18667 15480 10223 6758 6758 1189 3691 12446 1140 4645 13752 18882 692 6797 8441 4645 3588 4870 13200 20756 4645 937 19130 12299 16137 4645 937 12042 8888 688 17337 4645 937 12042 9199 20418 13254 4645 6565 9039 9021 4832 17337 4435 6565 3680 12299 10647 4435 19384 9453 4645 12308 4847 4645 3587 16560 2970 6255 13610 1442…	1
9633 13880 5772 8272 2832 3859 16055 9600 990 12775 18106 7680 11491 4380 18667 15480 10223 6758 6758 17150 17145 8885 4645 3587 1165 5561 3588 8865 18224 12557 4645 3588 12320 89 15410 4645 937 11571 11174 14993 4645 14898 8204 14993 4645 11801 19841 4645 3587 16560 2970 6255 2750 3925 14730 9063 15779 4322 19208 937 17933 8447 13989 5476 1460 9675 15823 14229 2728 13704 12219 3997 1467 15574 14…	1
9633 13880 5874 14147 18224 3859 16055 9600 990 12775 18106 7680 11491 4380 18667 15480 10223 6758 6758 3014 14431 4492 4645 3587 1165 5561 3588 19405 17967 8300 4645 937 10797 15255 6066 4645 2078 18224 20928 4645 3587 16560 2970 20228 2750 14602 9410 15779 4322 19208 937 17933 8447 13989 5476 1460 9679 15823 14229 10902 5829 5776 10252 8821 15028 106 15574 14229 10902 5829 5776 10252 8821 15028…	1
9633 13880 5874 14147 18224 3859 16055 9600 990 12775 18106 7680 11491 4380 18667 15480 10223 6758 6758 3014 14431 4492 4645 3587 1165 5561 18882 2078 18224 20928 4645 3588 8888 10846 5939 4645 937 7470 13275 12990 4645 937 10797 15255 6066 4645 6565 12299 8620 14147 4464 4435 6565 12299 10771 12547 18224 4435 2078 18224 20928 4645 19405 17967 8300 4645 16507 7927 16551 4645 3587 16560 2970 20228…	1
9633 13880 6144 12424 14147 3859 16055 9600 990 12775 18106 12462 11491 4380 18667 15480 10223 6758 6758 3709 4897 15410 11203 4645 3587 1165 5561 3588 891 8691 13951 4645 937 606 10716 12424 4645 937 10456 11958 21298 4645 8251 14452 20989 4645 21224 18224 16444 3709 4897 15410 11203 4645 3587 16560 2970 6255 2750 6937 19704 15779 4322 19208 937 17933 16729 8447 13989 5476 1460 9675 15823 14229 …	1
9633 13880 6310 2832 14147 3859 16055 9600 990 12775 18106 7680 11491 4380 18667 15480 10223 6758 6758 3709 4897 15410 11203 4645 3587 1165 5561 3588 9572 11488 4645 3588 19504 10698 12299 8800 7802 4645 3588 3709 17369 15410 11203 4645 937 21010 17819 20756 4645 937 12042 7711 17141 12714 4645 937 20702 9539 1948 17243 4645 891 8691 13951 4645 3587 16560 2970 20228 2750 19739 9156 15779 4322 192…	1
9633 13880 6367 16444 3859 16055 9600 990 12775 18106 7680 11491 4380 18667 15480 10223 6758 6758 4870 3074 4864 4645 3883 15982 18882 3691 19163 4645 3588 1989 8659 13398 937 20703 20756 4863 4645 6565 3685 5154 7792 2552 4435 6565 19384 18224 637 1146 4435 9150 16493 2461 4645 7711 12042 21265 10863 4645 3587 16560 2970 6255 15955 4012 15779 4322 15955 17005 33 4327 19208 937 17933 8447 13989 5…	1
9633 13880 12042 225 16756 3859 16055 9600 990 12775 18106 12462 11491 4380 18667 15480 10223 6758 6758 12042 8097 12101 4509 4645 3587 20459 18882 12042 8097 12101 4509 4645 3588 12002 8850 14550 14621 4645 937 891 15817 17814 4645 6565 829 12002 1210 8675 4435 6823 2442 7802 4645 8888 10846 5939 4645 3587 16560 2970 6255 3653 2727 7685 15684 11699 19208 937 17933 8447 13989 5476 1460 9679 15823…	1
9633 13880 12042 565 3164 3859 16055 9600 990 12775 18106 12462 11491 4380 18667 15480 10223 6758 6758 12338 20795 12446 3964 4645 3587 15496 3588 12358 12995 8070 4645 3588 3558 14855 15710 4645 17245 1842 4645 10767 12039 9523 16450 10716 12538 14903 12446 4645 4870 8888 5035 4645 3587 16560 2970 6255 3552 16915 19989 16647 2728 16951 12905 11699 19208 937 17933 8447 13989 5476 1460 9679 15823 …	1
9633 13880 12271 17982 14993 3859 16055 9600 990 12775 18106 12462 11491 4380 18667 15480 10223 6758 6758 12271 17233 12109 19886 4645 3587 1165 5561 18882 20795 20947 5526 4645 3588 12010 14596 12321 4645 6565 7252 13274 1869 3492 4419 18224 17337 4645 3587 16560 2970 6255 2750 15 3997 15779 4322 2750 20741 5476 15779 4322 19208 937 17933 8447 13989 5476 1460 9675 15823 14229 21235 4012 15574 14…	1
9633 13880 12299 13939 12424 18224 3859 16055 9600 990 12581 18106 7680 11491 4380 18667 15480 10223 6758 6758 222 9548 14993 4645 3587 20459 3588 8888 10846 5939 4645 2631 18218 15410 4645 3587 16560 2970 20228 3653 819 18899 11699 19208 937 17933 16729 13989 5476 1460 9675 15823 14229 9568 6381 19930 1398 12687 9970 15574 14229 9568 6381 19930 1398 12687 9970 151 14229 819 18899 12687 9970 5660…	1
9633 13880 250 20335 7826 3859 16055 9600 990 12775 18106 12462 11491 4380 18667 15480 749 6758 6758 7664 12227 4645 14094 3588 13740 13747 4645 3587 16560 2970 6255 14092 10069 10352 11699 19208 937 17933 11864 17509 937 13989 5476 1460 9675 15823 14229 8899 5029 12122 15603 15762 15574 14229 8899 5029 12122 15603 15762 151 14229 15011 18196 17639 10178 6013 15964 3587 5307 19208 10069 10351 212…	0
9633 13880 13503 1275 11687 3859 16055 9600 990 12775 18106 7680 11491 4380 18667 15480 10223 6758 6758 10771 3014 18384 8070 4645 3587 14891 18882 3014 512 9454 15262 4645 3588 12010 14147 4645 937 7712 8883 4645 937 829 12002 4509 12446 4645 3587 16560 2970 6255 3523 4475 3587 9202 5474 11699 19208 937 17933 8447 9979 13989 5476 1460 9675 15823 14229 10902 9202 5474 15574 14229 10902 9202 5474 …	1
9633 13880 12308 18224 7714 3859 16055 9600 990 12775 18106 12462 11491 4380 18667 15480 10223 6758 6758 8464 17856 12090 4645 14449 3588 11151 12474 5430 3588 12320 12101 20358 4645 3588 10716 12538 14903 12446 4645 937 1123 7650 7650 4645 606 11327 18224 4645 3587 16560 2970 6255 14441 11350 7162 3367 15779 4322 19208 937 17933 8447 13989 5476 1460 9675 15823 14229 8899 14439 12600 1591 1130 18…	1
9633 13880 12347 3417 17337 3859 16055 9600 990 18106 7680 11491 4380 18667 15480 10223 6758 6758 14843 17631 4645 3587 8447 3588 4870 4319 7714 4645 10716 8865 14553 11118 4645 891 17146 14993 17337 4645 3587 16560 2970 20228 3521 1179 20741 4327 19208 937 17933 8447 13989 5476 1460 9675 15823 14229 10902 1181 451 15574 14229 10902 1181 451 151 14229 1178 3238 8293 11785 11832 3201 106 15011 181…	1
9633 13880 12354 3671 8669 3859 16055 9600 990 12775 18106 7680 11491 1752 4380 18667 15480 10223 6758 6758 9023 10408 13198 4645 8540 13992 3588 5517 7999 13314 4645 937 10771 2008 13743 4645 11460 19584 3193 4645 17612 17819 4645 10771 17146 8871 4645 16525 1637 18224 3587 16560 2970 20228 18116 11340 7360 11699 18116 6619 4327 18116 4012 15779 4322 19208 937 17933 8447 13989 5476 1460 9675 158…	1
9633 13880 12299 12055 1140 3859 16055 9600 990 12775 18106 7680 11491 4380 18667 15480 10223 6758 6758 12042 17233 18619 12340 4645 14347 19823 18882 12042 17233 18619 12340 4645 3588 12320 10998 21246 4645 12308 12339 4645 12002 17653 14135 4645 10771 12521 21335 10863 13444 889 11476 4645 3587 16560 2970 6255 14337 1445 19579 10741 9798 11699 19208 937 17933 16729 13989 5476 1460 9675 15823 14…	1
9633 13880 12299 17653 13398 3859 16055 9600 990 12775 18106 7680 11491 4380 18667 15480 10223 6758 6758 9023 10408 13198 4645 8540 13992 18882 9023 10408 13198 4645 3588 16525 1637 18224 4645 937 13525 16782 13804 4645 12383 12004 17653 4645 2840 10950 2108 4645 3587 16560 2970 6255 18116 14167 14730 11699 18116 11725 14946 11699 14698 19208 937 17933 16729 8447 13989 5476 1460 9675 15823 14229 …	1
9633 13880 12299 6406 11184 3859 16055 9600 990 12775 18106 7680 11491 4380 18667 15480 10223 6758 6758 525 12989 4645 3587 8447 3588 8097 4509 14554 4645 937 7473 2056 4645 937 20703 20756 4863 4645 5517 7999 13314 4645 12308 13188 4645 3587 16560 2970 6255 3521 19456 19579 11699 19208 937 17933 8447 13989 5476 1460 9675 15823 14229 4787 13704 2033 8585 19454 15574 14229 4787 13704 2033 8585 194…	1
9633 13880 8779 18496 4682 3859 16055 9600 990 12775 18106 7680 11491 4380 18667 15480 10223 6758 6758 17150 17145 8885 4645 3587 1165 5561 18882 12358 9150 12701 12508 12659 4645 3588 8251 14452 20989 4645 3588 10676 11179 14147 4645 3588 6175 13746 19886 4645 10716 8865 14553 11118 4645 3587 16560 2970 20228 2750 3917 20741 15779 4322 19208 937 17933 8447 13989 5476 1460 9679 15823 14229 10902 …	1
9633 13880 9025 4919 12109 3859 16055 9600 990 12775 18106 12462 11491 4380 18667 15480 10223 6758 6758 14307 3014 2003 21066 4645 3587 3001 3588 12320 4733 8508 4645 937 13780 17709 4645 937 7712 8883 4645 6565 357 1164 7465 17261 2892 4435 6565 3736 17343 10889 14147 4435 6565 18224 16724 14993 17408 4435 14461 4631 17699 3119 15034 4630 2320 12446 4645 21176 12186 12701 829 14843 19070 4645 35…	1
9633 13880 9570 18496 15407 3859 16055 9600 990 12775 18106 12462 11491 4380 18667 15480 10223 6758 6758 12524 8861 17704 4645 3587 19532 18882 12042 7664 11932 1292 4645 3588 5915 6278 2799 17653 4645 937 16826 2664 4919 4645 937 3816 19063 2127 7802 4645 6565 11999 16509 8070 4435 6565 2136 2832 14147 3074 11491 4435 2840 8786 4645 3011 2584 12042 7664 11932 1292 4645 10696 12299 8669 5467 3550…	1
9633 13880 12299 13491 18224 11687 3859 16055 9600 990 12581 18106 7680 11491 4380 18667 15480 10223 6758 6758 13023 2061 4645 20244 18882 19405 6278 17369 4645 3588 20795 17452 937 7888 5154 11498 8807 4645 937 8097 8163 12105 11206 4645 6565 829 12299 17168 4435 6565 614 3074 20355 4435 10716 20857 16302 20756 17653 4645 3587 16560 2970 6255 20235 13638 20741 11699 7027 19208 937 17933 8447 139…	1
9633 13880 12299 17715 17653 4473 3859 16055 9600 990 12775 18106 7680 11491 4380 18667 15480 10223 6758 6758 14843 17631 4645 3587 8447 3588 10676 11179 14147 4645 1689 4870 4319 7714 4645 1689 12308 3863 14531 3587 16560 2970 20228 3521 9212 20087 11699 19208 937 17933 8447 13989 5476 1460 9679 15823 14229 10902 9202 20569 15574 14229 10902 9202 20569 151 14229 20941 9202 20087 6736 1667 18411 …	1
9633 13880 12299 19298 11491 14147 3859 16055 9600 990 12775 18106 7680 11491 4380 18667 15480 10223 6758 6758 14159 2848 4443 4645 3587 8447 3588 14159 2848 4443 4645 937 915 17783 21160 4645 937 4887 8858 1877 4645 6565 12299 6304 13951 18224 4435 14843 6175 12098 3073 6784 2176 3587 16560 2970 6255 3521 11340 7360 11699 19208 937 17933 8447 9979 13989 5476 1460 9675 15823 14229 4787 3997 15574…	1
9633 13880 12372 17261 20432 3859 16055 9600 990 12775 18106 7680 11491 4380 18667 15480 10223 6758 6758 17146 8085 17709 4645 8540 13992 3588 19405 17967 8300 4645 3588 5517 7999 13314 4645 937 12010 1643 7712 4645 12365 17819 4645 12358 2696 8816 4645 3587 16560 2970 20228 18116 11340 7360 11699 19208 937 17933 8447 13989 5476 1460 10542 15823 14229 13479 5829 9986 13517 6969 14946 7680 15574 1…	1
9633 13880 9751 13830 3859 16055 9600 990 12775 18106 12462 11491 4380 18667 15480 10223 6758 6758 12338 20795 12446 3964 4645 3587 15496 3588 3558 14855 15710 4645 3588 4870 8888 5035 4645 10767 12039 9523 16450 10716 12538 14903 12446 4645 10670 1452 21251 14649 3587 16560 2970 6255 3552 16915 19989 16647 2728 16951 12905 11699 19208 937 17933 8447 9979 13989 5476 1460 9568 15823 14229 2728 137…	1
9633 13880 9845 8086 18224 5516 3859 16055 9600 990 18106 7680 11491 4380 18667 15480 10223 6758 6758 6175 10990 17511 4645 3587 3001 3588 12042 9150 6033 4645 937 17344 17337 13051 4645 937 7470 1452 11924 8124 4645 937 12039 3376 17376 2444 4645 6565 12010 2308 11687 4435 6565 19384 18224 637 1146 4435 6565 3278 4635 4319 16444 4435 11460 13323 4645 829 14843 19070 4645 3587 16560 2970 20228 32…	1
9633 13880 10425 2382 18224 892 3859 16055 9600 990 12775 18106 7680 11491 4380 18667 15480 10223 6758 6758 14307 3014 2003 21066 4645 3587 3001 3588 12320 4733 8508 4645 937 14843 12226 18224 7483 4645 937 19384 1741 5101 2631 4645 6565 3278 4635 4319 16444 4435 6565 10994 12155 15710 4435 6565 3736 17343 10889 14147 4435 14461 16480 13081 3119 15034 19130 12446 8128 4645 3587 16560 2970 6255 32…	1
9633 13880 10544 11763 4682 3859 16055 9600 990 12775 18106 12462 11491 4380 18667 15480 10223 6758 6758 4870 3074 4864 4645 3883 15982 18882 14843 3074 4371 4645 3588 7711 12042 21265 10863 4645 937 13525 16782 13804 4645 6565 11675 592 1963 4435 6565 3685 5154 7792 2552 4435 14838 8167 8548 20756 4645 12002 13796 481 4645 3587 16560 2970 6255 15955 819 36 15105 16948 15779 4322 19208 937 17933 …	1
9633 13880 12367 16768 3859 16055 9600 990 12775 18106 7680 11491 4380 20126 20129 20121 10223 6758 6758 17146 8381 1963 4645 14347 19823 3588 17146 8381 1963 4645 937 3034 11979 17779 4645 14461 2631 14993 1140 3119 1689 3014 6175 1914 4645 17146 17369 4645 10771 12521 21335 10863 3587 16560 2970 6255 14337 19272 11699 14337 13760 11699 14337 16915 19989 14375 18792 11699 19208 937 17933 16729 8…	1
9633 13880 12385 17653 8669 3859 16055 9600 990 12775 18106 7680 11491 4380 10415 15480 10223 6758 6758 8865 18224 12557 4645 3587 1165 5561 3588 8865 18224 12557 4645 937 18131 13541 17653 13296 4645 8865 8669 15916 4645 12308 13188 4645 3587 16560 2970 20228 2750 8333 15779 4322 2750 8348 15779 4322 19208 937 17933 8447 13989 5476 1460 9679 15823 14229 2728 13704 12219 2734 14606 15574 14229 27…	1
9633 13880 12383 13795 15454 3859 16055 9600 990 18106 7680 11491 4380 18667 15480 10223 6758 6758 12271 17233 12109 19886 4645 3587 1165 5561 3588 891 8691 13951 4645 3588 20795 20947 5526 4645 937 585 18663 4645 937 606 1963 19229 4645 12010 14596 12321 4645 4630 6366 11065 4645 3587 16560 2970 6255 2750 8344 5209 10251 15779 4322 19208 937 17933 8447 13989 5476 1460 9675 15823 14229 13973 1557…	1
9633 13880 12407 891 8659 3859 16055 9600 990 12775 18106 7680 11491 4380 18667 15480 10223 6758 6758 358 14147 8270 4645 8540 13992 18882 10672 3014 12493 4645 3588 5517 20564 19152 4645 937 20703 20756 4863 4645 10846 566 14955 6012 3587 16560 2970 6255 18116 9410 33 15779 4322 19208 937 17933 8447 13989 5476 1460 9675 15823 14229 13479 17642 1000 20266 20318 13517 6969 15574 14229 13479 17642 …	1
9633 13880 10716 12042 1123 18224 14819 3859 16055 9600 990 18106 12462 11491 4380 18667 15480 10223 6758 6758 4870 3074 4864 4645 3883 15982 18882 4870 3074 4864 4645 3588 7711 12042 21265 10863 4645 937 13525 16782 13804 4645 6565 3685 5154 7792 2552 4435 6565 11999 16509 8070 4435 14461 16423 11689 3119 937 12002 13796 481 4645 3587 16560 2970 6255 15955 11336 11699 15955 17005 33 4327 19208 9…	1
9633 13880 10716 18064 11469 3859 16055 9600 990 18106 12462 11491 4380 18667 15480 10223 6758 6758 222 9548 14993 4645 3587 20459 18882 18127 12160 2489 4645 3588 8888 9150 17865 15810 937 11460 20012 14147 4645 6565 18225 758 12446 12101 4435 6565 6302 10880 12446 4435 10672 14843 13808 12552 12002 8850 14550 14621 4645 3587 16560 2970 20228 3653 966 10304 1153 20520 3181 20306 11699 9735 7404 …	1
9633 13880 10767 6211 3859 16055 9600 990 12775 18106 12462 11491 4380 18667 15480 10223 6758 6758 14843 3074 4371 4645 3883 15982 18882 14843 3074 4371 4645 3588 7711 12042 21265 10863 4645 937 8888 16622 17653 4645 6565 357 18224 17337 4435 6565 11675 592 1963 4435 12002 13796 481 4645 10716 8865 14553 11118 4645 3587 16560 2970 6255 15955 17005 33 4327 19208 937 17933 16729 8447 13989 5476 146…	1
9633 13880 12668 14993 12446 3859 16055 9600 990 18106 7680 11491 4380 18667 15480 10223 6758 6758 19405 6278 17369 4645 20244 18882 19405 6278 17369 4645 3588 7711 10608 18224 89 4645 14461 14838 12101 19185 3119 1689 10716 20857 16302 20756 17653 4645 3587 16560 2970 6255 20235 16758 20649 20202 15779 4322 19208 937 17933 8447 13989 5476 1460 9568 15823 14229 13479 9280 7139 20151 13517 3683 14…	1
9633 13880 12995 6871 727 3859 16055 9600 990 12775 18106 12462 11491 4380 18667 15480 10223 6758 6758 3709 4897 15410 11203 4645 3587 1165 5561 18882 3014 3160 17801 4645 3588 3014 13165 12511 4645 937 4630 16503 53 4645 937 606 10716 12424 4645 6565 3014 20685 17653 4435 3296 14898 4832 20508 10863 4645 3587 16560 2970 20228 2750 3917 20741 15779 4322 19208 937 17933 8447 13989 5476 1460 9675 1…	1
9633 13880 12995 13877 11687 3859 16055 9600 12775 5467 18106 12462 11491 4380 18667 15480 10223 6758 6758 10771 3014 18384 8070 4645 3587 14891 3588 6175 4473 4509 4645 937 7470 20391 5202 11246 8164 4645 937 17713 3184 14802 12010 14147 4645 3587 16560 2970 20228 3523 3618 7447 20649 15779 4322 19208 937 17933 8447 13989 5476 1460 9675 15823 14229 16272 7447 20649 15574 14229 16272 7447 20649 1…	1
9633 13880 13084 4583 3859 16055 9600 990 12775 18106 7680 11491 4380 18667 15480 10223 6758 6758 14843 17631 4645 3587 8447 18882 8865 8669 15916 4645 3588 14898 9150 2983 2444 4645 937 14838 20997 8284 4645 2631 19465 10861 3587 16560 2970 6255 3521 3917 20741 15779 4322 19208 937 17933 8447 13989 5476 1460 9675 15823 14229 10902 2798 20664 2221 3919 15574 14229 10902 2798 20664 2221 3919 151 1…	1
9633 13880 10851 13597 7877 3859 16055 9600 990 18106 7680 11491 4380 18667 15480 10223 6758 6758 6175 10990 17511 4645 3587 3001 3588 12042 9150 6033 4645 937 14843 12226 18224 7483 4645 937 7712 8883 4645 6565 12010 2308 11687 4435 6565 19384 18224 637 1146 4435 6565 3278 4635 4319 16444 4435 14461 16480 3119 15034 829 14843 19070 4645 11460 13323 4645 3587 16560 2970 20228 3229 17101 13053 272…	1
9633 13880 11653 11563 20525 3859 16055 9600 990 12775 18106 7680 11491 4380 18667 15480 10223 6758 6758 4870 3074 4864 4645 3883 15982 18882 3691 19163 4645 3588 7711 12042 21265 10863 4645 937 1123 8096 15817 4645 937 10456 11958 21298 4645 6565 357 18224 17337 4435 6565 11675 592 1963 4435 12002 13796 481 4645 1123 16603 9512 8691 4645 3587 16560 2970 6255 15955 17005 33 4327 19208 937 17933 1…	1
9633 13880 13491 1292 14147 3859 16055 9600 990 12775 18106 7680 11491 4380 18667 15480 10223 6758 6758 4870 3074 4864 4645 3883 15982 18882 19405 11457 8488 4645 3588 1989 8659 13398 4645 937 10456 11958 21298 4645 6565 11675 592 1963 4435 12308 14843 1879 17698 4645 7711 12042 21265 10863 4645 3587 16560 2970 6255 15955 18187 15779 4322 19208 937 17933 16729 8447 13989 5476 1460 9679 15823 1422…	1
9633 13880 13593 12299 18224 18384 3859 16055 9600 990 12581 18106 7680 11491 4380 18667 15480 10223 6758 6758 3014 14431 4492 4645 3587 1165 5561 18882 12039 7711 13273 4645 3588 1422 10771 8493 4645 12308 13188 4645 3587 16560 2970 20228 2750 3899 11699 2750 3917 15779 4322 19208 937 17933 8447 13989 5476 1460 9679 15823 14229 10902 3934 15574 14229 10902 3934 151 14229 15895 9202 9860 10373 29…	1
9633 13880 13662 2585 6956 3859 16055 9600 990 18106 7680 11491 4380 18667 15480 10223 6758 6758 525 12989 4645 3587 8447 18882 12358 18065 19886 2444 4509 4645 3588 16507 7927 16551 4645 937 7470 11460 7862 15273 4645 6565 12299 8429 7879 4435 6565 8554 6035 4435 12358 18065 19886 2444 4509 4645 12320 4510 17296 4645 3587 16560 2970 20228 3521 11340 7360 11699 19208 937 17933 8447 13989 5476 146…	1
9633 13880 13662 14509 2510 3859 16055 9600 990 12775 18106 7680 11491 4380 18667 15480 10223 6758 6758 525 12989 4645 3587 8447 18882 10676 11179 14147 4645 3588 16507 7927 16551 4645 937 16826 20789 4415 4645 6565 12299 6304 13951 18224 4435 12320 4510 17296 4645 10676 11179 14147 4645 3587 16560 2970 20228 3521 1179 20741 4327 19208 937 17933 8447 13989 5476 1460 9675 15823 14229 10902 1181 14…	1
9633 13880 13677 18224 3859 16055 9600 990 12775 18106 12462 11491 4380 18667 15480 10223 6758 6758 13023 2061 4645 20244 18882 12002 12600 2706 4645 3588 16423 3074 10415 18224 4555 937 20795 2570 688 4645 937 2631 2774 3992 4645 6565 1961 3074 7717 8881 4435 6565 2058 21014 4435 4282 12709 4645 6175 19574 2745 4645 3587 16560 2970 6255 20235 11725 17067 11699 20235 13650 11699 7027 19208 937 17…	1
9633 13880 13772 19306 18224 3859 16055 9600 990 12775 18106 7680 11491 4380 18667 15480 10223 6758 6758 12338 20795 12446 3964 4645 3587 15496 3588 17245 1842 4645 10670 1452 21251 14649 3587 16560 2970 20228 3552 7321 18998 18252 11553 19989 11699 19208 937 17933 16729 13989 5476 1460 9679 15823 14229 2728 13704 12219 14926 15574 14229 2728 13704 12219 14926 151 14229 15011 18196 17639 10178 60…	1
9633 13880 14085 2828 10863 3859 16055 9600 990 12775 18106 12462 11491 4380 20126 20129 20121 10223 6758 6758 8865 18224 12557 4645 3587 1165 5561 3587 16560 2970 6255 19208 937 17933 16729 8447 13989 5476 1460 151 14229 15011 18196 17639 10178 6013 15964 3587 5307 19208 5319	1
9633 13880 14843 17233 20696 14147 3859 16055 9600 990 12775 18106 12462 11491 4380 18667 15480 10223 6758 6758 3014 512 18496 12098 4645 14347 19823 18882 3014 9146 4645 3588 12308 12339 4645 937 3034 11979 17779 4645 12042 1858 9512 1858 4645 3587 16560 2970 20228 14337 819 14874 15779 4322 19208 937 17933 16729 8447 13989 5476 1460 9675 15823 14229 5469 12684 10141 5185 4120 3562 15091 15574 1…	1
9633 13880 14423 4718 2522 3859 16055 9600 990 12775 18106 7680 11491 4380 18667 15480 10223 6758 6758 3014 14431 4492 4645 3587 1165 5561 18882 20888 15377 2084 4645 3588 614 8877 19229 18224 4645 937 357 572 8871 461 4645 12320 4510 17296 4645 3587 16560 2970 20228 2750 9212 20087 11699 19208 937 17933 8447 13989 5476 1460 9679 15823 14229 10902 9202 20087 13997 8293 15574 14229 10902 9202 2008…	1
9633 13880 12039 9150 18384 2301 3859 16055 9600 990 12775 18106 12462 11491 4380 18667 15480 10223 6758 6758 14159 2848 4443 4645 3587 8447 18882 12358 18065 19886 2444 4509 4645 3588 8888 10846 5939 4645 937 10797 15255 6066 4645 937 14838 20997 8284 4645 937 6317 17556 12227 4645 937 7477 13323 11491 4645 6565 3027 12002 4473 16444 4435 6565 6249 18384 18224 4435 6565 12299 8620 14147 4464 443…	1
9633 13880 215 1373 14147 3859 16055 9600 990 12775 18106 12462 11491 4380 18667 15480 749 6758 6758 8097 10771 11687 2367 4645 14094 3588 13740 13747 4645 3587 16560 2970 6255 14092 2261 14592 11699 19208 937 17933 11864 17509 937 13989 5476 1460 9675 15823 14229 21235 13988 18978 13704 12219 15574 14229 21235 13988 18978 13704 12219 151 14229 15011 18196 17639 10178 6013 15964 3587 5307 19208 2…	0
9633 13880 14434 1716 8680 3859 16055 9600 990 12775 18106 7680 11491 4380 18667 15480 10223 6758 6758 12042 17233 18619 12340 4645 14347 19823 18882 10716 12042 6325 8659 4645 3588 12329 1817 7717 937 3034 11979 17779 4645 1422 8128 18384 4645 13444 889 11476 4645 3014 6175 1914 4645 3587 16560 2970 6255 14337 17112 1445 11699 19208 937 17933 16729 13989 5476 1460 9675 15823 14229 19038 4119 125…	1
9633 13880 215 13951 3859 16055 9600 990 12775 18106 12462 11491 4380 18667 15480 10223 6758 6758 222 9548 14993 4645 3587 20459 3588 6823 2442 7802 4645 937 11358 17855 4645 6565 471 12299 14147 16756 4435 6565 18225 758 12446 12101 4435 10672 3014 12493 4645 1422 1009 4645 3587 16560 2970 6255 3653 2727 7685 15684 11699 2727 7685 7685 10419 5660 16147 2188 7685 19208 937 17933 8447 13989 5476 1…	0
9633 13880 53 2552 9449 7802 3859 16055 9600 990 12775 18106 12462 11491 4380 20126 749 6758 6758 5517 7999 13314 4645 3587 8447 3588 5517 7999 13314 4645 1123 16603 9512 8691 4645 3587 16560 2970 20228 3521 3975 15723 11699 19208 937 17933 11864 17509 937 13989 5476 1460 9675 15823 14229 2728 13704 12219 2609 16208 13517 6969 15574 14229 2728 13704 12219 2609 16208 13517 6969 151 14229 3975 1572…	0
9633 13880 12308 1123 14147 18224 3859 16055 9600 990 12775 18106 12462 11491 4380 18667 15480 10223 6758 6758 13023 2061 4645 20244 18882 11533 9957 5616 4645 3588 16423 3074 10415 18224 4555 937 3679 12702 4645 937 2631 2774 3992 4645 6565 829 12299 17168 4435 6565 614 3074 20355 4435 6175 19574 2745 4645 3296 14898 4832 20508 10863 4645 3587 16560 2970 6255 20235 13638 20741 11699 7027 20235 1…	1
9633 13880 12299 1644 17567 18496 3859 16055 9600 990 12775 18106 7680 11491 4380 18667 15480 10223 6758 6758 12042 17233 18619 12340 4645 14347 19823 18882 12042 17233 18619 12340 4645 3588 12320 10998 21246 4645 3588 10771 12521 21335 10863 3588 13444 889 11476 4645 20702 12098 5453 4645 19405 14147 453 4645 3587 16560 2970 20228 14337 14404 19408 11699 19208 937 17933 16729 13989 5476 1460 967…	1
9633 13880 12299 7586 3405 2522 3859 16055 9600 990 12775 18106 7680 11491 4380 18667 15480 10223 6758 6758 1189 3691 12446 1140 4645 13752 18882 692 6797 8441 4645 3588 12308 4847 4645 3588 4870 13200 20756 4645 937 8888 1732 17510 4645 937 12493 8460 17722 19333 6565 829 12002 4473 4435 6565 17233 17369 4473 4435 19384 9453 4645 3587 16560 2970 6255 13610 1442 19532 11904 20686 15762 11699 1920…	1
9633 13880 12299 11975 3074 18224 3859 16055 9600 990 12581 18106 7680 11491 4380 18667 15480 10223 6758 6758 3014 14431 4492 4645 3587 1165 5561 18882 576 2084 14424 4645 3588 12320 7792 937 10943 2145 4645 2631 5101 12582 8316 4870 4319 7714 4645 3587 16560 2970 6255 2750 6999 11699 2750 14609 14730 15779 4322 19208 937 17933 8447 13989 5476 1460 9675 15823 14229 2728 13704 12219 4465 14606 155…	1
9633 13880 14560 8300 3863 3859 16055 9600 990 12775 18106 7680 11491 4380 18667 15480 10223 6758 6758 12042 17233 18619 12340 4645 14347 19823 18882 12042 17233 18619 12340 4645 3588 2631 18224 14847 4645 937 18246 12299 8886 15273 4645 20702 12098 5453 4645 19405 14147 453 4645 10771 12521 21335 10863 3587 16560 2970 6255 14337 1445 19579 10741 9798 11699 19208 937 17933 16729 13989 5476 1460 9…	1
9633 13880 14843 17233 11932 1847 3859 16055 9600 990 12775 18106 12462 11491 4380 18667 15480 10223 6758 6758 222 9548 14993 4645 3587 20459 18882 17146 2368 14539 4645 3588 14898 9150 14147 11198 4645 3588 1422 1009 4645 937 10478 18517 18321 4645 937 891 15817 17814 4645 3685 3034 17821 4645 6823 2442 7802 4645 3587 16560 2970 6255 3653 2727 7685 15684 11699 19208 937 17933 8447 13989 5476 146…	1
9633 13880 14843 18065 12446 17337 3859 16055 9600 990 12775 18106 12462 11491 4380 18667 15480 10223 6758 6758 222 9548 14993 4645 3587 20459 18882 12042 8097 12101 4509 4645 3588 12002 8850 14550 14621 4645 937 8888 2182 4645 937 12039 3376 17376 2444 4645 6565 829 12002 1210 8675 4435 6565 1164 13202 18224 4435 6823 2442 7802 4645 14898 9150 14147 11198 4645 3587 16560 2970 6255 3653 2727 7685…	1
9633 13880 14898 1643 8639 18224 3859 16055 9600 990 12775 18106 12462 11491 4380 18667 15480 10223 6758 6758 10771 3014 18384 8070 4645 3587 14891 3588 13799 3376 17369 4645 937 915 17783 21160 4645 12299 12002 14898 17266 8546 3587 16560 2970 6255 3523 3616 15779 4322 19208 937 17933 16729 8447 13989 5476 1460 9568 15823 14229 16272 7447 20649 16374 9894 20231 13517 6969 15574 14229 16272 7447 …	1
9633 13880 12299 6302 17653 3859 16055 9600 990 12775 18106 7680 11491 4380 18667 15480 10223 6758 6758 6175 10990 17511 4645 3587 3001 3588 11460 13323 4645 937 17309 4919 4509 4645 937 14840 5970 1872 4645 6565 11944 14898 12424 4435 6565 12002 9021 17093 4435 6565 471 12299 14147 16756 4435 12042 9150 6033 4645 19130 12446 8128 4645 3587 16560 2970 20228 3229 17101 13053 2728 3236 11699 3229 4…	1
9633 13880 12299 6406 688 12072 3859 16055 9600 990 12775 18106 7680 11491 4380 18667 15480 10223 6758 6758 3014 512 18496 12098 4645 14347 19823 18882 3014 17233 8269 4645 3588 3014 17233 8269 4645 1689 12320 17098 8871 1689 11396 12271 7175 5891 1689 12320 10998 21246 4645 1689 12499 17243 453 4645 3587 16560 2970 6255 14337 17112 1445 11699 19208 937 17933 16729 8447 13989 5476 1460 9679 15823…	1
9633 13880 12299 9757 5524 11091 3859 16055 9600 990 12775 18106 7680 11491 4380 18667 15480 10223 6758 6758 3014 14431 4492 4645 3587 1165 5561 3588 3014 14431 4492 4645 5915 19229 11472 4578 1312 3492 4419 18224 17337 4645 6801 12042 1905 7802 4645 3587 16560 2970 6255 2750 3917 20741 15779 4322 2750 7361 20686 2221 15779 4322 19208 937 17933 8447 13989 5476 1460 9675 15823 14229 10902 14461 58…	1
9633 13880 12299 10685 17751 7714 3859 16055 9600 990 12775 18106 7680 11491 4380 10415 14598 15480 10223 6758 6758 5517 7999 13314 4645 3587 8447 3588 5517 7999 13314 4645 937 20702 9539 1948 17243 4645 937 10843 6406 13951 14793 4645 8448 12101 7802 8865 8669 15916 4645 9150 16493 2461 4645 3587 16560 2970 20228 3521 11340 7360 11699 3521 9212 9860 11699 13997 525 10252 5081 3521 11605 291 1025…	1
9633 13880 12299 12408 688 8128 3859 16055 9600 990 12775 18106 7680 11491 4380 18667 15480 10223 6758 6758 1189 3691 12446 1140 4645 13752 3588 6175 2566 20756 4645 937 891 15817 17814 4645 937 12042 8888 688 17337 4645 6565 12299 8620 14147 4464 4435 6565 12299 10771 12547 18224 4435 3587 16560 2970 20228 13610 3975 20389 5209 20570 7382 11699 19208 937 17933 8447 9979 13989 5476 1460 10542 158…	1
9633 13880 15947 688 15978 3859 16055 9600 990 12581 18106 7680 11491 4380 18667 15480 10223 6758 6758 12338 20795 12446 3964 4645 3587 15496 3588 10716 12538 14903 12446 4645 3588 10767 12039 9523 16450 17245 1842 4645 3587 16560 2970 6255 3552 5228 33 13517 7061 11699 3552 15496 12233 7680 13517 7061 11699 19208 937 17933 8447 13989 5476 1460 9568 15823 14229 14461 13973 15574 14229 14461 13973…	1
9633 13880 16389 1643 17686 19886 3859 16055 9600 990 12775 18106 7680 11491 4380 18667 15480 10223 6758 6758 525 12989 4645 3587 8447 18882 525 12989 4645 18882 5517 7999 13314 4645 3588 8097 4509 14554 4645 16825 2832 16256 4645 3587 16560 2970 6255 3521 12478 18252 11699 19208 937 17933 8447 13989 5476 1460 9679 15823 14229 2728 13704 12219 12233 15574 14229 2728 13704 12219 12233 151 14229 73…	1
9633 13880 16423 12055 12230 3859 16055 9600 990 18106 7680 11491 4380 18667 15480 10223 6758 6758 12271 17233 12109 19886 4645 3587 1165 5561 18882 20888 15377 2084 4645 3588 1452 14147 14596 4645 937 2631 2774 3992 4645 937 8522 2545 4645 3492 4419 18224 17337 4645 3587 16560 2970 20228 2750 1179 20741 4327 19208 937 17933 8447 13989 5476 1460 9675 15823 14229 10902 1181 451 15574 14229 10902 1…	1
9633 13880 17269 20773 14147 3859 16055 9600 990 12775 18106 12462 11491 4380 18667 15480 10223 6758 6758 576 2084 14424 4645 3587 1165 5561 3587 16560 2970 6255 19208 937 17933 8447 13989 5476 1460 151 14229 15011 18196 17639 10178 6013 15964 3587 5307 19208 5319	1
9633 13880 12299 19306 12442 13951 3859 16055 9600 990 12581 18106 7680 11491 4380 18667 15480 10223 6758 6758 14843 3074 4371 4645 3883 15982 18882 14843 3074 4371 4645 3588 7711 12042 21265 10863 4645 937 2114 17141 2444 4645 937 6317 17556 12227 4645 6565 11675 592 1963 4435 6565 3685 5154 7792 2552 4435 12308 13188 4645 12002 13796 481 4645 3587 16560 2970 6255 15955 17005 33 4327 15955 11336…	1
9633 13880 17270 17146 17653 3074 3859 16055 9600 990 12775 18106 12462 11491 4380 18667 15480 10223 6758 6758 19405 6278 17369 4645 20244 18882 13677 18341 18224 1920 4645 3588 7711 10608 18224 89 4645 10716 20857 16302 20756 17653 4645 891 18389 7712 4645 3587 16560 2970 6255 20235 20214 16951 15779 4322 19208 937 17933 8447 13989 5476 1460 9568 15823 14229 13479 7074 7139 20202 13517 6969 1557…	1
9633 13880 17308 1123 13749 3859 16055 9600 990 18106 12462 11491 4380 14777 15480 10223 6758 6758 8888 16499 10500 4645 13752 3588 8888 16499 10500 4645 937 8522 2545 4645 6565 10405 11687 4093 4435 6175 2566 20756 4645 3587 16560 2970 20228 13610 17112 5209 20570 15149 11699 19208 937 17933 8447 13989 5476 1460 10542 15823 14229 8244 9268 4161 15574 14229 8244 9268 4161 151 14229 11449 15011 18…	1
9633 13880 17340 1140 14147 3859 16055 9600 990 18106 7680 11491 4380 18667 15480 10223 6758 6758 12271 17233 12109 19886 4645 3587 1165 5561 18882 12358 18065 19886 2444 4509 4645 3588 8780 13274 12101 4645 937 10613 512 6032 17680 4645 11801 19841 4645 3587 16560 2970 20228 2750 11340 7360 11699 19208 937 17933 8447 13989 5476 1460 9679 15823 14229 10902 20046 5997 451 15028 15574 14229 10902 2…	1
9633 13880 17522 1858 4509 3859 16055 9600 990 12775 18106 7680 11491 4380 18667 15480 10223 6758 6758 12042 17233 18619 12340 4645 14347 19823 18882 18065 17233 2872 4868 4645 3588 2631 18224 14847 4645 937 10653 2114 2596 4473 4645 19405 14147 453 4645 20702 12098 5453 4645 3587 16560 2970 6255 14337 14407 7687 11699 19208 937 17933 16729 8447 13989 5476 1460 9675 15823 14229 16272 12070 4250 2…	1
9633 13880 17659 12806 18224 3859 16055 9600 990 12775 18106 7680 11491 4380 18667 15480 10223 6758 6758 3709 4897 15410 11203 4645 3587 1165 5561 3588 12320 89 15410 4645 3588 11801 19841 4645 937 19384 3074 18224 18496 4645 937 10456 11958 21298 4645 6565 6304 16603 18224 4435 6565 13662 4718 4435 16825 2832 16256 4645 3587 16560 2970 6255 2750 9212 9860 11699 19208 937 17933 16729 8447 13989 5…	1
9633 13880 18224 14993 17819 11393 3859 16055 9600 990 12775 18106 7680 11491 4380 18667 15480 10223 6758 6758 1189 3691 12446 1140 4645 13752 3588 1189 3691 12446 1140 4645 937 4887 8858 1877 4645 937 8888 1732 17510 4645 6565 12271 18246 7554 4853 4435 6565 6249 18384 18224 4435 4870 13200 20756 4645 19384 9453 4645 12308 4847 4645 3587 16560 2970 6255 13610 12914 19989 10281 11699 19208 937 17…	1
9633 13880 18420 1961 17653 3859 16055 9600 990 12775 18106 7680 11491 4380 18667 15480 10223 6758 6758 4870 3074 4864 4645 3883 15982 18882 4870 3074 4864 4645 3588 1989 8659 13398 1689 14898 9150 2983 2444 4645 1689 9150 16493 2461 4645 1689 7711 12042 21265 10863 4645 937 13525 16782 13804 4645 6565 3685 5154 7792 2552 4435 3587 16560 2970 6255 15955 15980 4327 15955 9724 15779 4322 19208 937 …	1
9633 13880 138 17141 14993 3859 16055 9600 990 12581 18106 12462 11491 4380 18667 15480 10223 6758 6758 14307 3014 2003 21066 4645 3587 3001 3588 12320 4733 8508 4645 937 17344 17337 13051 4645 937 7712 8883 4645 6565 357 1164 7465 17261 2892 4435 6565 3736 17343 10889 14147 4435 6565 11643 17941 12050 4435 21176 12186 12701 829 14843 19070 4645 3587 16560 2970 6255 3229 7094 16091 11699 16327 57…	0
9633 13880 12042 14049 5467 18224 3859 16055 9600 990 12775 18106 12462 11491 4380 18667 15480 10223 6758 6758 4870 3074 4864 4645 3883 15982 18882 3691 19163 4645 3588 1989 8659 13398 3588 20795 17452 937 10456 11958 21298 4645 6565 11999 16509 8070 4435 6565 3685 5154 7792 2552 4435 6565 11675 592 1963 4435 10716 20857 16302 20756 17653 4645 7711 12042 21265 10863 4645 11396 8018 10711 4645 358…	1
9633 13880 20888 3034 515 1994 3859 16055 9600 990 12775 18106 7680 11491 4380 18667 15480 10223 6758 6758 18065 9457 637 12446 4509 4645 8540 13992 3588 1858 17819 6222 4645 1689 16826 20806 12424 4645 937 21010 17819 20756 4645 3587 16560 2970 20228 18116 3380 11699 19208 937 17933 16729 13989 5476 1460 9679 15823 14229 9349 17926 15823 7332 4118 8773 14774 16200 15574 14229 9349 17926 15823 73…	0
9633 13880 18420 8300 17141 3859 16055 9600 990 12775 18106 7680 11491 4380 18667 15480 10223 6758 6758 576 2084 14424 4645 3587 1165 5561 18882 20888 15377 2084 4645 3588 3492 4419 18224 17337 4645 1452 14147 14596 4645 891 8691 13951 4645 12010 14596 12321 4645 3587 16560 2970 6255 2750 9212 9860 11699 19208 937 17933 8447 13989 5476 1460 9675 15823 14229 10902 9202 20569 13997 8293 15574 14229…	1
9633 13880 18428 8644 12101 3859 16055 9600 990 12775 18106 12462 11491 4380 18667 15480 10223 6758 6758 3709 4897 15410 11203 4645 3587 1165 5561 3588 12010 14596 12321 4645 3588 10846 2390 8798 4645 937 4630 16503 53 4645 11396 8018 10711 4645 4630 6366 11065 4645 3587 16560 2970 20228 2750 11340 7360 11699 19208 937 17933 8447 13989 5476 1460 9675 15823 14229 10902 106 9156 15574 14229 10902 1…	1
9633 13880 18457 12299 20756 18224 3859 16055 9600 990 12775 18106 7680 11491 4380 18667 15480 10223 6758 6758 3014 512 18496 12098 4645 14347 19823 3587 16560 2970 6255 19208 937 17933 13989 5476 1460 151 14229 15011 18196 17639 10178 6013 15964 3587 5307 19208 5319	1
9633 13880 215 10771 2983 3859 16055 9600 990 12775 18106 12462 11491 4380 18667 15480 749 6758 6758 12320 11192 12140 4645 14094 3588 988 6302 4682 3024 3427 4645 2631 12445 4415 4645 3587 16560 2970 6255 14092 2261 14592 11699 19208 937 17933 11864 17509 937 13989 5476 1460 9675 15823 14229 8899 2783 15574 14229 8899 2783 151 14229 15011 18196 17639 10178 6013 15964 3587 5307 19208 2261 14592 1…	0
9633 13880 19175 7554 688 3859 16055 9600 990 18106 7680 11491 4380 18667 15480 10223 6758 6758 3014 14431 4492 4645 3587 8447 18882 20888 15377 2084 4645 3588 16507 7927 16551 4645 937 20704 4682 15345 4645 6565 957 1961 8669 17261 4435 6565 12299 10771 12547 18224 4435 12320 89 15410 4645 20888 15377 2084 4645 3587 16560 2970 20228 3521 11340 7360 11699 19208 937 17933 8447 13989 5476 1460 9675…	1
9633 13880 19176 20393 13607 3859 16055 9600 990 12581 18106 7680 11491 4380 18667 15480 10223 6758 6758 14159 2848 4443 4645 3587 8447 3588 11396 8018 10711 4645 937 3034 516 4645 937 7473 2056 4645 12039 7711 13273 4645 10478 4635 21108 18597 4645 3587 16560 2970 20228 3521 3925 14730 9063 15779 4322 19208 937 17933 8447 13989 5476 1460 9675 15823 14229 10902 10371 15574 14229 10902 10371 151 1…	1
9633 13880 19298 12101 17243 3859 16055 9600 990 12775 18106 7680 11491 4380 18667 15480 10223 6758 6758 14843 3074 4371 4645 3883 15982 18882 14843 3074 4371 4645 3588 7711 12042 21265 10863 4645 937 8888 16622 17653 4645 937 2631 2774 3992 4645 6565 11675 592 1963 4435 6565 357 18224 17337 4435 10716 8865 14553 11118 4645 12002 13796 481 4645 3587 16560 2970 6255 15955 3925 14730 9063 15779 432…	1
9633 13880 507 7927 2592 3859 16055 9600 990 12775 18106 12462 11491 4380 18667 15480 749 6758 6758 10580 11425 4645 14094 3588 12002 8669 4718 4645 3587 16560 2970 6255 14092 10069 10352 11699 19208 937 17933 11864 17509 937 13989 5476 1460 9675 15823 14229 8899 5029 12122 15603 15762 15574 14229 8899 5029 12122 15603 15762 151 14229 15011 18196 17639 10178 6013 15964 3587 5307 19208 10069 10259…	0
9633 13880 13508 16461 12508 3859 16055 9600 990 12775 18106 7680 11491 4380 18667 15480 10223 6758 6758 17150 17145 8885 4645 3587 1165 5561 3588 8865 18224 12557 4645 3588 7664 13200 20756 4645 937 11571 8871 17531 4645 937 8888 2182 4645 12320 4510 17296 4645 12320 89 15410 4645 3587 16560 2970 6255 2750 3925 14730 9063 15779 4322 19208 937 17933 16729 8447 13989 5476 1460 9675 15823 14229 272…	1
9633 13880 13511 19306 688 3859 16055 9600 990 12775 18106 7680 11491 4380 18667 15480 10223 6758 6758 3709 17369 15410 11203 4645 3587 1165 5561 18882 19504 10698 12299 8800 7802 4645 3588 10846 2390 8798 4645 937 4630 16503 53 4645 11801 19841 4645 16825 2832 16256 4645 14898 8204 14993 4645 3587 16560 2970 6255 2750 5997 14609 15779 4322 2750 11340 7360 11699 19208 937 17933 8447 9979 13989 54…	1
9633 13880 19298 13273 3859 16055 9600 990 12775 18106 7680 11491 4380 18667 15480 10223 6758 6758 222 9548 14993 4645 3587 20459 18882 17146 2368 14539 4645 3588 1422 1009 4645 937 13569 2402 5914 4645 937 891 15817 17814 4645 4870 4319 7714 4645 14898 9150 14147 11198 4645 3587 16560 2970 20228 3653 2727 7685 15684 11699 19208 937 17933 8447 13989 5476 1460 9679 15823 14229 9568 6381 19930 1398…	1
9633 13880 19298 12407 16444 3859 16055 9600 990 18106 7680 11491 4380 18667 15480 10223 6758 6758 12338 20795 12446 3964 4645 3587 15496 18882 3558 14855 15710 4645 3588 4870 8888 5035 4645 3588 10767 12039 9523 16450 3587 16560 2970 6255 3552 17392 16951 11699 19208 937 17933 8447 9979 13989 5476 1460 9568 15823 14229 2728 13704 12219 14926 14461 14774 14774 13517 6969 7480 15574 14229 2728 137…	1
9633 13880 19356 8252 3405 17653 3859 16055 9600 990 12775 18106 7680 11491 4380 18667 15480 10223 6758 6758 525 12989 4645 3587 8447 18882 12039 7711 13273 4645 3588 8780 13274 12101 4645 937 18989 11687 12661 4645 937 6175 11140 19544 4645 6565 10405 11687 4093 4435 12320 4510 17296 4645 3587 16560 2970 20228 3521 1179 20741 4327 19208 937 17933 8447 13989 5476 1460 9568 15823 14229 10902 1181 …	1
9633 13880 20359 8669 12424 3859 16055 9600 990 12775 18106 7680 11491 4380 18667 15480 10223 6758 6758 3709 17369 15410 11203 4645 3587 1165 5561 3588 12329 7712 3434 4645 3588 19504 10698 12299 8800 7802 4645 937 4630 16503 53 4645 937 7477 13323 11491 4645 6565 12010 2308 11687 4435 3587 16560 2970 20228 2750 11340 7360 11699 2750 6613 4327 19208 937 17933 8447 13989 5476 1460 9679 15823 14229…	1
9633 13880 14843 9297 13274 3859 16055 9600 990 12775 18106 12462 11491 4380 18667 15480 10223 6758 6758 17150 17145 8885 4645 3587 1165 5561 3588 891 8691 13951 4645 937 15948 12450 4645 937 585 18663 4645 3014 3160 17801 4645 14898 8204 14993 4645 3587 16560 2970 6255 2750 6937 19704 15779 4322 19208 937 17933 8447 13989 5476 1460 9675 15823 14229 2728 13704 12219 6936 13517 6969 15574 14229 27…	1
9633 13880 20774 8128 12101 3859 16055 9600 990 12775 18106 12462 11491 4380 18667 15480 10223 6758 6758 3709 4897 15410 11203 4645 3587 1165 5561 3588 3492 4419 18224 17337 4645 9150 16493 2461 4645 3587 16560 2970 6255 2750 3975 3125 11699 2750 3975 3125 11699 19208 937 17933 11864 17509 937 13989 5476 1460 9675 15823 14229 2728 13704 12219 7123 15574 14229 2728 13704 12219 7123 151 14229 141 2…	1
9633 13880 21017 14993 12072 3859 16055 9600 990 12775 18106 12462 11491 4380 18667 15480 10223 6758 6758 11460 19584 3193 4645 3587 8447 18882 9672 14373 12227 4645 3588 1452 14147 14596 4645 937 18857 1123 18587 4645 10716 8865 14553 11118 4645 3587 16560 2970 20228 3521 3925 14730 9063 15779 4322 19208 937 17933 8447 13989 5476 1460 9675 15823 14229 2728 13704 12219 3997 18185 15574 14229 2728…	1
9633 13880 21123 12028 17201 3859 16055 9600 990 12775 18106 12462 11491 4380 18667 15480 10223 6758 6758 222 9548 14993 4645 3587 20459 18882 585 1292 14993 4645 3588 1422 1009 4645 937 20329 15649 13273 4645 8888 10846 5939 4645 3587 16560 2970 20228 3653 2727 5209 7685 7685 11699 3653 6382 11699 19208 937 17933 16729 13989 5476 1460 9679 15823 14229 9568 6381 19930 1398 12687 9970 15574 14229 …	1
9633 13880 70 11687 3859 16055 9600 990 12775 18106 7680 11491 4380 18667 15480 10223 6758 6758 10638 20673 4645 8540 13992 3588 576 11457 2483 4645 1689 10672 3014 12493 4645 937 17233 12101 20728 4645 937 957 12320 17869 4645 3587 16560 2970 20228 18116 3380 11699 19208 937 17933 16729 13989 5476 1460 9568 15823 14229 14774 3381 6398 15574 14229 14774 3381 6398 151 14229 20834 14472 19933 20269…	0
9633 13880 480 7840 396 3859 16055 9600 990 12775 18106 12462 11491 4380 18667 15480 749 6758 6758 8097 10771 11687 2367 4645 14094 3588 10944 11705 17765 4645 13740 13747 4645 3587 16560 2970 6255 14092 7321 16172 11699 19208 937 17933 11864 17509 937 13989 5476 1460 9568 15823 14229 8899 16172 15574 14229 8899 16172 151 14229 15011 18196 17639 10178 6013 15964 3587 5307 19208 7321 16172 14071 9…	0
9633 13880 70 5965 17576 3859 16055 9600 990 18106 7680 11491 4380 18667 15480 749 6758 6758 4870 11425 4645 14094 3588 2631 12445 4415 4645 3587 16560 2970 6255 14092 10069 10352 11699 19208 937 17933 11864 17509 937 13989 5476 1460 9675 15823 14229 8899 16971 8210 674 20459 16968 15574 14229 8899 16971 8210 674 20459 16968 151 14229 15011 18196 17639 10178 14512 13325 6013 15964 15687 16560 144…	0
9633 13880 70 5965 17576 3859 16055 9600 990 18106 7680 11491 4380 18667 15480 749 6758 6758 4870 11425 4645 14094 3588 2631 12445 4415 4645 3587 16560 2970 6255 14092 10069 10352 11699 19208 937 17933 11864 17509 937 13989 5476 1460 9675 15823 14229 8899 16971 8210 674 20459 16968 15574 14229 8899 16971 8210 674 20459 16968 151 14229 15011 18196 17639 10178 6013 15964 3587 5307 19208 10069 10351…	0
9633 13880 70 5965 17576 3859 16055 9600 990 18106 7680 11491 4380 18667 15480 749 6758 6758 4870 11425 4645 14094 3588 12002 8669 4718 4645 3587 16560 2970 6255 14092 10069 10352 11699 19208 937 17933 11864 17509 937 13989 5476 1460 9675 15823 14229 8899 5029 12122 15603 15762 15574 14229 8899 5029 12122 15603 15762 151 14229 15011 18196 17639 10178 6013 15964 3587 5307 19208 10069 10259 20873 1…	0
9633 13880 70 7714 12696 3859 16055 9600 990 12775 18106 7680 11491 4380 18667 15480 10223 6758 6758 10767 20782 2147 4645 12488 18882 12308 15713 12665 4645 3588 12180 21262 4645 937 10456 11958 21298 4645 10846 4530 3187 4645 3587 16560 2970 6255 13350 18100 11699 19208 937 17933 8447 13989 5476 1460 9675 15823 14229 2728 11553 10380 12233 15574 14229 2728 11553 10380 12233 151 14229 13856 1245…	0
9633 13880 16507 7711 8659 18621 3859 16055 9600 990 18106 12462 11491 4380 18667 15480 10223 6758 6758 4870 3074 4864 4645 3883 15982 18882 4870 3074 4864 4645 3588 7711 12042 21265 10863 4645 937 1123 8096 15817 4645 937 13525 16782 13804 4645 6565 11675 592 1963 4435 6565 357 18224 17337 4435 12002 13796 481 4645 10716 8865 14553 11118 4645 3587 16560 2970 6255 15955 17005 33 4327 19208 937 17…	1
9633 13880 16782 5891 18224 3859 16055 9600 990 12775 18106 7680 11491 4380 18667 15480 10223 6758 6758 1189 3691 12446 1140 4645 13752 3588 1189 3691 12446 1140 4645 937 722 1769 4645 937 8888 1732 17510 4645 6565 12271 18246 7554 4853 4435 6565 17233 17369 4473 4435 19384 9453 4645 12308 4847 4645 4870 13200 20756 4645 3587 16560 2970 6255 13610 12914 19989 12647 11699 13610 11313 11699 11314 1…	1
9633 13880 17269 20773 14147 3859 16055 9600 990 12775 18106 12462 11491 4380 18667 15480 10223 6758 6758 576 2084 14424 4645 3587 1165 5561 3588 891 8691 13951 4645 937 10943 2145 4645 937 12039 3376 17376 2444 4645 12010 14596 12321 4645 576 2084 14424 4645 3492 4419 18224 17337 4645 3587 16560 2970 6255 2750 3917 20741 15779 4322 2750 3899 15779 4322 2750 7361 20686 2221 15779 4322 19208 937 1…	1
9633 13880 76 11586 7715 13779 3859 16055 9600 990 12775 18106 12462 11491 4380 18667 15480 10223 6758 6758 10771 3014 18384 8070 4645 3587 14891 3587 16560 2970 20228 19208 937 17933 13989 5476 1460 151 14229 15011 18196 17639 10178 6013 15964 3587 5307 19208 5319	0
9633 13880 72 18224 15710 3859 16055 9600 990 12775 18106 12462 11491 4380 18667 15480 10223 6758 6758 3709 4897 15410 11203 4645 3587 1165 5561 3588 11801 19841 4645 16825 2832 16256 4645 3587 16560 2970 20228 2750 2261 11743 11699 19208 937 17933 11864 17509 937 13989 5476 1460 9679 15823 14229 4787 8290 11722 11743 15574 14229 4787 8290 11722 11743 151 14229 14587 19990 1727 5660 1252 3821 727…	0
9633 13880 72 4870 10698 3859 16055 9600 990 12581 18106 12462 11491 4380 18667 15480 10223 6758 6758 13023 2061 4645 20244 18882 16825 5344 2741 4645 3588 7711 10608 18224 89 4645 937 11358 17855 4645 937 7470 1452 11924 8124 4645 3587 16560 2970 6255 20235 16915 19595 20202 16075 15779 4322 19208 937 17933 16729 13989 5476 1460 9675 15823 14229 2728 13704 12219 16075 15574 14229 2728 13704 1221…	0
9633 13880 73 2583 20456 3859 16055 9600 990 12775 18106 12462 11491 4380 18667 15480 10223 6758 6758 14159 2848 4443 4645 3587 8447 18882 12042 17233 17166 21071 4645 3588 3014 13165 12511 4645 937 14843 17233 14147 1904 4645 937 7470 1452 11924 8124 4645 12320 4510 17296 4645 3587 16560 2970 20228 3521 11340 7360 11699 19208 937 17933 8447 13989 5476 1460 9675 15823 14229 16374 33 451 15574 142…	0
9633 13880 76 11586 7715 13779 3859 16055 9600 990 12775 18106 12462 11491 4380 18667 15480 10223 6758 6758 10771 3014 18384 8070 4645 3587 14891 18882 11571 7659 4645 3588 12010 14147 4645 937 7470 12446 20756 4645 3587 16560 2970 6255 3523 3975 3125 11699 19208 937 17933 8447 13989 5476 1460 9675 15823 14229 16272 1667 1619 7074 4250 14461 14774 6969 10252 5081 15574 14229 16272 1667 1619 7074 …	0
9633 13880 17880 6035 5629 3859 16055 9600 990 12775 18106 7680 11491 4380 18667 15480 10223 6758 6758 14843 3074 4371 4645 3883 15982 18882 3691 19163 4645 3588 12002 13796 481 4645 937 10456 11958 21298 4645 6565 357 18224 17337 4435 6565 11675 592 1963 4435 3691 19163 4645 1123 16603 9512 8691 4645 3587 16560 2970 6255 15955 819 36 15105 16948 15779 4322 19208 937 17933 16729 8447 13989 5476 1…	1
9633 13880 17972 11915 21034 3859 16055 9600 990 12775 18106 7680 11491 4380 18667 15480 10223 6758 6758 4870 3074 4864 4645 3883 15982 18882 3691 19163 4645 3588 1989 8659 13398 937 10456 11958 21298 4645 6565 11675 592 1963 4435 6565 3685 5154 7792 2552 4435 11396 8018 10711 4645 7711 12042 21265 10863 4645 3587 16560 2970 6255 15955 9724 15779 4322 15955 17005 33 4327 19208 937 17933 16729 844…	1
9633 13880 76 11586 7715 13779 3859 16055 9600 990 12775 18106 12462 11491 4380 20126 10223 6758 6758 10771 3014 18384 8070 4645 3587 14891 3588 12010 7719 17833 4645 937 12308 1123 2456 4645 6565 5497 12299 14114 6565 12347 14147 14993 4435 6565 12002 9021 17093 4435 6175 4473 4509 4645 12010 14147 4645 3587 16560 2970 20228 3523 3975 3125 11699 3523 11340 7360 15779 4322 3523 7624 6618 16317 17…	0
9633 13880 77 8122 1963 3859 16055 9600 990 12775 18106 12462 11491 4380 18667 15480 10223 6758 6758 13023 2061 4645 20244 3588 11533 9957 5616 4645 937 606 10716 12424 4645 937 14069 12285 2543 4645 12329 1288 4645 6175 19574 2745 4645 3587 16560 2970 20228 20235 19739 16823 16620 11699 19208 937 17933 8447 13989 5476 1460 9679 15823 14229 13479 5829 16823 7049 7821 15574 14229 13479 5829 16823 …	0
9633 13880 90 7712 14993 3859 16055 9600 990 12581 18106 12462 11491 4380 18667 15480 10223 6758 6758 11460 19584 3193 4645 3587 8447 18882 12042 17233 17166 21071 4645 3588 8251 14452 20989 4645 937 357 572 8871 461 4645 1123 16603 9512 8691 4645 3587 16560 2970 20228 3521 3917 20741 15779 4322 19208 937 17933 8447 13989 5476 1460 9675 15823 14229 10902 2798 20664 2221 3955 451 15574 14229 10902…	0
9633 13880 97 17261 2983 3859 16055 9600 990 12775 18106 12462 11491 4380 18667 15480 10223 6758 6758 222 9548 14993 4645 3587 20459 18882 17146 2368 14539 4645 3588 12002 8850 14550 14621 4645 937 361 18547 4645 6565 218 18224 12446 10863 4435 6565 18225 758 12446 12101 4435 8888 10846 5939 4645 3587 16560 2970 20228 3653 2727 5209 7685 7685 11699 19208 937 17933 8447 13989 5476 1460 9679 15823 …	0
9633 13880 250 13951 3859 16055 9600 990 12775 18106 12462 11491 4380 18667 15480 10223 6758 6758 222 9548 14993 4645 3587 20459 18882 10740 584 11916 4645 3588 8888 9150 17865 15810 937 19384 1741 5101 2631 4645 937 12042 7711 17141 12714 4645 6565 1164 13202 18224 4435 6565 829 12002 1210 8675 4435 10672 14843 13808 12552 1422 1009 4645 3587 16560 2970 6255 3653 2727 19928 20450 11699 1398 7685…	1
9633 13880 19298 4818 1863 14147 3859 16055 9600 990 12775 18106 7680 11491 4380 18667 15480 10223 6758 6758 4870 3074 4864 4645 3883 15982 18882 3691 19163 4645 3588 7711 12042 21265 10863 4645 937 10843 6406 13951 14793 4645 937 1123 8096 15817 4645 6565 3685 5154 7792 2552 4435 10716 8865 14553 11118 4645 12002 13796 481 4645 3587 16560 2970 6255 15955 17005 33 4327 19208 937 17933 16729 8447 …	1
9633 13880 120 10771 18224 14993 3859 16055 9600 990 12775 18106 12462 11491 4380 18667 15480 10223 6758 6758 4870 3074 4864 4645 3883 15982 18882 19405 11457 8488 4645 3588 7711 12042 21265 10863 4645 937 8888 10771 18455 4645 12002 13796 481 4645 3587 16560 2970 20228 15955 11340 7360 11699 19208 937 17933 8447 13989 5476 1460 10542 15823 14229 2728 13704 12219 3997 18185 15574 14229 2728 13704…	0
9633 13880 120 10771 12508 3859 16055 9600 990 12775 18106 12462 11491 4380 18667 15480 749 6758 6758 12320 11192 12140 4645 14094 3588 12320 11192 12140 4645 19405 8084 12446 4645 3587 16560 2970 6255 14092 7321 19989 4267 11699 19208 937 17933 11864 17509 937 13989 5476 1460 9675 15823 14229 8899 14461 19752 4267 15574 14229 8899 14461 19752 4267 151 14229 15011 18196 17639 10178 6013 15964 358…	0
9633 13880 20380 11091 3859 16055 9600 990 12581 18106 12462 11491 4380 18667 15480 10223 6758 6758 2542 18224 13743 4645 20244 18882 2078 7714 18224 13273 4645 3588 8865 11327 13322 4645 937 12042 9199 20418 13254 4645 8251 20507 13171 18224 4645 12039 7711 3379 3108 4645 3587 16560 2970 6255 20235 16077 16397 11699 14177 19208 937 17933 8447 13989 5476 1460 9568 15823 14229 2728 13704 12219 160…	1
9633 13880 20405 8669 3859 16055 9600 990 12775 18106 7680 11491 4380 18667 15480 10223 6758 6758 3709 4897 15410 11203 4645 3587 1165 5561 3588 891 8691 13951 4645 937 13202 13274 7714 4645 1422 10771 8493 4645 3587 16560 2970 6255 2750 6604 4327 2750 3925 14730 9063 15779 4322 19208 937 17933 16729 8447 13989 5476 1460 9675 15823 14229 2728 13704 12219 3997 1467 15574 14229 2728 13704 12219 399…	1
9633 13880 217 17860 3859 16055 9600 990 12581 18106 12462 11491 4380 18667 15480 749 6758 6758 18065 11241 4645 14094 3588 20795 12091 4420 11319 1821 4645 3588 7664 15385 2741 3587 16560 2970 6255 14092 16774 7484 11699 19208 937 17933 9979 13989 5476 1460 9568 15823 14229 8899 3114 18018 13517 6969 15574 14229 8899 3114 18018 13517 6969 151 14229 11759 5278 9970 8946 9970 20873 2939 15762 1351…	0
9633 13880 133 17335 14147 3859 16055 9600 990 12775 18106 7680 11491 4380 18667 15480 10223 6758 6758 3709 17369 15410 11203 4645 3587 1165 5561 3588 11396 8018 10711 4645 937 17233 12101 20728 4645 6565 17233 17369 4473 4435 4630 6366 11065 4645 12010 14596 12321 4645 3587 16560 2970 6255 2750 3917 20741 15779 4322 19208 937 17933 8447 13989 5476 1460 9679 15823 14229 10902 3934 15574 14229 109…	0
9633 13880 155 13502 15407 18308 3859 16055 9600 990 12775 18106 7680 11491 4380 18667 15480 10223 6758 6758 12042 17233 18619 12340 4645 14347 19823 3588 13444 889 11476 4645 937 957 12320 17869 4645 937 8459 21017 18455 4645 12308 12339 4645 10771 12521 21335 10863 12320 10998 21246 4645 3587 16560 2970 6255 14337 1448 11699 19208 937 17933 8447 9979 13989 5476 1460 9568 15823 14229 17509 12070…	0
9633 13880 158 1123 13179 3859 16055 9600 990 12775 18106 12462 11491 4380 18667 15480 10223 6758 6758 17150 17145 8885 4645 3587 1165 5561 3588 3014 3160 17801 4645 3588 10478 4635 21108 18597 4645 937 11571 20305 4645 937 585 18663 4645 7664 13200 20756 4645 13569 15344 8547 4645 3587 16560 2970 6255 2750 9212 9860 11699 19208 937 17933 8447 13989 5476 1460 9679 15823 14229 10902 9202 20569 139…	0
9633 13880 423 11396 10716 14898 3859 16055 9600 990 18106 12462 11491 4380 18667 15480 10223 6758 6758 12271 17233 12109 19886 4645 3587 1165 5561 18882 12358 9150 12701 12508 12659 4645 3588 8780 13274 12101 4645 937 891 15817 17814 4645 6565 4942 15407 3108 4435 11801 19841 4645 3587 16560 2970 20228 2750 11340 7360 4327 19208 937 17933 8447 13989 5476 1460 10542 15823 14229 10902 5829 5776 10…	1
9633 13880 499 12683 3859 16055 9600 990 12775 18106 7680 11491 4380 18667 15480 10223 6758 6758 525 12989 4645 3587 8447 3588 525 12989 4645 937 17261 17845 2888 4645 8095 12511 14147 2583 3014 13165 12511 4645 3587 16560 2970 6255 3521 19456 11699 3521 19456 19579 11699 19208 937 17933 8447 13989 5476 1460 9675 15823 14229 2373 13517 19589 13415 15574 14229 2373 13517 19589 13415 151 14229 2373…	1
9633 13880 5884 3103 14147 3859 16055 9600 990 18106 12462 11491 4380 18667 15480 10223 6758 6758 3014 14431 4492 4645 3587 1165 5561 18882 10676 11179 14147 4645 3588 1422 10771 8493 4645 6565 12299 10771 12547 18224 4435 12308 13188 4645 3587 16560 2970 20228 2750 3917 20741 15779 4322 2750 3899 11699 19208 937 17933 8447 13989 5476 1460 9679 15823 14229 10902 3934 15574 14229 10902 3919 451 10…	0
9633 13880 165 4473 8128 3859 16055 9600 990 12775 18106 12462 11491 4380 18667 15480 10223 6758 6758 2542 18224 13743 4645 20244 3588 6175 19574 2745 4645 937 19384 1741 5101 2631 4645 937 3816 19063 2127 7802 4645 4282 12709 4645 3587 16560 2970 20228 20235 3975 3125 6003 10577 15779 4322 19208 937 17933 8447 13989 5476 1460 9675 15823 14229 13479 2798 17182 2797 20151 15574 14229 13479 2798 17…	0
9633 13880 165 4473 8128 3859 16055 9600 990 12775 18106 12462 11491 4380 18667 15480 10223 6758 6758 13023 2061 4645 20244 3588 6175 19574 2745 4645 937 2631 2774 3992 4645 937 3679 12702 4645 4282 12709 4645 3587 16560 2970 20228 20235 20190 15779 4322 19208 937 17933 8447 13989 5476 1460 9675 15823 14229 13479 2798 17182 2797 20151 15574 14229 13479 2798 17182 2797 20151 151 14229 6003 10577 1…	0
9633 13880 213 13951 8300 3859 16055 9600 990 12775 18106 12462 11491 4380 18667 15480 10223 6758 6758 11460 19584 3193 4645 3587 8447 3588 12308 14843 1879 17698 4645 12002 11189 17261 4645 3587 16560 2970 20228 3521 3975 3125 11699 19208 937 17933 11864 17509 937 13989 5476 1460 10542 15823 14229 10902 14461 14610 451 15574 14229 10902 14461 14610 451 151 14229 13683 15011 18196 17639 10178 601…	0
9633 13880 20888 3310 20356 3859 16055 9600 990 12775 18106 7680 11491 4380 18667 15480 10223 6758 6758 4870 3074 4864 4645 3883 15982 18882 3691 19163 4645 3588 12002 13796 481 4645 7711 12042 21265 10863 4645 3587 16560 2970 20228 15955 2261 11553 838 4327 19208 937 17933 9979 13989 5476 1460 9679 15823 14229 2728 13704 12219 2862 838 15574 14229 2728 13704 12219 2862 838 151 14229 9630 11553 1…	0
9633 13880 19168 357 16756 17653 3859 16055 9600 990 12775 18106 7680 11491 4380 18667 15480 10223 6758 6758 525 12989 4645 3587 8447 3588 14898 9150 2983 2444 4645 937 14843 17233 14147 1904 4645 937 6317 17556 12227 4645 4282 12709 4645 3587 16560 2970 20228 3521 3917 20741 15779 4322 19208 937 17933 8447 13989 5476 1460 9675 15823 14229 10902 2798 20664 2221 3919 15574 14229 10902 2798 20664 2…	0
9633 13880 72 17417 3859 16055 9600 990 12775 18106 12462 11491 4380 14777 15480 10223 6758 6758 9672 14373 12227 4645 3587 8447 3588 9672 14373 12227 4645 937 12010 14843 2759 18570 4645 14461 10942 5062 15457 12227 3119 1689 14461 5154 14936 7588 3119 1689 3587 16560 2970 6255 3521 17005 33 4327 19208 937 17933 16729 8447 13989 5476 1460 9675 15823 14229 2728 13704 12219 3997 5276 15574 14229 2…	0
9633 13880 213 13951 8300 3859 16055 9600 990 12775 18106 12462 11491 4380 18667 15480 10223 6758 6758 17150 17145 8885 4645 3587 1165 5561 3588 4630 6366 11065 4645 16825 2832 16256 4645 3587 16560 2970 20228 2750 3975 3125 11699 19208 937 17933 11864 17509 937 13989 5476 1460 9679 15823 14229 10902 14610 451 15574 14229 10902 14610 451 151 14229 4778 20901 15011 18196 17639 10178 6013 15934 192…	0
9633 13880 217 19229 18224 7802 3859 16055 9600 990 18106 12462 11491 4380 18667 15480 749 6758 6758 7711 15975 4645 14094 3588 4871 14553 637 8252 18027 4645 3587 16560 2970 6255 14092 6636 6120 11699 19208 937 17933 11864 17509 937 13989 5476 1460 9675 15823 14229 8899 6636 19894 14592 15574 14229 8899 6636 19894 14592 151 14229 15011 18196 17639 10178 6013 15964 3587 5307 19208 19160 18652 129…	0
9633 13880 215 18224 5965 3859 16055 9600 990 12775 18106 12462 11491 4380 18667 15480 749 6758 6758 18065 11241 4645 14094 3588 17611 1858 12300 4645 937 3685 18496 8893 4645 8252 18027 4645 3587 16560 2970 6255 14092 19739 4447 11699 19208 937 17933 16729 13989 5476 1460 9675 15823 14229 21235 4447 19742 15574 14229 21235 4447 19742 151 14229 15011 18196 17639 10178 6013 15964 3587 5307 19208 3…	0
9633 13880 215 14147 16509 3859 16055 9600 990 12775 18106 12462 11491 4380 18667 15480 749 6758 6758 12338 20795 12446 3964 4645 3587 15496 18882 3558 14855 15710 4645 3588 10767 12039 9523 16450 4870 8888 5035 4645 3587 16560 2970 6255 3552 7321 18998 18252 11553 19989 11699 19208 937 17933 11864 17509 937 13989 5476 1460 9675 15823 14229 2728 13704 12219 14926 15574 14229 2728 13704 12219 1492…	0
9633 13880 215 14147 16509 3859 16055 9600 990 12775 18106 12462 11491 4380 18667 15480 749 6758 6758 12338 20795 12446 3964 4645 3587 15496 18882 3558 14855 15710 4645 3588 10767 12039 9523 16450 3587 16560 2970 6255 3552 7321 18998 18252 11553 19989 11699 19208 937 17933 11864 17509 937 13989 5476 1460 9675 15823 14229 2728 13704 12219 14926 15574 14229 2728 13704 12219 14926 151 14229 12345 41…	0
9633 13880 586 12662 688 3859 16055 9600 990 12775 18106 7680 11491 4380 18667 15480 10223 6758 6758 10767 20782 2147 4645 12488 18882 10767 20782 2147 4645 3588 8251 5624 19505 4645 3588 10767 20782 2147 4645 937 10456 11958 21298 4645 12180 21262 4645 3587 16560 2970 6255 13350 7321 18998 15496 21235 11699 19208 937 17933 8447 13989 5476 1460 9675 15823 14229 2728 11553 10380 12233 15574 14229 …	1
9633 13880 91 242 18224 3859 16055 9600 990 12775 18106 12462 11491 4380 18667 15480 10223 6758 6758 4870 3074 4864 4645 3883 15982 3588 4870 3074 4864 4645 937 3034 11979 17779 4645 14843 3074 4371 4645 3587 16560 2970 6255 15955 17005 33 1526 17229 11699 19208 937 17933 8447 13989 5476 1460 9675 15823 14229 2728 13704 12219 16948 15574 14229 2728 13704 12219 16948 151 14229 260 16948 3821 12345…	0
9633 13880 215 14147 16509 3859 16055 9600 990 12775 18106 12462 11491 4380 18667 15480 749 6758 6758 12338 20795 12446 3964 4645 3587 15496 18882 3558 14855 15710 4645 3588 10767 12039 9523 16450 10716 12538 14903 12446 4645 3587 16560 2970 20228 3552 7321 18998 18252 11553 19989 11699 19208 937 17933 11864 17509 937 13989 5476 1460 9675 15823 14229 2728 13704 12219 14926 14461 14774 14774 13517…	0
9633 13880 215 14147 16509 3859 16055 9600 990 12775 18106 12462 11491 4380 18667 15480 10223 6758 6758 12338 20795 12446 3964 4645 3587 15496 18882 3558 14855 15710 4645 3588 10767 12039 9523 16450 10670 1452 21251 14649 3587 16560 2970 6255 3552 16951 13055 11699 19208 937 17933 8447 9979 13989 5476 1460 9675 15823 14229 2728 13704 12219 14926 15574 14229 2728 13704 12219 14926 151 14229 1309 4…	0
9633 13880 20784 10771 18224 3859 16055 9600 990 12775 18106 12462 11491 4380 18667 15480 749 6758 6758 5495 17488 12299 4645 14094 3588 17611 1858 12300 4645 937 3685 18496 8893 4645 2631 17819 1292 4645 3587 16560 2970 6255 14092 19739 4447 11699 19208 937 17933 16729 13989 5476 1460 9675 15823 14229 21235 4447 19742 15574 14229 21235 4447 19742 151 14229 15011 18196 17639 10178 6013 15964 3587…	0
9633 13880 121 14898 4804 3859 16055 9600 990 12581 18106 12462 11491 4380 18667 15480 10223 6758 6758 1189 3691 12446 1140 4645 13752 18882 692 6797 8441 4645 3588 19384 9453 4645 3588 4870 13200 20756 4645 937 7470 1452 11924 8124 4645 937 8888 1732 17510 4645 6565 16480 14845 12446 17765 4435 6565 17233 17369 4473 4435 12308 4847 4645 3587 16560 2970 6255 13610 1442 19532 11904 20686 15762 116…	0
9633 13880 215 14147 16509 3859 16055 9600 990 12775 18106 12462 11491 4380 18667 15480 10223 6758 6758 12338 20795 12446 3964 4645 3587 15496 18882 3558 14855 15710 4645 3588 10767 12039 9523 16450 17245 1842 4645 10716 12538 14903 12446 4645 3587 16560 2970 6255 3552 16647 19579 13533 15779 4322 19208 937 17933 8447 9979 13989 5476 1460 9568 15823 14229 2728 13704 12219 2734 7480 15247 15574 14…	0
9633 13880 215 6988 13951 3859 16055 9600 990 12775 18106 12462 11491 4380 18667 15480 749 6758 6758 13023 2061 4645 20244 3588 10716 20857 16302 20756 17653 4645 3587 16560 2970 6255 20235 3622 15779 4322 19208 937 17933 11864 17509 937 13989 5476 1460 9675 15823 14229 2728 13704 12219 2129 15574 14229 2728 13704 12219 2129 151 14229 20202 1042 674 20202 15762 7130 12584 19527 10668 9054 4336 14…	0
9633 13880 215 334 12701 4718 3859 16055 9600 990 12775 18106 12462 11491 4380 18667 15480 749 6758 6758 525 12989 4645 3587 8447 3588 5517 7999 13314 4645 3587 16560 2970 6255 3521 3975 3125 11699 17789 8860 6103 10840 5660 19208 937 17933 11864 17509 937 13989 5476 1460 9675 15823 14229 2728 12981 13422 15574 14229 2728 12981 13422 151 14229 16228 20114 8860 6103 15011 18196 17639 10178 6013 15…	0
9633 13880 215 12442 3859 16055 9600 990 18106 12462 11491 4380 18667 15480 10223 6758 6758 525 12989 4645 3587 8447 3588 525 12989 4645 937 16423 18423 3694 17653 4645 8095 12511 14147 2583 3014 13165 12511 4645 3587 16560 2970 6255 3521 11725 16000 11699 19208 937 17933 8447 9979 13989 5476 1460 9675 15823 14229 4787 8290 11722 11743 15574 14229 4787 8290 11722 11743 151 14229 16975 14988 11743…	0
9633 13880 215 13951 3859 16055 9600 990 12775 18106 12462 11491 4380 18667 15480 749 6758 6758 3014 512 16047 4645 13645 18882 8888 8659 19393 4645 3588 16601 18496 14147 5827 2631 15407 13274 4645 3587 16560 2970 6255 13637 3975 3125 11699 19208 937 17933 11864 17509 937 13989 5476 1460 9679 15823 14229 13479 5829 16823 7049 7821 15574 14229 13479 5829 16823 7049 7821 151 14229 13517 1197 15011…	0
9633 13880 215 1826 13541 3859 16055 9600 990 12581 18106 12462 11491 4380 18667 15480 749 6758 6758 2542 18224 13743 4645 20244 3588 891 18389 7712 4645 3587 16560 2970 20228 20235 2261 14969 11699 19208 937 17933 11864 17509 937 13989 5476 1460 9679 15823 14229 2728 11553 10380 14969 15574 14229 2728 11553 10380 14969 151 14229 11553 6553 1895 14969 16560 2261 9860 11553 16915 19201 6982 15011 …	0
9633 13880 215 13951 3859 16055 9600 990 12775 18106 12462 11491 4380 18667 15480 10223 6758 6758 222 9548 14993 4645 3587 20459 3588 1422 1009 4645 937 891 15817 17814 4645 937 17261 17845 2888 4645 8551 1758 3587 16560 2970 20228 3653 819 10004 11699 19208 937 17933 16729 13989 5476 1460 9679 15823 14229 9568 6381 19930 1398 12687 9970 15574 14229 9568 6381 19930 1398 12687 9970 151 14229 7624 …	0
9633 13880 220 892 3859 16055 9600 990 12775 18106 12462 11491 4380 18667 15480 749 6758 6758 2542 18224 13743 4645 20244 3588 8251 20507 13171 18224 4645 6565 17633 12299 19229 11687 4435 6565 18246 7712 17653 4435 3587 16560 2970 6255 20235 3622 15779 4322 19208 937 17933 11864 17509 937 13989 5476 1460 9675 15823 14229 13479 3605 16396 15574 14229 13479 3605 16396 151 14229 20202 674 16075 135…	0
9633 13880 216 17653 7714 3859 16055 9600 990 12775 18106 12462 11491 4380 18667 15480 10223 6758 6758 14843 17631 4645 3587 8447 18882 11460 19584 3193 4645 3588 14898 9150 2983 2444 4645 937 20704 4682 15345 4645 937 12042 8888 688 17337 4645 4870 19857 10794 2631 19465 10861 3587 16560 2970 6255 3521 9212 10047 2728 19231 11699 19208 937 17933 16729 13989 5476 1460 9675 15823 14229 10902 9202 …	0
9633 13880 217 8659 12446 3859 16055 9600 990 12775 18106 12462 11491 4380 18667 15480 10223 6758 6758 19405 6278 17369 4645 20244 18882 16826 17724 4645 3588 7711 10608 18224 89 4645 3587 16560 2970 6255 20235 16915 19595 20202 16075 15779 4322 19208 937 17933 9979 13989 5476 1460 9675 15823 14229 13479 9343 16075 15574 14229 13479 9343 16075 151 14229 20202 1042 674 20202 15762 11854 11375 1649…	0
9633 13880 217 11978 12629 3859 16055 9600 990 12775 18106 12462 11491 4380 10415 15480 749 6758 6758 5154 12262 4645 14449 3588 5154 12262 4645 937 14840 5970 1872 4645 3685 17875 4645 3587 16560 2970 6255 14441 11356 15779 4322 14441 11350 14730 15779 4322 19208 937 17933 8447 13989 5476 1460 9568 15823 14229 16374 5697 15574 14229 16374 5697 151 14229 3599 15855 20913 5660 15011 18196 17639 10…	0
9633 13880 357 18224 17653 3859 16055 9600 990 12775 18106 7680 11491 4380 18667 15480 10223 6758 6758 17146 8085 17709 4645 8540 13992 3588 12360 12418 4645 937 18989 11687 12661 4645 3587 16560 2970 20228 18116 4740 20269 15779 4322 19208 937 17933 8447 13989 5476 1460 9675 15823 14229 87 7010 9889 4120 15574 14229 87 7010 9889 4120 151 14229 16936 14483 15011 18196 17639 10178 6013 15964 3587 …	0
9633 13880 214 7711 21041 3859 16055 9600 990 12775 18106 12462 11491 4380 18667 15480 10223 6758 6758 2542 18224 13743 4645 20244 3588 891 18389 7712 4645 937 14843 4473 18224 13743 4645 8251 20507 13171 18224 4645 3587 16560 2970 20228 20235 14331 11699 19208 937 17933 16729 13989 5476 1460 9675 15823 14229 2728 13704 12219 19336 19527 15574 14229 2728 13704 12219 19336 19527 151 14229 14512 13…	0
9633 13880 21063 637 1845 3859 16055 9600 990 12775 18106 12462 11491 4380 18667 15480 10223 6758 6758 16471 14147 12990 4645 14449 18882 16471 14147 12990 4645 3588 12040 16378 4645 937 7711 7976 17653 11687 4645 576 11872 18372 4645 16423 11149 11687 3587 16560 2970 6255 14441 17193 15779 4322 19208 937 17933 8447 13989 5476 1460 9568 15823 14229 12088 5023 342 13533 15574 14229 12088 5023 342 …	0
9633 13880 215 8156 18224 3859 16055 9600 990 12775 18106 12462 11491 4380 18667 15480 10223 6758 6758 3709 4897 15410 11203 4645 3587 1165 5561 18882 623 5965 3434 4645 3588 12010 14596 12321 4645 3588 10846 2390 8798 4645 937 4630 16503 53 4645 4630 6366 11065 4645 11396 8018 10711 4645 3587 16560 2970 6255 2750 3917 15779 4322 2750 3899 11699 19208 937 17933 8447 13989 5476 1460 9675 15823 142…	0
9633 13880 606 12299 20926 3859 16055 9600 990 12775 18106 7680 11491 4380 18667 15480 10223 6758 6758 1189 3691 12446 1140 4645 13752 3588 14843 15273 14242 4645 937 16423 18423 3694 17653 4645 937 8888 1732 17510 4645 6565 614 3074 20355 4435 6565 18225 758 12446 12101 4435 19384 9453 4645 4870 13200 20756 4645 3587 16560 2970 6255 13610 9798 6266 7118 3343 11699 19208 937 17933 8447 9979 13989…	0
9633 13880 8999 17243 17261 3859 16055 9600 990 12775 18106 12462 11491 4380 18667 15480 10223 6758 6758 1189 3691 12446 1140 4645 13752 3588 1189 3691 12446 1140 4645 3588 16423 18406 18224 1689 19384 9453 4645 1689 12308 4847 4645 1689 4870 13200 20756 4645 937 8888 1732 17510 4645 937 11358 17819 6565 12271 18246 7554 4853 4435 6565 17233 17369 4473 4435 6565 6249 18384 18224 4435 3587 16560 2…	0
9633 13880 217 12042 7459 3859 16055 9600 990 12775 18106 12462 11491 4380 18667 15480 10223 6758 6758 12271 17233 12109 19886 4645 3587 1165 5561 18882 20795 20947 5526 4645 3588 14898 8204 14993 4645 10846 2390 8798 4645 12308 14843 1879 17698 4645 3587 16560 2970 6255 2750 8344 5209 10251 15779 4322 19208 937 17933 8447 13989 5476 1460 9675 15823 14229 13973 15574 14229 13973 151 14229 7789 14…	0
9633 13880 217 12299 8128 3859 16055 9600 990 12775 18106 12462 11491 4380 18667 15480 10223 6758 6758 576 2084 14424 4645 3587 1165 5561 18882 12358 9150 12701 12508 12659 4645 3588 614 8877 19229 18224 4645 937 19384 3074 18224 18496 4645 937 14840 5970 1872 4645 8448 12101 7802 3587 16560 2970 20228 2750 5941 106 9964 19208 937 17933 16729 13989 5476 1460 9679 15823 14229 10902 106 1003 15574 …	0
9633 13880 217 17860 3859 16055 9600 990 12581 18106 12462 11491 4380 18667 15480 749 6758 6758 7664 19241 5589 4645 14094 18882 19405 11330 4645 3588 13740 13747 4645 937 10846 3376 12753 8128 4645 20795 12091 4420 11319 1821 4645 3587 16560 2970 6255 14092 7484 11759 11699 19208 937 17933 16729 13989 5476 1460 9568 15823 14229 8899 3114 18018 15574 14229 8899 3114 18018 151 14229 15011 18196 17…	0
9633 13880 215 1826 13541 3859 16055 9600 990 12581 18106 12462 11491 4380 18667 15480 749 6758 6758 13023 2061 4645 20244 3588 6175 19574 2745 4645 3587 16560 2970 6255 20235 15773 11699 19208 937 17933 11864 17509 937 13989 5476 1460 9679 15823 14229 13479 19752 13517 6969 14969 15574 14229 13479 19752 13517 6969 14969 151 14229 7818 8769 4465 14969 4298 6555 13517 15748 7344 8584 18057 285 158…	0
9633 13880 76 11586 7715 13779 3859 16055 9600 990 12775 18106 12462 11491 4380 18667 15480 10223 6758 6758 10771 3014 18384 8070 4645 3587 14891 3588 12010 7719 17833 4645 937 915 17783 21160 4645 937 19384 1741 5101 2631 4645 6565 12040 12299 17337 4435 6565 18457 12299 585 2631 4435 6565 11675 592 1963 4435 11396 8018 10711 4645 3587 16560 2970 20228 3523 2261 13422 11699 3523 3975 3125 11699 …	0
9633 13880 215 334 12701 4718 3859 16055 9600 990 12775 18106 12462 11491 4380 18667 15480 749 6758 6758 19405 11330 4645 14094 3588 20795 12091 4420 11319 1821 4645 937 13569 3440 14993 4645 10846 17379 4645 3587 16560 2970 6255 14092 7499 9798 11513 10259 14043 11699 19208 937 17933 16729 13989 5476 1460 9675 15823 14229 8899 3114 18018 15574 14229 8899 3114 18018 151 14229 15011 18196 17639 10…	0
9633 13880 403 18224 13323 3859 16055 9600 990 12775 18106 12462 11491 4380 18667 15480 749 6758 6758 2542 18224 13743 4645 20244 3588 12039 7711 3379 3108 4645 14898 9150 688 13275 3587 16560 2970 6255 20235 8140 11699 19208 937 17933 11864 17509 937 13989 5476 1460 9675 15823 14229 13479 9354 15886 7818 14675 15574 14229 13479 9354 15886 7818 14675 151 14229 8125 4750 15011 18196 17639 10178 60…	0
9633 13880 215 334 12701 4718 3859 16055 9600 990 12775 18106 12462 11491 4380 18667 15480 10223 6758 6758 525 12989 4645 3587 8447 3588 10478 4635 21108 18597 4645 6565 8888 12508 11226 4435 3587 16560 2970 20228 3521 3975 3125 11699 19208 937 17933 11864 17509 937 13989 5476 1460 9675 15823 14229 2728 12981 13422 15574 14229 2728 12981 13422 151 14229 16560 16228 141 20545 3313 20520 10840 1022…	0
9633 13880 215 1123 10536 7508 3859 16055 9600 990 12775 18106 12462 11491 4380 18667 15480 10223 6758 6758 222 9548 14993 4645 3587 20459 3588 12002 8850 14550 14621 4645 3587 16560 2970 6255 3653 819 15589 11699 19208 937 17933 11864 17509 937 13989 5476 1460 9679 15823 14229 9568 6381 19930 1398 12687 9970 15574 14229 9568 6381 19930 1398 12687 9970 151 14229 819 15589 12972 3119 20459 15011 1…	0
9633 13880 215 1800 3859 16055 9600 990 12775 18106 12462 11491 4380 18667 15480 749 6758 6758 18065 11241 4645 14094 3588 17611 1858 12300 4645 13740 13747 4645 3587 16560 2970 6255 14092 16633 4271 11699 19208 937 17933 16729 13989 5476 1460 9675 15823 14229 8899 3331 2396 15574 14229 8899 3331 2396 151 14229 15011 18196 17639 10178 6013 15964 3587 5307 19208 16633 4271 14048 2341 15052 16266 1…	0
9633 13880 357 1164 12448 3859 16055 9600 990 12775 18106 7680 11491 4380 18667 15480 10223 6758 6758 17146 8085 17709 4645 8540 13992 3587 16560 2970 20228 19208 937 17933 13989 5476 1460 151 14229 15011 18196 17639 10178 6013 15964 3587 5307 19208 5319	0
9633 13880 77 8122 1963 3859 16055 9600 990 12775 18106 12462 11491 4380 18667 15480 10223 6758 6758 13023 2061 4645 20244 3587 16560 2970 20228 19208 937 17933 8447 13989 5476 1460 151 14229 15011 18196 17639 10178 6013 15964 3587 5307 19208 5319	0
9633 13880 215 1826 13541 3859 16055 9600 990 12581 18106 12462 11491 4380 18667 15480 749 6758 6758 2542 18224 13743 4645 20244 937 3027 16724 2459 4645 6565 4631 18224 17653 4435 891 18389 7712 4645 3587 16560 2970 6255 20235 2261 14969 11699 19208 937 17933 8447 13989 5476 1460 9675 15823 14229 2728 13704 12219 8584 15574 14229 2728 13704 12219 8584 151 14229 14512 10578 16560 2261 14969 1236 …	0
9633 13880 215 1826 13541 3859 16055 9600 990 12581 18106 12462 11491 4380 18667 15480 10223 6758 6758 2542 18224 13743 4645 20244 3588 891 18389 7712 4645 6565 12299 8502 17243 17261 4435 8251 20507 13171 18224 4645 3587 16560 2970 20228 20235 3627 15779 4322 19208 937 17933 11864 17509 937 13989 5476 1460 9679 15823 14229 2728 11553 10380 14969 15574 14229 2728 11553 10380 14969 151 14229 15964…	0
9633 13880 215 1826 13541 3859 16055 9600 990 12581 18106 12462 11491 4380 18667 15480 10223 6758 6758 2542 18224 13743 4645 20244 18882 2078 7714 18224 13273 4645 3588 16423 3074 10415 18224 4555 937 1123 8096 15817 4645 937 14843 4473 18224 13743 4645 6565 3713 12299 8680 4435 6565 1961 3074 7717 8881 4435 12039 7711 3379 3108 4645 3587 16560 2970 6255 20235 11725 16390 2206 10047 11699 19208 9…	0
9633 13880 215 2005 11491 14147 3859 16055 9600 990 12775 18106 12462 11491 4380 18667 15480 10223 6758 6758 222 9548 14993 4645 3587 20459 3588 1452 14147 14596 4645 937 7470 12446 20756 4645 937 13569 2402 5914 4645 14898 9150 14147 11198 4645 3587 16560 2970 20228 3653 819 18899 11699 19208 937 17933 8447 13989 5476 1460 10542 15823 14229 9568 6381 19930 1398 12687 9970 15574 14229 9568 6381 1…	0
9633 13880 3014 17233 11199 3859 16055 9600 990 12775 18106 12462 11491 4380 20126 749 6758 6758 12042 17233 17166 21071 4645 3587 8447 3588 12042 17233 17166 21071 4645 3587 16560 2970 6255 3521 7321 18998 18252 11553 19989 11699 19208 937 17933 11864 17509 937 13989 5476 1460 9675 15823 14229 2728 13704 12219 14926 12687 9970 9877 16310 15574 14229 2728 13704 12219 14926 12687 9970 9877 16310 1…	0
9633 13880 215 3014 13273 4509 3859 16055 9600 990 12775 18106 12462 11491 4380 18667 15480 749 6758 6758 13023 2061 4645 20244 3588 6175 19574 2745 4645 3587 16560 2970 6255 20235 3622 15779 4322 19208 937 17933 11864 17509 937 13989 5476 1460 9675 15823 14229 13479 10135 16823 4661 15574 14229 13479 10135 16823 4661 151 14229 9388 5740 12584 20202 18846 1812 20202 1042 674 20202 15762 674 16075…	0
9633 13880 242 11491 637 3859 16055 9600 990 12581 18106 12462 11491 4380 18667 15480 749 6758 6758 7664 12227 4645 14094 3588 12524 21335 3056 4645 3587 16560 2970 6255 14092 10069 10352 11699 19208 937 17933 11864 17509 937 13989 5476 1460 9675 15823 14229 8899 5029 12122 15603 15762 15574 14229 8899 5029 12122 15603 15762 151 14229 10178 15011 18196 17639 10178 6013 15964 3587 5307 19208 10069…	0
9633 13880 215 3014 15410 17653 3859 16055 9600 990 12775 18106 12462 11491 4380 18667 15480 10223 6758 6758 5046 15680 4648 3587 2651 12533 7480 3588 10846 18224 6400 4648 16826 12040 17653 18224 4648 10958 892 11061 4648 3587 16560 2970 6255 3490 7416 5163 9879 9784 4327 19208 937 17933 11864 17509 937 13989 5476 1460 9679 15823 14229 10902 5163 9879 9784 15574 14229 10902 5163 9879 9784 151 14…	0
9633 13880 215 13812 17261 4176 3859 16055 9600 990 12775 18106 12462 11491 4380 18667 15480 10223 6758 6758 2542 18224 13743 4645 20244 18882 16825 5344 2741 4645 3588 8865 11327 13322 4645 937 10785 4592 4645 891 18389 7712 4645 8251 20507 13171 18224 4645 3587 16560 2970 6255 20235 16077 16397 11699 19208 937 17933 8447 13989 5476 1460 9568 15823 14229 2728 13704 12219 16075 15574 14229 2728 1…	0
9633 13880 138 17141 14993 3859 16055 9600 990 12581 18106 12462 11491 4380 18667 15480 10223 6758 6758 14307 3014 2003 21066 4645 3587 3001 18882 11460 13323 4645 3588 829 14843 19070 4645 937 7712 7840 937 14843 12226 18224 7483 4645 6565 19384 18224 637 1146 4435 6565 12010 2308 11687 4435 6565 3278 4635 4319 16444 4435 3587 16560 2970 20228 3229 7321 8753 11699 19208 937 17933 9979 18886 2085…	0
9633 13880 215 3014 17261 14147 3859 16055 9600 990 12775 18106 12462 11491 4380 18667 15480 749 6758 6758 4870 11425 4645 14094 3588 15379 1854 1741 3587 16560 2970 6255 14092 10069 10352 11699 19208 937 17933 11864 17509 937 13989 5476 1460 9675 15823 14229 8899 16971 5468 16327 2963 4159 15574 14229 8899 16971 5468 16327 2963 4159 151 14229 15011 18196 17639 10178 6013 15964 3587 5307 19208 10…	0
9633 13880 215 3014 17261 14147 3859 16055 9600 990 12775 18106 12462 11491 4380 18667 15480 749 6758 6758 4870 11425 4645 14094 3588 2631 12445 4415 4645 3587 16560 2970 6255 14092 10069 10352 11699 19208 937 17933 11864 17509 937 13989 5476 1460 9675 15823 14229 8899 16971 5468 16327 2963 4159 15574 14229 8899 16971 5468 16327 2963 4159 151 14229 15011 18196 17639 10178 6013 15964 3587 5307 192…	0
9633 13880 215 3691 18224 3859 16055 9600 990 12775 18106 12462 11491 4380 18667 15480 10223 6758 6758 222 9548 14993 4645 3587 20459 18882 18127 12160 2489 4645 3588 12002 8850 14550 14621 4645 937 11358 17855 4645 937 11571 13273 7877 12101 4645 6565 20042 1164 18224 8035 4435 6565 218 18224 12446 10863 4435 14898 9150 14147 11198 4645 3587 16560 2970 6255 3653 2727 5209 7685 7685 11699 19208 9…	0
9633 13880 215 4509 7999 3859 16055 9600 990 12775 18106 12462 11491 4380 18667 15480 749 6758 6758 2542 18224 13743 4645 20244 3588 12039 7711 3379 3108 4645 3587 16560 2970 6255 20235 3622 15779 4322 19208 937 17933 11864 17509 937 13989 5476 1460 9675 15823 14229 16374 9054 13517 6969 15574 14229 16374 9054 13517 6969 151 14229 7074 912 20202 2674 15192 1795 8063 16075 18256 10460 15919 1309 1…	0
9633 13880 215 17337 16435 3859 16055 9600 990 12775 18106 12462 11491 4380 18667 15480 10223 6758 6758 19405 6278 17369 4645 20244 3588 6175 19574 2745 4645 937 1123 8096 15817 4645 937 7888 5154 11498 8807 4645 891 18389 7712 4645 891 21333 3587 16560 2970 6255 20235 16077 11699 19208 937 17933 16729 13989 5476 1460 9675 15823 14229 13479 9343 16075 15574 14229 13479 9343 16075 151 14229 14877 …	0
9633 13880 215 18224 3859 16055 9600 990 12775 18106 12462 11491 4380 18667 15480 10223 6758 6758 525 12989 4645 3587 8447 3588 2631 15783 16753 4645 937 12086 9021 2510 17832 4645 10846 12879 2973 3587 16560 2970 6255 3521 19456 19579 11699 19208 937 17933 8447 13989 5476 1460 9675 15823 14229 4787 8585 19454 15574 14229 4787 8585 19454 151 14229 13856 19454 2206 15011 18196 17639 10178 6013 159…	0
9633 13880 215 11150 16133 3859 16055 9600 990 12775 18106 12462 11491 4380 18667 15480 749 6758 6758 14159 2848 4443 4645 3587 8447 3588 11396 8018 10711 4645 8448 12101 7802 3587 16560 2970 6255 3521 7321 18998 18252 11553 19989 11699 19208 937 17933 11864 17509 937 13989 5476 1460 9675 15823 14229 2728 13704 12219 14926 15574 14229 2728 13704 12219 14926 151 14229 3498 3587 15919 16716 17030 5…	0
9633 13880 215 18496 10863 3859 16055 9600 990 12775 18106 12462 11491 4380 18667 15480 10223 6758 6758 13023 2061 4645 20244 3588 6175 19574 2745 4645 937 20329 15649 13273 4645 937 722 17243 16773 4645 9150 16493 2461 4645 3587 16560 2970 20228 20235 3975 3125 6003 10577 15779 4322 19208 937 17933 8447 13989 5476 1460 9679 15823 14229 13479 9280 7139 20151 13517 3683 14461 14774 15574 14229 134…	0
9633 13880 215 3186 19565 3859 16055 9600 990 12775 18106 12462 11491 4380 18667 15480 10223 6758 6758 6175 10990 17511 4645 3587 3001 3588 12042 9150 6033 4645 937 7470 13275 12990 4645 937 12039 3376 17376 2444 4645 6565 18224 16724 14993 17408 4435 6565 19384 18224 637 1146 4435 6565 3278 4635 4319 16444 4435 6565 12299 13657 3812 17243 4435 11460 13323 4645 829 14843 19070 4645 3587 16560 297…	0
9633 13880 215 5110 6013 3859 16055 9600 990 12581 18106 12462 11491 4380 18667 15480 10223 6758 6758 12524 8861 17704 4645 3587 19532 18882 21116 11949 4645 3588 2840 8786 4645 8865 1643 14147 4645 3587 16560 2970 20228 3634 19796 15779 4322 19208 937 17933 8447 13989 5476 1460 10542 15823 14229 10577 10135 16900 13517 3683 14461 14774 15574 14229 10577 10135 16900 13517 3683 14461 14774 151 142…	0
9633 13880 242 11491 637 3859 16055 9600 990 12581 18106 12462 11491 4380 18667 15480 749 6758 6758 7664 12227 4645 14094 3588 8251 18820 14626 4645 3587 16560 2970 6255 14092 10069 10352 11699 19208 937 17933 11864 17509 937 13989 5476 1460 9675 15823 14229 8899 14461 19752 16968 15574 14229 8899 14461 19752 16968 151 14229 15011 18196 17639 10178 6013 15964 3587 5307 19208 10069 10351 1942 1407…	0
9633 13880 215 5467 17653 3859 16055 9600 990 12775 18106 12462 11491 4380 18667 15480 10223 6758 6758 5046 15680 4648 3587 2651 12533 7480 3588 20795 15649 4648 10846 18224 6400 4648 16826 12040 17653 18224 4648 3587 16560 2970 6255 3490 7416 5163 9879 9784 4327 19208 937 17933 11864 17509 937 13989 5476 1460 9679 15823 14229 10902 5163 9879 9784 15574 14229 10902 5163 9879 9784 151 14229 13517 …	0
9633 13880 215 8438 7877 7802 3859 16055 9600 990 12775 18106 12462 11491 4380 18667 15480 749 6758 6758 10767 585 8637 12255 4645 14449 18882 10767 585 8637 12255 4645 3588 12040 16378 4645 937 18223 21271 8109 4818 13176 4645 11151 12474 5430 3587 16560 2970 6255 14441 12914 11348 15779 4322 19208 937 17933 8447 13989 5476 1460 9675 15823 14229 10577 5829 4420 20913 11348 13517 3683 14461 14774…	0
9633 13880 215 8438 7877 7802 3859 16055 9600 990 12775 18106 12462 11491 4380 18667 15480 10223 6758 6758 3295 4837 4645 14449 18882 10767 585 8637 12255 4645 3588 12040 16378 4645 937 7470 12446 20756 4645 11151 12474 5430 2631 11571 2720 4645 8084 15927 4645 3587 16560 2970 6255 14441 19796 15779 4322 14441 11350 14730 15779 4322 19208 937 17933 8447 13989 5476 1460 9675 15823 14229 2728 13704…	0
9633 13880 215 18224 3859 16055 9600 990 12775 18106 12462 11491 4380 18667 15480 10223 6758 6758 6175 10990 17511 4645 3587 3001 3588 19130 12446 8128 4645 937 722 1769 4645 937 17309 4919 4509 4645 6565 357 1164 7465 17261 2892 4435 6565 18224 16724 14993 17408 4435 3587 16560 2970 6255 3229 9798 12318 2988 6003 2830 11699 19208 937 17933 17933 937 13989 5476 1460 9675 15823 14229 16374 2509 13…	0
9633 13880 215 18224 3859 16055 9600 990 12775 18106 12462 11491 4380 18667 15480 10223 6758 6758 3014 512 18496 12098 4645 14347 19823 3588 11396 12271 7175 5891 937 11571 4718 17337 4645 1422 8128 18384 4645 4630 20382 5533 4645 3014 17233 8269 4645 3587 16560 2970 6255 14337 1445 4534 7687 11699 19208 937 17933 8447 9979 13989 5476 1460 9568 15823 14229 12088 4535 13517 6969 15574 14229 12088 …	0
9633 13880 215 18496 716 3859 16055 9600 990 12775 18106 12462 11491 4380 18667 15480 10223 6758 6758 11460 19584 3193 4645 3587 8447 18882 2078 18224 20928 4645 3588 3296 14898 4832 20508 10863 4645 937 1123 8096 15817 4645 1422 10771 8493 4645 3587 16560 2970 20228 3521 9212 10047 11699 3521 9212 20087 11699 19208 937 17933 8447 13989 5476 1460 9675 15823 14229 10902 9202 10047 20125 13517 6969…	0
9633 13880 242 12995 7999 10863 3859 16055 9600 990 12775 18106 12462 11491 4380 18667 15480 10223 6758 6758 1189 3691 12446 1140 4645 13752 3588 12010 2522 8659 4645 3587 16560 2970 6255 13610 3975 3125 11699 19208 937 17933 11864 17509 937 13989 5476 1460 9675 15823 14229 8244 3599 3343 15574 14229 8244 3599 3343 151 14229 15011 18196 17639 10178 6013 15964 3587 5307 19208 4990 5894 19843 3975 …	0
9633 13880 238 20773 17243 3859 16055 9600 990 12775 18106 12462 11491 4380 20126 20129 20121 10223 6758 6758 3014 17233 8269 4645 14347 19823 937 17309 4919 4509 4645 14461 4630 20382 5533 4584 3119 3588 3014 17233 8269 4645 11396 12271 7175 5891 12320 17098 8871 11460 13323 14147 2179 3587 16560 2970 6255 14337 1445 4534 7687 11699 19208 937 17933 8447 13989 5476 1460 9675 15823 14229 12088 453…	0
9633 13880 215 8601 2301 3859 16055 9600 990 18106 12462 11491 4380 18667 15480 10223 6758 6758 525 12989 4645 3587 8447 3588 10771 6159 19514 10863 4645 4870 4319 7714 4645 10846 12879 2973 11627 17494 12424 18224 4645 3587 16560 2970 20228 3521 11340 7360 11699 19208 937 17933 8447 13989 5476 1460 10542 15823 14229 16374 3466 9397 15574 14229 16374 3466 9397 151 14229 14512 3436 2336 3587 3466 …	0
9633 13880 215 17454 12683 3859 16055 9600 990 12775 18106 12462 11491 4380 18667 15480 749 6758 6758 8097 10771 11687 2367 4645 14094 3588 8251 18820 14626 4645 3587 16560 2970 6255 14092 7321 16172 11699 19208 937 17933 11864 17509 937 13989 5476 1460 9675 15823 14229 8899 16172 15574 14229 8899 16172 151 14229 15011 18196 17639 10178 6013 15964 3587 5307 19208 7321 16172 14048 16119 3960 16266…	0
9633 13880 215 9150 1787 3859 16055 9600 990 12775 18106 12462 11491 4380 10415 17984 15950 15480 10223 6758 6758 19405 6278 17369 4645 20244 3588 19405 6278 17369 4645 937 4630 16503 53 4645 16825 5344 2741 4645 16826 17724 4645 3587 16560 2970 6255 20235 13638 16397 11699 20235 11725 17067 11699 19208 937 17933 8447 13989 5476 1460 9675 15823 14229 2728 13704 12219 17182 7301 14946 16823 15574 …	0
9633 13880 215 10767 688 18224 3859 16055 9600 990 12775 18106 12462 11491 4380 18667 15480 10223 6758 6758 19405 6278 17369 4645 20244 3588 6175 19574 2745 4645 3588 8865 11327 13322 4645 937 7471 10753 13794 4645 937 19384 7999 17848 4645 891 18389 7712 4645 3587 16560 2970 20228 20235 13648 2206 11699 19208 937 17933 16729 13989 5476 1460 9679 15823 14229 13479 10135 16823 451 15574 14229 1347…	0
9633 13880 215 6763 18224 3859 16055 9600 990 12775 18106 12462 11491 4380 18667 15480 10223 6758 6758 17150 17145 8885 4645 3587 1165 5561 3588 12308 13188 4645 937 3816 19063 2127 7802 4645 937 8097 8163 12105 11206 4645 1422 10771 8493 4645 7664 13200 20756 4645 3587 16560 2970 6255 2750 10684 15779 4322 2750 3975 15723 11699 19208 937 17933 8447 13989 5476 1460 9679 15823 14229 2728 13704 122…	0
9633 13880 20888 3310 20356 3859 16055 9600 990 12775 18106 7680 11491 4380 18667 15480 10223 6758 6758 12271 17233 12109 19886 4645 3587 1165 5561 3588 3296 14898 4832 20508 10863 4645 8865 15796 21244 3587 16560 2970 20228 2750 3975 3125 11699 19208 937 17933 9979 13989 5476 1460 10542 15823 14229 1752 5829 9436 16944 5829 13422 3683 14461 14774 15574 14229 1752 5829 9436 16944 5829 13422 3683 …	0
9633 13880 215 10767 18224 3859 16055 9600 990 12775 18106 12462 11491 4380 18667 15480 10223 6758 6758 11460 1357 17721 4645 16407 7311 17933 12042 7711 17141 12714 4645 937 16826 14342 14900 4645 3587 16560 2970 20228 16390 5941 2221 19595 4767 6103 15779 4322 19208 937 17933 17933 13989 5476 1460 9675 15823 14229 2728 13704 12219 14606 13517 6969 15574 14229 2728 13704 12219 14606 13517 6969 1…	0
9633 13880 215 10767 18496 17261 3859 16055 9600 990 12775 18106 12462 11491 4380 18667 15480 10223 6758 6758 222 9548 14993 4645 3587 20459 18882 18127 12160 2489 4645 3588 1422 1009 4645 937 10843 6406 13951 14793 4645 937 7473 2056 4645 8888 10846 5939 4645 7712 18245 8871 3587 16560 2970 6255 3653 2727 7685 15684 11699 19208 937 17933 8447 13989 5476 1460 9679 15823 14229 9568 6381 19930 1398…	0
9633 13880 215 11491 20358 3859 16055 9600 990 12775 18106 12462 11491 4380 18667 15480 10223 6758 6758 525 12989 4645 3587 8447 3588 5517 7999 13314 4645 14838 8167 8548 20756 4645 8097 4509 14554 4645 3587 16560 2970 6255 3521 3925 14730 9063 15779 4322 19208 937 17933 8447 13989 5476 1460 9675 15823 14229 2728 11553 10380 3997 15574 14229 2728 11553 10380 3997 151 14229 13704 971 9156 3997 566…	0
9633 13880 215 18224 688 3859 16055 9600 990 12775 18106 12462 11491 4380 18667 15480 10223 6758 6758 2542 18224 13743 4645 20244 18882 2542 18224 13743 4645 18882 13677 18341 18224 1920 4645 3588 17261 18224 1689 10716 20857 16302 20756 17653 4645 937 12042 9199 20418 13254 4645 6565 3736 17343 10889 14147 4435 6565 829 12002 1210 8675 4435 6565 18246 1164 637 12042 4435 3587 16560 2970 6255 202…	0
9633 13880 217 8669 18224 3859 16055 9600 990 12775 18106 12462 11491 4380 18667 15480 10223 6758 6758 11460 19584 3193 4645 3587 8447 18882 10676 11179 14147 4645 3588 4870 4319 7714 4645 1123 16603 9512 8691 4645 3492 4419 18224 17337 4645 3587 16560 2970 20228 3521 3917 20741 15779 4322 19208 937 17933 8447 13989 5476 1460 9675 15823 14229 10902 3919 451 15574 14229 10902 3919 451 151 14229 39…	0
9633 13880 215 11526 14993 18496 3859 16055 9600 990 12775 18106 12462 11491 4380 18667 15480 749 6758 6758 7711 15975 4645 14094 3588 215 16724 17771 5518 4645 3588 19091 2699 12703 3587 16560 2970 6255 14092 4792 11699 19208 937 17933 8447 13989 5476 1460 9675 15823 14229 8899 6691 15574 14229 8899 6691 151 14229 15011 18196 17639 10178 6013 15964 3587 5307 19208 16536 4793 3975 18204 4928 5660…	0
9633 13880 215 11915 2983 3859 16055 9600 990 18106 12462 11491 4380 18667 15480 749 6758 6758 7664 12227 4645 14094 3588 12524 21335 3056 4645 937 14843 9150 15777 9489 4645 20989 8097 12600 17819 3587 16560 2970 6255 14092 7499 9798 11513 10259 14043 11699 19208 937 17933 16729 13989 5476 1460 9675 15823 14229 8899 3114 18018 15574 14229 8899 3114 18018 151 14229 15011 18196 17639 10178 6013 15…	0
9633 13880 215 12039 18224 3859 16055 9600 990 12775 18106 12462 11491 4380 3313 5485 19739 15480 749 6758 6758 8522 8669 18496 4645 3587 20459 3588 8522 8669 18496 4645 3587 16560 2970 20228 3653 7854 1406 20545 7594 11699 13344 19208 937 17933 11864 17509 937 13989 5476 1460 9679 15823 14229 13479 10135 16823 4661 13517 6969 15574 14229 13479 10135 16823 4661 13517 6969 151 14229 13614 15011 18…	0
9633 13880 215 12039 18224 3859 16055 9600 990 12775 18106 12462 11491 4380 3313 5485 19739 15480 749 6758 6758 8522 8669 18496 4645 3587 20459 3588 8522 8669 18496 4645 937 17309 17977 4645 3587 16560 2970 6255 3653 7854 1406 20545 7594 11699 18870 13344 19208 937 17933 8447 13989 5476 1460 9679 15823 14229 13479 10135 16823 4661 13517 6969 15574 14229 13479 10135 16823 4661 13517 6969 151 14229…	0
9633 13880 242 12995 7999 10863 3859 16055 9600 990 12775 18106 12462 11491 4380 18667 15480 10223 6758 6758 1189 3691 12446 1140 4645 13752 3588 1189 3691 12446 1140 4645 937 15948 12450 4645 937 11358 17855 4645 6565 12271 18246 7554 4853 4435 6565 17233 17369 4473 4435 12308 4847 4645 19384 9453 4645 12010 2522 8659 4645 4870 13200 20756 4645 3587 16560 2970 6255 13610 12914 19989 10281 11699 …	0
9633 13880 217 12299 8128 3859 16055 9600 990 12775 18106 12462 11491 4380 18667 15480 749 6758 6758 14843 17631 4645 3587 8447 3588 13204 17717 3587 16560 2970 6255 3521 5941 106 15105 9964 19208 937 17933 9979 13989 5476 1460 9568 15823 14229 10902 106 838 15574 14229 10902 106 838 151 14229 5941 106 15038 10178 15011 18196 17639 10178 6013 15964 3587 5307 19208 4990 5894 1513 3975 2848 3587 70…	0
9633 13880 215 12042 11687 3859 16055 9600 990 12775 18106 12462 11491 4380 18667 15480 10223 6758 6758 14159 2848 4443 4645 3587 8447 18882 12042 17233 17166 21071 4645 3588 12002 11189 17261 4645 1452 14147 14596 4645 3587 16560 2970 6255 3521 9212 10047 2728 19231 11699 19208 937 17933 16729 13989 5476 1460 9675 15823 14229 10902 9202 10047 20125 13517 6969 13997 8293 15574 14229 10902 9202 10…	0
9633 13880 245 20356 18224 3859 16055 9600 990 12775 18106 12462 11491 4380 18667 15480 749 6758 6758 7664 12227 4645 14094 3588 14898 18415 19341 4645 3587 16560 2970 6255 14092 10069 10352 11699 19208 937 17933 11864 17509 937 13989 5476 1460 9675 15823 14229 8899 5029 12122 15603 15762 15574 14229 8899 5029 12122 15603 15762 151 14229 15011 18196 17639 10178 6013 15964 3587 5307 19208 10069 10…	0
9633 13880 215 13139 18496 3859 16055 9600 990 12775 18106 12462 11491 4380 18667 15480 749 6758 6758 12338 20795 12446 3964 4645 3587 15496 3588 10716 12538 14903 12446 4645 14838 8167 8548 20756 4645 3587 16560 2970 6255 3552 7321 18998 18252 11553 19989 11699 3552 7321 18998 18252 11553 19989 11699 3552 7321 18998 18252 11553 19989 11699 19208 937 17933 9979 13989 5476 1460 9568 15823 14229 27…	0
9633 13880 215 13139 18496 3859 16055 9600 990 12775 18106 12462 11491 4380 18667 15480 749 6758 6758 12338 20795 12446 3964 4645 3587 15496 3588 10670 1452 21251 14649 10767 12039 9523 16450 3587 16560 2970 6255 3552 7321 18998 18252 11553 19989 11699 19208 937 17933 11864 17509 937 13989 5476 1460 9568 15823 14229 11243 14461 392 6969 14926 19201 18704 15574 14229 11243 14461 392 6969 14926 192…	0
9633 13880 215 13527 13729 3859 16055 9600 990 12775 18106 12462 11491 4380 18667 15480 10223 6758 6758 8251 11217 4645 14449 18882 8251 11217 4645 3588 12320 12101 20358 4645 937 16826 20789 4415 4645 576 11872 18372 4645 3587 16560 2970 6255 14441 19796 15779 4322 14441 12914 11348 15779 4322 19208 937 17933 8447 13989 5476 1460 9675 15823 14229 2728 13704 12219 11348 13517 6969 15574 14229 272…	0
9633 13880 215 13677 17261 3514 3859 16055 9600 990 12775 18106 12462 11491 4380 18667 15480 749 6758 6758 10580 11425 4645 14094 3588 15379 1854 1741 937 11571 4718 17337 4645 2631 12445 4415 4645 3587 16560 2970 6255 14092 7499 9798 11513 10259 14043 11699 19208 937 17933 16729 13989 5476 1460 9675 15823 14229 8899 3114 18018 13943 15574 14229 8899 3114 18018 13943 151 14229 15011 18196 17639 1…	0
9633 13880 215 13871 14147 3859 16055 9600 990 12775 18106 12462 11491 4380 18667 15480 749 6758 6758 7711 15975 4645 14094 3588 7711 15975 4645 13740 13747 4645 3587 16560 2970 6255 14092 4475 3587 16180 14592 11699 19208 937 17933 11864 17509 937 13989 5476 1460 9675 15823 14229 8899 6636 19894 14592 15574 14229 8899 6636 19894 14592 151 14229 15011 18196 17639 10178 6013 15964 3587 5307 19208 …	0
9633 13880 215 12039 18496 17515 3859 16055 9600 990 12775 18106 12462 11491 4380 18667 15480 10223 6758 6758 1189 3691 12446 1140 4645 13752 18882 692 6797 8441 4645 3588 4870 13200 20756 4645 937 12493 8460 17722 19333 937 8888 1732 17510 4645 6565 829 12002 4473 4435 6565 17233 17369 4473 4435 16423 18406 18224 19384 9453 4645 3587 16560 2970 6255 13610 12914 9202 5676 11699 19208 937 17933 84…	0
9633 13880 215 14855 14147 3859 16055 9600 990 12775 18106 12462 11491 4380 18667 15480 749 6758 6758 10767 585 8637 12255 4645 14449 18882 10767 585 8637 12255 4645 3588 10716 1643 15610 2062 4645 937 915 17783 21160 4645 3587 16560 2970 6255 14441 11356 15779 4322 19208 937 17933 8447 13989 5476 1460 9679 15823 14229 2728 13704 12219 20351 15574 14229 2728 13704 12219 20351 151 14229 15011 1819…	0
9633 13880 215 14855 14147 3859 16055 9600 990 12775 18106 12462 11491 4380 18667 15480 10223 6758 6758 8251 11217 4645 14449 18882 10767 585 8637 12255 4645 3588 7470 891 17964 576 11872 18372 4645 11533 14578 11217 12271 14553 14147 4645 3587 16560 2970 6255 14441 11725 16000 11699 19208 937 17933 8447 13989 5476 1460 9675 15823 14229 2728 13704 12219 2734 7480 15247 15574 14229 2728 13704 1221…	0
9633 13880 242 14147 17653 3859 16055 9600 990 12775 18106 7680 11491 4380 18667 15480 10223 6758 6758 222 9548 14993 4645 3587 20459 3588 14898 9150 14147 11198 4645 3587 16560 2970 20228 3653 819 18899 11699 12964 19208 937 17933 8447 13989 5476 1460 9675 15823 14229 9568 20444 12687 9970 20046 15574 14229 9568 20444 12687 9970 20046 151 14229 20046 20545 4661 9964 15011 18196 17639 10178 6013 …	0
9633 13880 20373 14147 3859 16055 9600 990 12775 18106 12462 11491 4380 18667 15480 10223 6758 6758 13023 2061 4645 20244 3588 10716 20857 16302 20756 17653 4645 614 8877 19229 18224 4645 3587 16560 2970 6255 20235 14331 2206 11699 19208 937 17933 11864 17509 937 13989 5476 1460 9675 15823 14229 2728 13704 12219 16075 15574 14229 2728 13704 12219 16075 151 14229 16560 14331 2206 20686 6883 9269 7…	0
9633 13880 215 3014 10662 3859 16055 9600 990 12775 18106 12462 11491 4380 18667 15480 10223 6758 6758 13023 2061 4645 20244 18882 6371 2692 17653 4645 3588 16423 3074 10415 18224 4555 937 3679 12702 4645 937 11571 11174 14993 4645 6565 19130 17154 8070 4435 6565 1961 3074 7717 8881 4435 9150 16493 2461 4645 3587 16560 2970 6255 20235 16077 16397 11699 19208 937 17933 16729 8447 13989 5476 1460 9…	0
9633 13880 215 14993 3074 3859 16055 9600 990 18106 12462 11491 4380 18667 15480 10223 6758 6758 6175 10990 17511 4645 3587 3001 3588 19130 12446 8128 4645 937 13780 17709 4645 14461 1858 19208 2273 3119 3587 16560 2970 20228 3229 9798 12318 2988 6003 2830 11699 19208 937 17933 9979 18886 20858 13989 5476 1460 9675 15823 14229 16374 2509 13517 6969 15574 14229 16374 2509 13517 6969 151 14229 9798…	0
9633 13880 242 18463 4473 3859 16055 9600 990 12775 18106 7680 11491 4380 18667 15480 749 6758 6758 8097 10771 11687 2367 4645 14094 3588 8251 18820 14626 4645 19405 8084 12446 4645 3587 16560 2970 6255 14092 7321 16172 11699 19208 937 17933 16729 13989 5476 1460 9675 15823 14229 8899 16172 15574 14229 8899 16172 151 14229 15011 18196 17639 10178 6013 15964 3587 5307 19208 7321 16172 14048 16119 …	0
9633 13880 215 15808 3074 3859 16055 9600 990 12775 18106 12462 11491 4380 3313 3747 8358 15480 10223 6758 6758 18127 12160 2489 4645 3587 20459 3588 18127 12160 2489 4645 14898 9150 14147 11198 4645 12002 8850 14550 14621 4645 3587 16560 2970 6255 3653 819 18899 11699 19208 937 17933 9979 13989 5476 1460 9679 15823 14229 9568 6381 19930 1398 12687 9970 15574 14229 9568 6381 19930 1398 12687 9970…	0
9633 13880 215 17270 12508 11687 3859 16055 9600 990 12775 18106 12462 11491 4380 18667 15480 10223 6758 6758 8251 11217 4645 14449 18882 8251 11217 4645 3588 606 11327 18224 4645 891 12360 1739 4645 11151 12474 5430 3587 16560 2970 6255 14441 19796 15779 4322 19208 937 17933 8447 13989 5476 1460 9679 15823 14229 16374 7127 15574 14229 16374 7127 151 14229 15011 18196 17639 10178 6013 15964 3587 …	0
9633 13880 215 17270 12508 11687 3859 16055 9600 990 12775 18106 12462 11491 4380 18667 15480 10223 6758 6758 17150 17145 8885 4645 3587 1165 5561 18882 8865 18224 12557 4645 3588 3492 4419 18224 17337 4645 6801 12042 1905 7802 4645 5915 19229 11472 4578 1312 3587 16560 2970 20228 2750 8348 15779 4322 2750 8348 15779 4322 19208 937 17933 8447 13989 5476 1460 10542 15823 14229 2728 13704 12219 766…	0
9633 13880 215 17374 17261 18224 3859 16055 9600 990 12775 18106 12462 11491 4380 18667 15480 749 6758 6758 18065 11241 4645 14094 18882 12682 12256 4818 15466 4645 3588 2631 17819 1292 4645 937 14069 12285 2543 4645 17611 1858 12300 4645 3587 16560 2970 6255 14092 19739 11688 11699 19208 937 17933 16729 13989 5476 1460 9675 15823 14229 8899 3498 14208 4447 15574 14229 8899 3498 14208 4447 151 14…	0
9633 13880 251 17261 1275 3859 16055 9600 990 12775 18106 12462 11491 4380 18667 15480 10223 6758 6758 14159 2848 4443 4645 3587 8447 3588 11801 19841 4645 3587 16560 2970 20228 3521 3975 3125 11699 19208 937 17933 11864 17509 937 13989 5476 1460 9679 15823 14229 2728 14461 11738 3297 19038 13517 6969 15574 14229 2728 14461 11738 3297 19038 13517 6969 151 14229 15011 18196 17639 10178 6013 15964 …	0
9633 13880 215 20333 12665 2583 3859 16055 9600 990 18106 12462 11491 4380 18667 15480 749 6758 6758 5495 17488 12299 4645 14094 3588 17611 1858 12300 4645 3588 2631 17819 1292 4645 3587 16560 2970 6255 14092 19739 4447 11699 19208 937 17933 16729 13989 5476 1460 9675 15823 14229 8899 3498 14208 13517 6969 4447 15574 14229 8899 3498 14208 13517 6969 4447 151 14229 11584 4447 15011 18196 17639 101…	0
9633 13880 215 20338 12101 5891 3859 16055 9600 990 12775 18106 12462 11491 4380 3313 5485 19739 15480 749 6758 6758 8522 8669 18496 4645 3587 20459 3588 8522 8669 18496 4645 3587 16560 2970 6255 3653 7854 1406 20545 7594 11699 13343 19208 937 17933 11864 17509 937 13989 5476 1460 9679 15823 14229 13479 10135 16823 4661 13517 6969 15574 14229 13479 10135 16823 4661 13517 6969 151 14229 13614 1501…	0
9633 13880 215 20338 12101 5891 3859 16055 9600 990 12775 18106 12462 11491 4380 18667 15480 749 6758 6758 3014 512 16047 4645 13645 18882 8888 8659 19393 4645 434 11687 13285 20998 4645 15947 15808 4645 3587 16560 2970 20228 13637 3975 3125 11699 19208 937 17933 9979 13989 5476 1460 9679 15823 14229 13479 5829 16823 7049 7821 15574 14229 13479 5829 16823 7049 7821 151 14229 10178 15011 18196 176…	0
9633 13880 215 17270 12508 11687 3859 16055 9600 990 12775 18106 12462 11491 4380 18667 15480 10223 6758 6758 17150 17145 8885 4645 3587 1165 5561 3587 16560 2970 20228 19208 937 17933 8447 13989 5476 1460 151 14229 15011 18196 17639 10178 6013 15964 3587 5307 19208 5319	0
9633 13880 215 20338 12101 5891 3859 16055 9600 990 12775 18106 12462 11491 4380 18667 15480 10223 6758 6758 222 9548 14993 4645 3587 20459 3588 1422 1009 4645 17146 9150 3242 14898 9150 14147 11198 4645 3587 16560 2970 20228 3653 11657 7854 1406 20545 11699 19208 937 17933 11864 17509 937 13989 5476 1460 9679 15823 14229 9568 6381 19930 1398 12687 9970 15574 14229 9568 6381 19930 1398 12687 9970…	0
9633 13880 242 20795 21101 3859 16055 9600 990 12775 18106 12462 11491 4380 18667 15480 10223 6758 6758 222 9548 14993 4645 3587 20459 18882 12308 1658 8827 4645 3588 12002 8850 14550 14621 4645 937 10843 6406 13951 14793 4645 937 8888 2182 4645 6565 1164 13202 18224 4435 8888 10846 5939 4645 3587 16560 2970 6255 3653 2727 7685 15684 11699 19208 937 17933 16729 13989 5476 1460 9679 15823 14229 95…	0
9633 13880 236 12299 13255 5914 3859 16055 9600 990 12775 18106 7680 11491 4380 14777 15480 749 6758 6758 18065 11241 4645 14094 3588 18065 11241 4645 937 14843 9150 15777 9489 4645 2631 17819 1292 4645 3587 16560 2970 6255 14092 19739 4447 11699 19208 937 17933 8447 13989 5476 1460 9675 15823 14229 8899 3331 2396 15574 14229 8899 3331 2396 151 14229 15011 18196 17639 10178 6013 15964 3587 5307 1…	0
9633 13880 238 18496 3859 16055 9600 990 12775 18106 12462 11491 4380 18667 15480 749 6758 6758 7664 19241 5589 4645 14094 3588 12524 21335 3056 4645 937 3034 516 4645 3587 16560 2970 6255 14092 7499 9798 11513 10259 14043 11699 19208 937 17933 16729 13989 5476 1460 9675 15823 14229 8899 3114 18018 13943 15574 14229 8899 3114 18018 13943 151 14229 15011 18196 17639 10178 6013 15964 3587 5307 1920…	0
9633 13880 241 10822 1517 1858 3859 16055 9600 990 12581 18106 12462 11491 4380 18667 15480 749 6758 6758 2542 18224 13743 4645 20244 18882 2542 18224 13743 4645 3588 17261 18224 6565 11532 10504 7712 4435 6565 2114 17261 13274 4435 3587 16560 2970 6255 20235 3622 15779 4322 19208 937 17933 11864 17509 937 13989 5476 1460 9568 15823 14229 16374 9054 13517 6969 15574 14229 16374 9054 13517 6969 15…	0
9633 13880 243 8659 892 3859 16055 9600 990 12775 18106 7680 11491 4380 18667 15480 10223 6758 6758 6175 10990 17511 4645 3587 3001 18882 11460 13323 4645 3588 829 14843 19070 4645 937 8097 3074 20586 4645 937 12086 9021 2510 17832 4645 6565 18224 16724 14993 17408 4435 6565 357 1164 7465 17261 2892 4435 6565 3736 17343 10889 14147 4435 3587 16560 2970 6255 3229 19903 8445 11699 19208 937 17933 9…	0
9633 13880 243 10597 2301 3859 16055 9600 990 18106 7680 11491 4380 18667 15480 749 6758 6758 4870 11425 4645 14094 3588 20795 12091 4420 11319 1821 4645 8251 18820 14626 4645 10846 17379 4645 3587 16560 2970 6255 14092 7499 9798 11513 10259 14043 11699 19208 937 17933 16729 13989 5476 1460 9675 15823 14229 8899 14461 3114 15574 14229 8899 14461 3114 151 14229 20842 14802 1746 19889 2830 20873 13…	0
9633 13880 243 11895 21319 3859 16055 9600 990 18106 7680 11491 4380 20126 749 6758 6758 18065 11241 4645 14094 937 10529 20040 4645 5495 17488 12299 4645 18065 11241 4645 3587 16560 2970 6255 14092 19739 4447 11699 19208 937 17933 16729 13989 5476 1460 9675 15823 14229 8899 3331 2396 15574 14229 8899 3331 2396 151 14229 15011 18196 17639 10178 6013 15964 3587 5307 19208 3332 14963 14071 2341 150…	0
9633 13880 614 20454 8669 3859 16055 9600 990 12581 18106 7680 11491 4380 18667 15480 10223 6758 6758 525 12989 4645 3587 8447 3588 14898 9150 2983 2444 4645 3588 891 17146 14993 17337 4645 937 19384 7999 17848 4645 12308 13188 4645 3587 16560 2970 20228 3521 1179 4327 19208 937 17933 8447 13989 5476 1460 9568 15823 14229 10902 1181 451 106 15148 15574 14229 10902 1181 451 106 15148 151 14229 118…	1
9633 13880 237 12072 18224 3859 16055 9600 990 12775 18106 7680 11491 4380 18667 15480 10223 6758 6758 6175 10990 17511 4645 3587 3001 3588 12042 9150 6033 4645 937 14843 12226 18224 7483 4645 937 7470 13275 12990 4645 6565 19384 18224 637 1146 4435 6565 3278 4635 4319 16444 4435 6565 12010 2308 11687 4435 14461 16480 4631 3119 15034 11460 13323 4645 3587 16560 2970 6255 3229 17101 13053 2728 323…	0
9633 13880 243 18224 15808 3859 16055 9600 990 12775 18106 7680 11491 4380 18667 15480 10223 6758 6758 11460 19584 3193 4645 3587 8447 18882 20888 15377 2084 4645 3588 3014 13165 12511 4645 937 606 10716 12424 4645 937 21010 17819 20756 4645 6565 12299 10771 12547 18224 4435 6565 12299 8620 14147 4464 4435 3296 14898 4832 20508 10863 4645 3587 16560 2970 20228 3521 1179 20741 4327 19208 937 17933…	0
9633 13880 589 12042 13398 3859 16055 9600 990 12775 18106 12462 11491 4380 18667 15480 749 6758 6758 7711 15975 4645 14094 3588 7711 15975 4645 4871 14553 637 3587 16560 2970 20228 14092 7321 18998 18252 11553 19989 11699 19208 937 17933 11864 17509 937 13989 5476 1460 9675 15823 14229 2728 13704 12219 14926 14461 14774 14774 13517 6969 7480 15574 14229 2728 13704 12219 14926 14461 14774 14774 1…	0
9633 13880 242 17261 18224 3859 16055 9600 990 12581 18106 12462 11491 4380 18667 15480 749 6758 6758 13023 2061 4645 20244 3588 12329 1288 4645 6565 7207 4176 18224 11563 4435 9150 16493 2461 4645 3587 16560 2970 6255 20235 12590 15779 4322 19208 937 17933 11864 17509 937 13989 5476 1460 9568 15823 14229 13479 7074 20202 15574 19820 15574 14229 13479 7074 20202 15574 19820 151 14229 7074 20202 1…	0
9633 13880 243 18224 15808 3859 16055 9600 990 12775 18106 7680 11491 4380 18667 15480 10223 6758 6758 11460 19584 3193 4645 3587 8447 18882 11460 19584 3193 4645 3588 9150 16493 2461 4645 937 3034 516 4645 937 829 14843 20432 4645 6565 218 18224 12446 10863 4435 6565 17800 4805 7877 18224 4435 2078 18224 20928 4645 10478 4635 21108 18597 4645 3587 16560 2970 6255 3521 3925 14730 9063 15779 4322 …	0
9633 13880 243 11491 7650 3859 16055 9600 990 12775 18106 7680 11491 4380 18667 15480 10223 6758 6758 14307 3014 2003 21066 4645 3587 3001 3588 12320 4733 8508 4645 937 17344 17337 13051 4645 937 13780 17709 4645 937 7712 8883 4645 6565 3736 17343 10889 14147 4435 6565 357 1164 7465 17261 2892 4435 6565 18224 16724 14993 17408 4435 14461 21116 12101 3119 15034 4630 2320 12446 4645 829 14843 19070…	0
9633 13880 19240 2983 4509 3859 16055 9600 990 12581 18106 12462 11491 4380 20126 749 6758 6758 11533 9957 5616 4645 20244 3588 11533 9957 5616 4645 3587 16560 2970 6255 20235 3627 15779 4322 19208 937 17933 11864 17509 937 13989 5476 1460 9675 15823 14229 13479 7854 20649 13517 3683 14461 14774 15574 14229 13479 7854 20649 13517 3683 14461 14774 151 14229 7854 20231 15011 18196 17639 10178 6013 …	0
9633 13880 246 2474 3859 16055 9600 990 12775 18106 7680 11491 4380 10415 14598 15480 10223 6758 6758 11460 19584 3193 4645 3587 8447 3588 3296 14898 4832 20508 10863 4645 3587 16560 2970 20228 3521 3975 3125 11699 19208 937 17933 9979 13989 5476 1460 9679 15823 14229 2728 14461 11738 3297 19038 13517 6969 15574 14229 2728 14461 11738 3297 19038 13517 6969 151 14229 16975 18139 14802 3125 6003 12…	0
9633 13880 247 12010 3813 3859 16055 9600 990 12775 18106 7680 11491 4380 18667 15480 10223 6758 6758 3709 4897 15410 11203 4645 3587 8447 3588 9150 16493 2461 4645 3587 16560 2970 20228 3521 3975 3125 11699 19208 937 17933 11864 17509 937 13989 5476 1460 9679 15823 14229 21235 488 12290 5716 141 20459 15574 14229 21235 488 12290 5716 141 20459 151 14229 141 20545 3313 20520 18688 5660 15011 1819…	0
9633 13880 247 14509 17653 3859 16055 9600 990 12775 18106 7680 11491 4380 18667 15480 10223 6758 6758 3709 4897 15410 11203 4645 3587 1165 5561 3588 11396 8018 10711 4645 937 14838 20997 8284 4645 937 722 17243 16773 4645 12499 10657 16756 4645 4630 6366 11065 4645 3587 16560 2970 6255 2750 3917 20741 15779 4322 19208 937 17933 8447 13989 5476 1460 9675 15823 14229 10902 3934 15574 14229 10902 3…	0
9633 13880 247 688 14147 3859 16055 9600 990 12775 18106 12462 11491 4380 18667 15480 10223 6758 6758 14843 3074 4371 4645 3883 15982 18882 14843 3074 4371 4645 3588 12002 13796 481 4645 937 8888 16622 17653 4645 7711 12042 21265 10863 4645 3587 16560 2970 6255 15955 7855 838 4327 19208 937 17933 8447 13989 5476 1460 9675 15823 14229 10902 7854 838 15574 14229 10902 7854 838 151 14229 7854 838 18…	0
9633 13880 247 10863 4303 11518 3859 16055 9600 990 12775 18106 12462 11491 4380 18667 15480 749 6758 6758 18065 11241 4645 14094 18882 12682 12256 4818 15466 4645 3588 2631 17819 1292 4645 937 14069 12285 2543 4645 3587 16560 2970 20228 14092 19739 4447 11699 19208 937 17933 8447 13989 5476 1460 9568 15823 14229 8899 3328 15574 14229 8899 3328 151 14229 15011 18196 17639 10178 6013 15964 3587 53…	0
9633 13880 248 7999 18224 3859 16055 9600 990 12775 18106 7680 11491 4380 18667 15480 10223 6758 6758 12299 12002 17243 14241 4645 8540 13992 3588 16480 4839 7862 4645 1689 4630 2761 17571 4645 937 18131 13541 17653 13296 4645 3587 16560 2970 6255 18116 3380 15779 4322 19208 937 17933 16729 13989 5476 1460 9568 15823 14229 14461 19443 14774 20114 3381 15574 14229 14461 19443 14774 20114 3381 151 …	0
9633 13880 250 2386 3859 16055 9600 990 12775 18106 12462 11491 4380 10415 17984 15950 15480 10223 6758 6758 13677 18341 18224 1920 4645 20244 3588 13677 18341 18224 1920 4645 937 585 18663 4645 19405 6278 17369 4645 16825 5344 2741 4645 3587 16560 2970 6255 20235 16915 19595 20202 16075 15779 4322 20235 16915 19595 20202 3883 20649 15779 4322 19208 937 17933 8447 13989 5476 1460 9675 15823 14229…	0
9633 13880 250 17243 2073 3859 16055 9600 990 12775 18106 12462 11491 4380 18667 15480 10223 6758 6758 222 9548 14993 4645 3587 20459 18882 18127 12160 2489 4645 3588 12002 8850 14550 14621 4645 937 11358 17819 4645 6565 17633 19306 727 7554 4435 14898 9150 14147 11198 4645 3587 16560 2970 20228 3653 6382 11699 19208 937 17933 16729 13989 5476 1460 9679 15823 14229 9568 6381 19930 1398 12687 9970…	0
9633 13880 250 20335 7826 3859 16055 9600 990 12775 18106 12462 11491 4380 18667 15480 749 6758 6758 7664 12227 4645 14094 3588 14898 18415 19341 4645 3587 16560 2970 6255 14092 10069 10352 11699 19208 937 17933 11864 17509 937 13989 5476 1460 9675 15823 14229 8899 5029 12122 15603 15762 15574 14229 8899 5029 12122 15603 15762 151 14229 15011 18196 17639 10178 6013 15964 3587 5307 19208 10069 103…	0
9633 13880 250 13323 2858 3859 16055 9600 990 18106 12462 11491 4380 18667 15480 10223 6758 6758 12042 17233 18619 12340 4645 14347 19823 18882 17146 2890 18224 4645 3588 1422 8128 18384 4645 12320 10998 21246 4645 12002 17653 14135 4645 3587 16560 2970 6255 14337 19276 11699 19208 937 17933 16729 8447 13989 5476 1460 9675 15823 14229 12088 18267 12260 17390 15574 14229 12088 18267 12260 17390 15…	0
9633 13880 250 17653 3859 16055 9600 990 12775 18106 12462 11491 4380 18667 15480 10223 6758 6758 3709 4897 15410 11203 4645 3587 1165 5561 3588 891 8691 13951 4645 937 4887 8858 1877 4645 937 357 572 8871 461 4645 21224 18224 16444 8251 14452 20989 4645 3587 16560 2970 6255 2750 8213 20741 11699 19208 937 17933 8447 13989 5476 1460 9675 15823 14229 10902 5829 16706 8336 15574 14229 10902 5829 16…	0
9633 13880 250 10652 3859 16055 9600 990 12775 18106 12462 11491 4380 18667 15480 10223 6758 6758 14307 3014 2003 21066 4645 3587 3001 3588 4630 2320 12446 4645 937 8097 3074 20586 4645 937 13780 17709 4645 937 12039 3376 17376 2444 4645 6565 12010 2308 11687 4435 6565 357 1164 7465 17261 2892 4435 6565 3736 17343 10889 14147 4435 14461 4631 17699 3119 15034 19130 12446 8128 3587 16560 2970 6255 …	0
9633 13880 215 13527 13729 3859 16055 9600 990 12775 18106 12462 11491 4380 18667 15480 10223 6758 6758 8251 11217 4645 14449 18882 8251 11217 4645 3588 11151 12474 5430 3588 12320 12101 20358 4645 937 7470 20391 5202 11246 8164 4645 937 16423 18423 3694 17653 4645 10943 2408 4645 12165 21266 17773 4645 3587 16560 2970 6255 14441 11350 7162 3367 15779 4322 19208 937 17933 8447 13989 5476 1460 967…	0
9633 13880 215 13871 14147 3859 16055 9600 990 12775 18106 12462 11491 4380 18667 15480 749 6758 6758 7711 15975 4645 14094 3588 4871 14553 637 19405 8084 12446 4645 3587 16560 2970 6255 14092 16647 14730 14592 11699 19208 937 17933 8447 13989 5476 1460 9675 15823 14229 8899 6636 19894 14592 15574 14229 8899 6636 19894 14592 151 14229 15011 18196 17639 10178 6013 15964 3587 5307 19208 16860 13448…	0
9633 13880 250 6035 14993 3859 16055 9600 990 12775 18106 12462 11491 4380 18667 15480 10223 6758 6758 222 9548 14993 4645 3587 20459 18882 12308 1658 8827 4645 3588 8888 9150 17865 15810 937 10843 6406 13951 14793 4645 6565 1164 13202 18224 4435 1422 1009 4645 10672 14843 13808 12552 3587 16560 2970 6255 3653 2727 7685 15684 11699 5740 12964 3653 819 13840 12820 11699 12964 19208 937 17933 8447 …	0
9633 13880 250 13951 18224 3859 16055 9600 990 18106 12462 11491 4380 18667 15480 10223 6758 6758 2542 18224 13743 4645 20244 18882 16825 5344 2741 4645 3588 16423 3074 10415 18224 4555 937 1123 8096 15817 4645 937 10785 4592 4645 6565 829 12299 17168 4435 6565 957 1961 8669 17261 4435 3587 16560 2970 6255 20235 3616 15779 4322 20235 16915 19595 20202 16075 15779 4322 19208 937 17933 16729 13989 …	0
9633 13880 251 17261 1275 3859 16055 9600 990 12775 18106 12462 11491 4380 18667 15480 10223 6758 6758 11460 19584 3193 4645 3587 8447 3588 12308 13188 4645 3587 16560 2970 20228 3521 3975 3125 11699 19208 937 17933 11864 17509 937 13989 5476 1460 9675 15823 14229 2728 14461 11738 3297 19038 13517 6969 15574 14229 2728 14461 11738 3297 19038 13517 6969 151 14229 16228 20520 18688 5660 15011 18196…	0
9633 13880 250 17653 8120 3859 16055 9600 990 12775 18106 12462 11491 4380 18667 15480 749 6758 6758 7664 12227 4645 14094 3588 8251 18820 14626 4645 3587 16560 2970 6255 14092 10069 10352 11699 19208 937 17933 11864 17509 937 13989 5476 1460 9675 15823 14229 8899 14461 19752 16968 15574 14229 8899 14461 19752 16968 151 14229 15011 18196 17639 10178 6013 15964 3587 5307 19208 10069 10351 2123 140…	0
9633 13880 250 2444 3859 16055 9600 990 12775 18106 12462 11491 4380 18667 15480 749 6758 6758 17261 11493 11711 4645 14094 3588 17261 11493 11711 4645 1689 2631 10944 15211 937 14843 9150 15777 9489 4645 3587 16560 2970 6255 14092 19606 11699 19208 937 17933 16729 13989 5476 1460 9675 15823 14229 8899 8591 13517 6969 15574 14229 8899 8591 13517 6969 151 14229 15011 18196 17639 10178 6013 15964 3…	0
9633 13880 250 2832 5467 3859 16055 9600 990 12775 18106 12462 11491 4380 18667 15480 10223 6758 6758 525 12989 4645 3587 8447 3588 5517 7999 13314 4645 14838 8167 8548 20756 4645 3587 16560 2970 6255 3521 3975 15723 11699 19208 937 17933 9979 13989 5476 1460 9675 15823 14229 4787 13704 2033 3997 16948 2862 838 1142 15574 14229 4787 13704 2033 3997 16948 2862 838 1142 151 14229 20520 18688 5660 1…	0
9633 13880 250 18224 14509 3859 16055 9600 990 12775 18106 12462 11491 4380 18667 15480 749 6758 6758 2542 18224 13743 4645 20244 891 18389 7712 4645 3587 16560 2970 6255 20235 7321 3599 17902 11699 19208 937 17933 11864 17509 937 13989 5476 1460 9568 15823 14229 11243 3599 6684 15574 14229 11243 3599 6684 151 14229 3599 17902 16716 6883 7027 3337 3821 14461 13120 15011 18196 17639 10178 6013 159…	0
9633 13880 250 17653 8120 3859 16055 9600 990 12775 18106 12462 11491 4380 18667 15480 749 6758 6758 7664 12227 4645 14094 3588 7664 12227 4645 3588 12524 21335 3056 4645 937 7712 8883 4645 3587 16560 2970 6255 14092 7499 9798 11513 10259 14043 11699 14092 10069 10352 11699 19208 937 17933 16729 13989 5476 1460 9675 15823 14229 8899 3114 18018 15574 14229 8899 3114 18018 151 14229 12969 7565 1498…	0
9633 13880 215 15808 3074 3859 16055 9600 990 12775 18106 12462 11491 4380 3313 3747 8358 15480 10223 6758 6758 18127 12160 2489 4645 3587 20459 3588 18127 12160 2489 4645 937 3034 11979 17779 4645 6565 12299 10771 12547 18224 4435 6565 12299 8620 14147 4464 4435 12308 1658 8827 4645 3587 16560 2970 20228 3653 7493 11699 3653 6382 11699 3653 2727 5209 7685 15203 11699 3653 1411 12687 9970 5660 11…	0
9633 13880 250 8097 11390 3859 16055 9600 990 12775 18106 12462 11491 4380 18667 15480 749 6758 6758 18065 11241 4645 14094 18882 18065 11241 4645 3588 2631 17819 1292 4645 3587 16560 2970 6255 14092 7499 9798 11513 10259 14043 11699 19208 937 17933 16729 13989 5476 1460 9675 15823 14229 8899 3114 18018 15574 14229 8899 3114 18018 151 14229 15011 18196 17639 10178 6013 15964 3587 5307 19208 7499 …	0
9633 13880 250 10771 13254 3859 16055 9600 990 12775 18106 12462 11491 4380 18667 15480 10223 6758 6758 2542 18224 13743 4645 20244 18882 16825 5344 2741 4645 3588 8865 11327 13322 4645 937 12042 9199 20418 13254 4645 3587 16560 2970 6255 20235 16915 19595 20202 16075 15779 4322 19208 937 17933 16729 13989 5476 1460 9675 15823 14229 13479 9343 16075 15574 14229 13479 9343 16075 151 14229 16075 11…	0
9633 13880 250 17243 4530 3859 16055 9600 990 12775 18106 12462 11491 4380 18667 15480 749 6758 6758 12524 8861 17704 4645 3587 19532 3588 3011 2584 3587 16560 2970 6255 3634 4949 3587 15779 4322 19208 937 17933 9979 13989 5476 1460 9675 15823 14229 11243 106 4767 8228 1134 19934 15574 14229 11243 106 4767 8228 1134 19934 151 14229 106 5941 7010 4163 19543 15919 15011 18196 17639 10178 6013 15964…	0
9633 13880 250 14525 3074 3859 16055 9600 990 12775 18106 12462 11491 4380 18667 15480 10223 6758 6758 11460 19584 3193 4645 3587 8447 3588 2078 18224 20928 4645 3492 4419 18224 17337 4645 4870 4319 7714 4645 3587 16560 2970 20228 3521 3917 20741 15779 4322 19208 937 17933 8447 13989 5476 1460 9568 15823 14229 10902 3919 451 15574 14229 10902 3919 451 151 14229 3919 451 1698 20437 864 1398 3593 1…	0
9633 13880 250 8669 17337 3859 16055 9600 990 12775 18106 12462 11491 4380 18667 15480 10223 6758 6758 576 2084 14424 4645 3587 1165 5561 3588 891 8691 13951 4645 937 12895 4509 10591 4645 937 4887 8858 1877 4645 14838 8167 8548 20756 4645 12010 14596 12321 4645 576 2084 14424 4645 3587 16560 2970 6255 2750 11725 17067 15779 4322 2750 14609 18801 15779 4322 2750 6999 15779 4322 19208 937 17933 84…	0
9633 13880 250 16444 3859 16055 9600 990 12775 18106 12462 11491 4380 20126 20129 20121 10223 6758 6758 20795 20947 5526 4645 3587 8447 3588 20795 20947 5526 4645 6565 2136 2832 14147 3074 11491 4435 12271 17233 12109 19886 4645 3587 16560 2970 20228 3521 3975 3125 11699 19208 937 17933 11864 17509 937 13989 5476 1460 9679 15823 14229 2728 12981 13422 15574 14229 2728 12981 13422 151 14229 18498 …	0
9633 13880 250 17141 4530 3859 16055 9600 990 12775 18106 7680 11491 4380 10415 15480 10223 6758 6758 3014 17233 8269 4645 14347 19823 3588 3014 17233 8269 4645 937 9539 4870 21064 17141 4645 14461 12320 17098 8871 4584 1688 3119 1689 1422 8128 18384 4645 4630 20382 5533 4645 3587 16560 2970 6255 14337 14404 7687 11699 19208 937 17933 8447 13989 5476 1460 9679 15823 14229 17509 8112 15232 15574 1…	0
9633 13880 250 20758 12683 3859 16055 9600 990 12775 18106 7680 11491 4380 18667 15480 749 6758 6758 7664 12227 4645 14094 3588 8251 18820 14626 4645 3587 16560 2970 6255 14092 10069 10352 11699 19208 937 17933 11864 17509 937 13989 5476 1460 9675 15823 14229 8899 14461 19752 16968 15574 14229 8899 14461 19752 16968 151 14229 15011 18196 17639 10178 6013 15964 3587 5307 19208 10069 10351 2123 140…	0
9633 13880 250 17713 3859 16055 9600 990 12581 18106 12462 11491 4380 20126 749 6758 6758 7664 19241 5589 4645 14094 3588 7664 19241 5589 4645 937 10846 3376 12753 8128 4645 12320 11192 12140 4645 3587 16560 2970 6255 14092 7499 9798 11513 10259 14043 11699 5660 19208 937 17933 16729 13989 5476 1460 9675 15823 14229 8899 3114 18018 13943 15574 14229 8899 3114 18018 13943 151 14229 13943 15011 181…	0
9633 13880 20795 8251 2432 4509 3859 16055 9600 990 12775 18106 12462 11491 4380 18667 15480 10223 6758 6758 10771 3014 18384 8070 4645 3587 14891 18882 3014 512 9454 15262 4645 3588 2631 3868 19243 937 915 17783 21160 4645 3587 16560 2970 6255 3523 9212 10047 11699 19208 937 17933 16729 8447 13989 5476 1460 9568 15823 14229 10902 9202 10047 20125 13517 6969 13997 8293 15574 14229 10902 9202 1004…	0
9633 13880 250 17817 3859 16055 9600 990 12581 18106 12462 11491 4380 18667 15480 10223 6758 6758 12271 17233 12109 19886 4645 3587 1165 5561 3588 12271 17233 12109 19886 4645 6565 12308 17261 3450 4435 6565 13077 4635 13541 1741 4435 6565 12147 14993 13396 4435 20795 20947 5526 4645 3587 16560 2970 6255 2750 8213 1526 17229 11699 19208 937 17933 8447 13989 5476 1460 9675 15823 14229 10902 5829 1…	0
9633 13880 311 16444 5965 3859 16055 9600 990 12775 18106 12462 11491 4380 18667 15480 10223 6758 6758 3709 4897 15410 11203 4645 3587 8447 3588 4870 4319 7714 4645 3587 16560 2970 20228 3521 3975 3125 11699 19208 937 17933 11864 17509 937 13989 5476 1460 9675 15823 14229 4787 7789 20664 2221 20686 2221 15574 14229 4787 7789 20664 2221 20686 2221 151 14229 16235 20686 18690 7027 15011 18196 17639…	0
9633 13880 250 17849 3859 16055 9600 990 12775 18106 12462 11491 4380 18667 15480 10223 6758 6758 525 12989 4645 3587 8447 3588 525 12989 4645 937 12086 9021 2510 17832 4645 937 6317 17556 12227 4645 17261 17337 2832 12308 13188 4645 3587 16560 2970 6255 3521 14719 11699 19208 937 17933 8447 13989 5476 1460 9675 15823 14229 14461 9341 15574 14229 14461 9341 151 14229 7321 13856 6556 16716 18744 1…	0
9633 13880 250 20758 12683 3859 16055 9600 990 12775 18106 7680 11491 4380 18667 15480 749 6758 6758 7664 12227 4645 14094 3587 16560 2970 6255 14092 10069 10352 11699 19208 937 17933 11864 17509 937 13989 5476 1460 9675 15823 14229 8899 14461 19752 16968 15574 14229 8899 14461 19752 16968 151 14229 15011 18196 17639 10178 6013 15964 3587 5307 19208 10069 10351 2123 14048 16119 16266 3960 1105 32…	0
9633 13880 250 20758 12683 3859 16055 9600 990 12775 18106 7680 11491 4380 18667 15480 749 6758 6758 7664 12227 4645 14094 3588 8251 18820 14626 4645 3587 16560 2970 6255 14092 10069 10352 11699 19208 937 17933 11864 17509 937 13989 5476 1460 9675 15823 14229 8899 14461 19752 16968 15574 14229 8899 14461 19752 16968 151 14229 15011 18196 17639 10178 6013 15964 3587 5307 19208 10069 10351 1942 140…	0
9633 13880 2087 17154 18389 3859 16055 9600 990 12775 18106 12462 11491 4380 18667 15480 749 6758 6758 7664 12227 4645 14094 3588 8251 18820 14626 4645 3587 16560 2970 6255 14092 10069 10352 11699 19208 937 17933 11864 17509 937 13989 5476 1460 9675 15823 14229 8899 14461 19752 16968 15574 14229 8899 14461 19752 16968 151 14229 15011 18196 17639 10178 6013 15964 3587 5307 19208 10069 10351 2123 1…	0
9633 13880 255 585 3859 16055 9600 990 12775 18106 12462 11491 4380 18667 15480 10223 6758 6758 525 12989 4645 3587 8447 3588 10771 17146 8871 4645 1689 525 12989 4645 1689 16826 2631 8300 17653 8350 937 20703 20756 4863 4645 3587 16560 2970 6255 3521 7321 19989 3367 11699 19208 937 17933 8447 13989 5476 1460 9679 15823 14229 16374 19987 12467 19990 11864 15247 15574 14229 16374 19987 12467 19990…	0
9633 13880 302 688 18469 3859 16055 9600 990 12775 18106 12462 11491 4380 18667 15480 10223 6758 6758 5154 12262 4645 14449 18882 5154 12262 4645 3588 14147 6195 18496 4645 937 12010 1643 7712 4645 3587 16560 2970 6255 14441 13091 3975 19966 20567 15779 4322 14441 264 4327 19208 937 17933 8447 13989 5476 1460 9568 15823 14229 8899 14439 12600 18057 4661 10577 9354 262 15574 14229 8899 14439 12600…	0
9633 13880 304 8779 12683 3859 16055 9600 990 12775 18106 7680 11491 4380 18667 15480 749 6758 6758 10716 17518 11293 4718 7802 4645 8540 13992 18882 3014 1643 1912 18496 4645 3588 1858 17819 6222 4645 937 13525 16782 13804 4645 4870 8445 8193 16423 3964 5857 4645 3587 16560 2970 6255 18116 11336 11699 19208 937 17933 8447 13989 5476 1460 9568 15823 14229 13479 5710 15574 14229 13479 5710 151 142…	0
9633 13880 255 585 3859 16055 9600 990 12775 18106 12462 11491 4380 18667 15480 10223 6758 6758 731 20756 12098 13743 4645 3587 19532 3588 10771 17146 8871 4645 3588 585 9010 13287 4645 1689 12042 7664 11932 1292 4645 1689 5915 6278 2799 17653 4645 937 10797 15255 6066 4645 6565 12308 16782 17708 2411 4435 6565 18224 16724 14993 17408 4435 6565 14843 17233 17261 4435 3587 16560 2970 6255 3634 732…	0
9633 13880 311 18384 18224 3859 16055 9600 990 12775 18106 12462 11491 4380 18667 15480 10223 6758 6758 13023 2061 4645 20244 18882 16825 5344 2741 4645 3588 20795 17452 937 9539 4870 21064 17141 4645 937 8097 8163 12105 11206 4645 6565 6319 18224 18224 4435 10716 20857 16302 20756 17653 4645 3587 16560 2970 6255 20235 16077 16397 11699 19208 937 17933 16729 8447 13989 5476 1460 9675 15823 14229 …	0
9633 13880 311 12039 8227 3859 16055 9600 990 18106 12462 11491 4380 18667 15480 10223 6758 6758 13023 2061 4645 20244 3588 6175 19574 2745 4645 937 3034 11979 17779 4645 12329 1288 4645 3587 16560 2970 6255 20235 3615 15779 4322 19208 937 17933 8447 13989 5476 1460 9675 15823 14229 13479 2798 2129 15574 14229 13479 2798 2129 151 14229 2747 20649 1252 3821 17932 16322 13150 2129 15011 18196 17639…	0
9633 13880 308 6575 17243 12424 3859 16055 9600 990 12775 18106 7680 11491 4380 10415 17984 15950 15480 10223 6758 6758 14159 2848 4443 4645 3587 8447 937 10529 20040 4645 12042 17233 17166 21071 4645 3587 16560 2970 6255 3521 3917 20741 15779 4322 19208 937 17933 8447 13989 5476 1460 9568 15823 14229 10902 2798 20664 2221 14461 8021 3919 15574 14229 10902 2798 20664 2221 14461 8021 3919 151 1422…	0
9633 13880 308 11535 17653 17744 3859 16055 9600 990 12581 18106 12462 11491 4380 18667 15480 749 6758 6758 5495 17488 12299 4645 14094 937 3685 18496 8893 4645 2631 17819 1292 4645 17611 1858 12300 4645 3587 16560 2970 6255 14092 19739 4447 11699 19208 937 17933 16729 13989 5476 1460 9675 15823 14229 8899 3498 14208 13517 6969 4447 15574 14229 8899 3498 14208 13517 6969 4447 151 14229 15011 1819…	0
9633 13880 308 11535 17653 17744 3859 16055 9600 990 12581 18106 12462 11491 4380 18667 15480 10223 6758 6758 10580 11425 4645 14094 3588 12682 12256 4818 15466 4645 2631 17819 1292 4645 3587 16560 2970 6255 14092 18998 4447 11699 19208 937 17933 11864 17509 937 13989 5476 1460 9675 15823 14229 8899 3498 14208 4447 15574 14229 8899 3498 14208 4447 151 14229 15011 18196 17639 10178 6013 15964 3587…	0
9633 13880 311 12101 18224 3859 16055 9600 990 12775 18106 12462 11491 4380 18667 15480 10223 6758 6758 3014 512 18496 12098 4645 14347 19823 3588 12042 1858 9512 1858 4645 937 829 12002 4509 12446 4645 12308 12339 4645 3014 6175 1914 4645 3587 16560 2970 6255 14337 19276 11699 19208 937 17933 16729 13989 5476 1460 9568 15823 14229 17509 19821 19256 1273 15574 14229 17509 19821 19256 1273 151 142…	0
9633 13880 307 14525 18224 3859 16055 9600 990 12775 18106 12462 11491 4380 18667 15480 10223 6758 6758 12271 17233 12109 19886 4645 3587 1165 5561 18882 20795 20947 5526 4645 3588 891 8691 13951 4645 937 13569 3440 14993 4645 6801 12042 1905 7802 4645 3587 16560 2970 20228 2750 9212 20741 11699 19208 937 17933 8447 13989 5476 1460 9568 15823 14229 10902 9202 10047 2206 13997 8293 15574 14229 109…	0
9633 13880 308 14898 13615 3859 16055 9600 990 12775 18106 12462 11491 4380 18667 15480 10223 6758 6758 12042 17233 18619 12340 4645 14347 19823 18882 12042 17233 18619 12340 4645 3588 12320 10998 21246 4645 14461 10771 12521 21335 10863 3119 1689 14461 13444 889 11476 3119 1689 19405 14147 453 4645 3587 16560 2970 6255 14337 1445 19579 10741 9798 11699 19208 937 17933 16729 13989 5476 1460 9675 …	0
9633 13880 310 12271 18224 3859 16055 9600 990 12775 18106 12462 11491 4380 3313 5485 19739 15480 749 6758 6758 8522 8669 18496 4645 3587 20459 3588 8522 8669 18496 4645 3587 16560 2970 6255 3653 7854 1406 20545 7594 11699 19208 937 17933 11864 17509 937 13989 5476 1460 9679 15823 14229 13479 10135 16823 4661 13517 6969 15574 14229 13479 10135 16823 4661 13517 6969 151 14229 13614 15011 18196 176…	0
9633 13880 311 12095 12600 3859 16055 9600 990 18106 12462 11491 4380 18667 15480 10223 6758 6758 3014 14431 4492 4645 3587 1165 5561 3588 14898 9150 2983 2444 4645 6784 2176 3587 16560 2970 6255 2750 3975 3125 11699 19208 937 17933 11864 17509 937 13989 5476 1460 10542 15823 14229 10577 2603 13517 6969 15574 14229 10577 2603 13517 6969 151 14229 16228 3125 20963 15011 18196 17639 10178 6013 1596…	0
9633 13880 311 12095 12600 3859 16055 9600 990 18106 12462 11491 4380 18667 15480 10223 6758 6758 11460 19584 3193 4645 3587 8447 3588 8780 13274 12101 4645 6565 6360 7487 4435 3587 16560 2970 6255 3521 3975 3125 11699 19208 937 17933 11864 17509 937 13989 5476 1460 10542 15823 14229 13479 10135 16823 4661 15574 14229 13479 10135 16823 4661 151 14229 5775 19283 16228 20520 10840 10221 5660 18818 …	0
9633 13880 20868 4870 18224 18224 3859 16055 9600 990 12775 18106 7680 11491 4380 18667 15480 749 6758 6758 16826 12328 1801 4645 5217 3588 1332 18224 1912 8395 4645 12284 18224 4645 3587 16560 2970 6255 5202 7321 18998 18252 11553 19989 11699 19208 937 17933 9979 18886 20858 13989 5476 1460 9568 15823 14229 2728 13704 12219 14926 15574 14229 2728 13704 12219 14926 151 14229 10178 15011 18196 176…	0
9633 13880 322 18496 14147 10863 3859 16055 9600 990 12775 18106 12462 11491 4380 20126 10223 6758 6758 17146 8381 1963 4645 14347 19823 3588 17146 8381 1963 4645 937 3034 11979 17779 4645 10771 12521 21335 10863 17146 17369 4645 12308 12339 4645 3587 16560 2970 6255 14337 16915 18252 19989 14375 11699 14337 19272 11699 14337 13760 11699 19208 937 17933 8447 13989 5476 1460 9568 15823 14229 4787 …	0
9633 13880 337 8128 18384 3859 16055 9600 990 12775 18106 12462 11491 4380 18667 15480 749 6758 6758 4870 11425 4645 14094 3588 2631 12445 4415 4645 3587 16560 2970 20228 14092 10069 10352 11699 19208 937 17933 11864 17509 937 13989 5476 1460 9675 15823 14229 8899 16971 8210 674 20459 16968 15574 14229 8899 16971 8210 674 20459 16968 151 14229 15011 18196 17639 10178 6013 15964 3587 5307 19208 10…	0
9633 13880 332 8300 5965 3859 16055 9600 990 12775 18106 12462 11491 4380 18667 15480 10223 6758 6758 2542 18224 13743 4645 20244 3588 8251 20507 13171 18224 4645 937 14843 4473 18224 13743 4645 937 2631 2774 3992 4645 6565 1961 3074 7717 8881 4435 6565 11643 17941 12050 4435 6565 2058 21014 4435 14461 14898 9150 7053 3119 1689 12039 7711 3379 3108 4645 3587 16560 2970 6255 20235 16077 11699 1920…	0
9633 13880 332 9150 5467 3859 16055 9600 990 12775 18106 12462 11491 4380 18667 15480 749 6758 6758 18065 11241 4645 14094 18882 12682 12256 4818 15466 4645 19405 8084 12446 4645 17611 1858 12300 4645 3587 16560 2970 6255 14092 7499 9798 11513 10259 14043 11699 19208 937 17933 16729 13989 5476 1460 9568 15823 14229 8899 3114 13517 6969 15574 14229 8899 3114 13517 6969 151 14229 15011 18196 17639 …	0
9633 13880 332 18436 17855 3859 16055 9600 990 12775 18106 12462 11491 4380 18667 15480 749 6758 6758 2542 18224 13743 4645 20244 3588 10716 20857 16302 20756 17653 4645 3587 16560 2970 6255 20235 3622 15779 4322 19208 937 17933 11864 17509 937 13989 5476 1460 9675 15823 14229 13479 9343 16075 15574 14229 13479 9343 16075 151 14229 20202 1042 7139 20202 15762 11854 11375 16074 1649 13517 4114 139…	0
9633 13880 325 17337 18224 3859 16055 9600 990 12775 18106 7680 11491 4380 18667 15480 10223 6758 6758 14307 3014 2003 21066 4645 3587 3001 3588 4630 2320 12446 4645 937 17309 4919 4509 4645 937 7477 13323 11491 4645 6565 3736 17343 10889 14147 4435 6565 357 1164 7465 17261 2892 4435 6565 18224 16724 14993 17408 4435 14461 21119 12101 3119 15034 19130 12446 8128 4645 829 14843 19070 4645 3587 165…	0
9633 13880 336 11265 18384 3859 16055 9600 990 18106 12462 11491 4380 18667 15480 749 6758 6758 7664 19241 5589 4645 14094 3588 12078 17742 18452 4645 988 6302 4682 3024 3427 4645 3587 16560 2970 6255 14092 7321 16172 11699 19208 937 17933 11864 17509 937 13989 5476 1460 9675 15823 14229 8899 16172 15574 14229 8899 16172 151 14229 16172 285 4447 15011 18196 17639 10178 6013 15964 3587 5307 19208 …	0
9633 13880 337 8128 18384 3859 16055 9600 990 12775 18106 12462 11491 4380 18667 15480 749 6758 6758 4870 11425 4645 14094 3588 15379 1854 1741 937 8459 21017 18455 4645 3587 16560 2970 6255 14092 7499 9798 11513 10259 14043 11699 19208 937 17933 16729 9979 13989 5476 1460 9675 15823 14229 8899 3114 18018 13943 15574 14229 8899 3114 18018 13943 151 14229 15011 18196 17639 10178 6013 15964 3587 53…	0
9633 13880 337 8128 18384 3859 16055 9600 990 12775 18106 12462 11491 4380 18667 15480 749 6758 6758 7664 12227 4645 14094 3588 12524 21335 3056 4645 3587 16560 2970 6255 14092 10069 10352 11699 19208 937 17933 11864 17509 937 13989 5476 1460 9675 15823 14229 8899 5029 12122 15603 15762 15574 14229 8899 5029 12122 15603 15762 151 14229 10178 15011 18196 17639 10178 6013 15964 3587 5307 19208 1006…	0
9633 13880 337 8128 18384 3859 16055 9600 990 12775 18106 12462 11491 4380 18667 15480 749 6758 6758 7664 12227 4645 14094 3588 988 6302 4682 3024 3427 4645 20989 8097 12600 17819 3587 16560 2970 20228 14092 7499 9798 11513 10259 14043 11699 19208 937 17933 16729 13989 5476 1460 9675 15823 14229 8899 3114 18018 15574 14229 8899 3114 18018 151 14229 15011 18196 17639 10178 6013 15964 3587 5307 192…	0
9633 13880 358 17233 3074 2911 18224 3859 16055 9600 990 12775 18106 12462 11491 4380 18667 15480 10223 6758 6758 12338 20795 12446 3964 4645 3587 15496 3588 12358 12995 8070 4645 17245 1842 4645 10670 1452 21251 14649 9010 19502 17337 7802 3587 16560 2970 6255 3552 4475 1619 698 6655 14375 12533 11699 3552 7321 18998 15496 21235 11699 3552 16975 6655 14375 11699 19208 937 17933 8447 9979 13989 5…	0
9633 13880 357 1164 12448 3859 16055 9600 990 12775 18106 7680 11491 4380 18667 15480 10223 6758 6758 17146 8085 17709 4645 8540 13992 3588 14359 892 12995 4645 937 12308 1123 2456 4645 3587 16560 2970 20228 18116 4740 20269 15779 4322 19208 937 17933 8447 13989 5476 1460 9568 15823 14229 87 7010 4114 13517 6969 4118 9111 7299 19154 15574 14229 87 7010 4114 13517 6969 4118 9111 7299 19154 151 142…	0
9633 13880 357 1847 18224 3859 16055 9600 990 12775 18106 7680 11491 4380 20126 10223 6758 6758 11460 19584 3193 4645 3587 8447 3588 11460 19584 3193 4645 1689 9150 16493 2461 4645 937 13202 13274 7714 4645 14461 10716 20703 8821 15934 1689 4645 3119 3587 16560 2970 6255 3521 8213 20741 11699 19208 937 17933 8447 13989 5476 1460 9675 15823 14229 10902 5829 16706 8336 15574 14229 10902 5829 16706 …	0
9633 13880 357 2150 17653 3859 16055 9600 990 12775 18106 7680 11491 4380 20126 749 6758 6758 20357 1123 12152 4645 8540 13992 937 17309 4919 4509 4645 829 12002 11574 13398 4645 3587 16560 2970 6255 18116 9420 3587 16921 15779 4322 19208 937 17933 8447 13989 5476 1460 9568 15823 14229 13479 18268 10259 20269 15574 14229 13479 18268 10259 20269 151 14229 603 5612 18268 20269 5329 16944 7821 3201 …	0
9633 13880 357 2444 12446 3859 16055 9600 990 12775 18106 7680 11491 4380 18667 15480 10223 6758 6758 13023 2061 4645 20244 3588 10716 20857 16302 20756 17653 4645 937 8888 2182 4645 937 16826 14342 14900 4645 12039 7711 3379 3108 4645 3587 16560 2970 6255 20235 3975 3125 6003 10577 15779 4322 19208 937 17933 8447 13989 5476 1460 9568 15823 14229 13479 2798 20151 15574 14229 13479 2798 20151 151 …	0
9633 13880 357 2444 12446 3859 16055 9600 990 12775 18106 7680 11491 4380 18667 15480 10223 6758 6758 13023 2061 4645 20244 3588 10716 20857 16302 20756 17653 4645 937 18989 11687 12661 4645 937 16826 2664 4919 4645 6565 12395 15102 4492 4435 12039 7711 3379 3108 4645 3587 16560 2970 20228 20235 20190 15779 4322 19208 937 17933 8447 13989 5476 1460 9568 15823 14229 13479 2798 20151 15574 14229 13…	0
9633 13880 357 2522 12470 3859 16055 9600 990 12775 18106 7680 11491 4380 18667 15480 10223 6758 6758 3709 4897 15410 11203 4645 3587 1165 5561 3588 11396 8018 10711 4645 937 10456 11958 21298 4645 6565 3713 12299 8680 4435 4630 6366 11065 4645 12010 14596 12321 4645 3587 16560 2970 6255 2750 3917 20741 15779 4322 19208 937 17933 8447 13989 5476 1460 9568 15823 14229 10902 3934 15574 14229 10902 …	0
9633 13880 357 2983 15176 3859 16055 9600 990 12775 18106 7680 11491 4380 18667 15480 10223 6758 6758 12299 12002 17243 14241 4645 8540 13992 18882 12299 12002 17243 14241 4645 3588 4805 17819 4645 1689 4874 13951 11283 4645 937 17270 18224 12446 4645 3587 16560 2970 6255 18116 3380 15779 4322 19208 937 17933 16729 13989 5476 1460 9675 15823 14229 8773 16035 14774 3381 13517 6969 15574 14229 8773…	0
9633 13880 357 3278 1931 11065 3859 16055 9600 990 12775 18106 7680 11491 4380 18667 15480 10223 6758 6758 10767 20782 2147 4645 12488 18882 12308 15713 12665 4645 3588 8251 5624 19505 4645 1689 10846 566 14955 6012 1689 16423 3964 5857 4645 937 10456 11958 21298 4645 3587 16560 2970 6255 13350 18100 11699 12233 7027 13350 7321 11743 18028 11699 19208 937 17933 8447 13989 5476 1460 9675 15823 142…	0
9633 13880 357 4635 10473 10662 3859 16055 9600 990 18106 7680 11491 4380 18667 15480 749 6758 6758 16826 12328 1801 4645 5217 3588 1332 18224 1912 8395 4645 11460 11754 11491 4645 12284 18224 4645 3587 16560 2970 6255 5202 7321 18998 18252 11553 19989 11699 19208 937 17933 9979 18886 20858 13989 5476 1460 9568 15823 14229 4787 13779 12669 15574 14229 4787 13779 12669 151 14229 10178 15011 18196 …	0
9633 13880 10638 20552 3859 16055 9600 990 12775 18106 7680 11491 4380 18667 15480 749 6758 6758 7711 15975 4645 14094 4871 14553 637 3587 16560 2970 6255 14092 7321 19989 11699 19208 937 17933 11864 17509 937 13989 5476 1460 9675 15823 14229 2728 13704 12219 14926 15574 14229 2728 13704 12219 14926 151 14229 15011 18196 17639 10178 6013 15964 3587 5307 19208 7321 11553 2891 12600 14130 7027 936 …	0
9633 13880 357 18224 688 3859 16055 9600 990 18106 7680 11491 4380 18667 15480 10223 6758 6758 12338 20795 12446 3964 4645 3587 15496 3588 10716 12538 14903 12446 4645 10767 12039 9523 16450 3587 16560 2970 6255 3552 5228 33 13517 7061 11699 19208 937 17933 8447 13989 5476 1460 9568 15823 14229 13973 13517 6969 15574 14229 13973 13517 6969 151 14229 9497 9861 10059 1873 19309 1873 7821 3587 15011…	0
9633 13880 357 7586 15817 8643 3859 16055 9600 990 12775 18106 7680 11491 4380 18667 15480 10223 6758 6758 3014 14431 4492 4645 3587 1165 5561 3588 8780 13274 12101 4645 6565 2114 17261 13274 4435 6565 19007 7586 5432 4435 3587 16560 2970 20228 2750 3975 3125 11699 19208 937 17933 11864 17509 937 13989 5476 1460 9679 15823 14229 1752 5829 20814 9825 9547 9436 16944 5829 9962 14712 15574 14229 175…	0
9633 13880 357 7586 15817 8643 3859 16055 9600 990 12775 18106 7680 11491 4380 18667 15480 10223 6758 6758 12271 17233 12109 19886 4645 3587 1165 5561 3588 1452 14147 14596 4645 3587 16560 2970 20228 2750 3975 3125 11699 19208 937 17933 9979 13989 5476 1460 9675 15823 14229 9960 7143 13517 6969 15574 14229 9960 7143 13517 6969 151 14229 15011 18196 17639 10178 6013 15964 3587 5307 19208 4990 5894…	0
9633 13880 357 5081 4530 3859 16055 9600 990 12775 18106 7680 11491 4380 18667 15480 10223 6758 6758 525 12989 4645 3587 8447 18882 5517 7999 13314 4645 3588 8097 4509 14554 4645 16825 2832 16256 4645 3587 16560 2970 6255 3521 19456 19579 11699 19208 937 17933 8447 13989 5476 1460 9675 15823 14229 2373 13517 19589 13415 15574 14229 2373 13517 19589 13415 151 14229 2373 15011 18196 17639 10178 601…	0
9633 13880 357 7586 15817 8643 3859 16055 9600 990 12775 18106 7680 11491 4380 18667 15480 10223 6758 6758 1189 3691 12446 1140 4645 13752 3588 1189 3691 12446 1140 4645 937 7473 2056 4645 937 8888 1732 17510 4645 6565 17233 17369 4473 4435 6565 6249 18384 18224 4435 12308 4847 4645 19384 9453 4645 4870 13200 20756 4645 3587 16560 2970 6255 13610 12914 19989 10281 11699 19208 937 17933 8447 9979 …	0
9633 13880 357 17653 10758 3859 16055 9600 990 12775 18106 7680 11491 4380 18667 15480 10223 6758 6758 10638 20673 4645 8540 13992 18882 614 17285 8176 4645 3588 4870 8445 8193 937 829 12002 4509 12446 4645 3587 16560 2970 6255 18116 3380 15779 4322 19208 937 17933 16729 13989 5476 1460 9568 15823 14229 1527 15911 12138 1237 14946 15574 14229 1527 15911 12138 1237 14946 151 14229 20834 14472 1993…	0
9633 13880 357 7554 15011 3859 16055 9600 990 12775 18106 7680 11491 4380 18667 15480 10223 6758 6758 11460 1357 17721 4645 16407 937 20329 15649 13273 4645 12524 7557 4645 3587 16560 2970 20228 16390 5941 2221 19595 4767 6103 15779 4322 19208 937 17933 17933 937 13989 5476 1460 9679 15823 14229 16374 9597 13517 6969 15574 14229 16374 9597 13517 6969 151 14229 5941 2221 10221 7404 19615 15011 181…	0
9633 13880 357 18224 688 3859 16055 9600 990 12775 18106 7680 11491 4380 18667 15480 10223 6758 6758 13023 2061 4645 20244 3588 12039 7711 3379 3108 4645 937 7888 5154 11498 8807 4645 3587 16560 2970 20228 20235 3975 3125 6003 10577 15779 4322 19208 937 17933 8447 13989 5476 1460 9675 15823 14229 13479 2798 17182 20151 15574 14229 13479 2798 17182 20151 151 14229 2797 20151 16115 7027 3821 6005 1…	0
9633 13880 357 7554 15011 3859 16055 9600 990 12775 18106 7680 11491 4380 18667 15480 10223 6758 6758 12271 17233 12109 19886 4645 3587 1165 5561 3588 14838 8167 8548 20756 4645 3587 16560 2970 20228 2750 3975 3125 11699 19208 937 17933 9979 13989 5476 1460 9675 15823 14229 9960 1772 11864 13517 6969 15574 14229 9960 1772 11864 13517 6969 151 14229 20520 10840 10221 15011 18196 17639 10178 6013 1…	0
9633 13880 357 7554 15011 3859 16055 9600 990 12775 18106 7680 11491 4380 18667 15480 10223 6758 6758 12271 17233 12109 19886 4645 3587 1165 5561 3588 3492 4419 18224 17337 4645 6565 10843 12101 12424 4435 8780 13274 12101 4645 14838 13069 3587 16560 2970 20228 2750 2261 3367 11699 19208 937 17933 11864 17509 937 13989 5476 1460 9675 15823 14229 4787 8290 11722 11743 15574 14229 4787 8290 11722 1…	0
9633 13880 357 8000 17653 3859 16055 9600 990 12775 18106 7680 11491 4380 18667 15480 10223 6758 6758 4870 11425 4645 14094 4870 11425 4645 3587 16560 2970 6255 14092 20875 15755 11699 19208 937 17933 16729 13989 5476 1460 9675 15823 14229 8899 14461 14208 20873 15574 14229 8899 14461 14208 20873 151 14229 9673 7278 7842 15823 15011 18196 17639 10178 6013 15964 3587 5307 19208 16975 14115 18213 1…	0
9633 13880 357 8300 3859 16055 9600 990 12775 18106 7680 11491 4380 18667 15480 10223 6758 6758 576 2084 14424 4645 3587 1165 5561 3588 3296 14898 4832 20508 10863 4645 937 12010 1643 7712 4645 10942 20297 9511 4645 5517 7999 13314 4645 3587 16560 2970 20228 2750 3917 20741 15779 4322 19208 937 17933 8447 13989 5476 1460 9675 15823 14229 10902 2798 20686 2221 3919 15574 14229 10902 2798 20686 222…	0
9633 13880 539 17653 2301 3859 16055 9600 990 12581 18106 7680 11491 4380 18667 15480 10223 6758 6758 17146 8085 17709 4645 8540 13992 18882 3014 6175 13804 4645 3588 12383 2098 8858 4645 937 16826 20789 4415 4645 937 8097 3074 20586 4645 3587 16560 2970 20228 18116 4740 20269 15779 4322 19208 937 17933 8447 13989 5476 1460 9568 15823 14229 87 16948 15574 14229 87 16948 151 14229 16560 782 20269 …	0
9633 13880 357 9548 17653 3859 16055 9600 990 12775 18106 7680 11491 4380 20126 10223 6758 6758 3014 3160 17801 4645 3587 1165 5561 3588 3014 3160 17801 4645 937 10529 20040 4645 891 17146 14993 17337 4645 17150 17145 8885 4645 8251 14452 20989 4645 3587 16560 2970 6255 2750 3917 20741 15779 4322 19208 937 17933 8447 13989 5476 1460 9675 15823 14229 10902 3934 15574 14229 10902 3934 151 14229 165…	0
9633 13880 357 9582 14147 3859 16055 9600 990 12775 18106 7680 11491 4380 18667 15480 10223 6758 6758 358 14147 8270 4645 8540 13992 18882 20403 11181 8431 4645 3588 19405 14597 5990 4645 1689 12358 2696 8816 4645 937 891 15817 17814 4645 3587 16560 2970 6255 18116 3380 11699 19208 937 17933 16729 13989 5476 1460 9568 15823 14229 14774 3381 6255 15574 14229 14774 3381 6255 151 14229 7727 14946 74…	0
9633 13880 357 11978 3859 16055 9600 990 12775 18106 7680 11491 4380 18667 15480 10223 6758 6758 358 14147 8270 4645 8540 13992 18882 358 14147 8270 4645 3588 11396 11687 20756 4645 937 20703 20756 4863 4645 16826 20806 12424 4645 12383 12004 17653 4645 3587 16560 2970 6255 18116 11657 19966 11699 19208 937 17933 8447 13989 5476 1460 9675 15823 14229 21235 7087 15574 14229 21235 7087 151 14229 15…	0
9633 13880 957 14147 18224 3859 16055 9600 990 12775 18106 7680 11491 4380 18667 15480 749 6758 6758 7664 12227 4645 14094 3588 14898 18415 19341 4645 3587 16560 2970 6255 14092 10069 10352 11699 19208 937 17933 11864 17509 937 13989 5476 1460 9675 15823 14229 8899 5029 12122 15603 15762 15574 14229 8899 5029 12122 15603 15762 151 14229 15011 18196 17639 10178 6013 15964 3587 5307 19208 10069 103…	0
9633 13880 357 12101 3859 16055 9600 990 12775 18106 7680 11491 4380 18667 15480 10223 6758 6758 357 4493 4648 3587 2651 12533 7480 3588 16826 12040 17653 18224 4648 6565 8888 12508 11226 4435 8888 6215 13884 4648 2631 11086 4648 3587 16560 2970 6255 3490 7416 5163 9879 9784 4327 19208 937 17933 11864 17509 937 13989 5476 1460 9675 15823 14229 8899 3276 743 14130 15574 14229 8899 3276 743 14130 1…	0
9633 13880 357 12101 3859 16055 9600 990 12775 18106 7680 11491 4380 18667 15480 10223 6758 6758 5046 15680 4648 3587 2651 12533 7480 6565 611 12042 18224 18020 4435 16826 12040 17653 18224 4648 8888 6215 13884 4648 20795 15649 4648 3587 16560 2970 6255 3490 7416 5163 9879 9784 4327 19208 937 17933 11864 17509 937 13989 5476 1460 9675 15823 14229 10902 5163 9879 15574 14229 10902 5163 9879 151 14…	0
9633 13880 357 12613 20535 17337 3859 16055 9600 990 12775 18106 7680 11491 4380 18667 15480 10223 6758 6758 8251 11217 4645 14449 3588 12524 13912 11932 18224 4645 1689 7470 891 17964 937 20702 9539 1948 17243 4645 3587 16560 2970 6255 14441 19437 12482 15779 4322 14275 7027 19208 937 17933 8447 13989 5476 1460 9675 15823 14229 8899 14439 12600 19978 18952 4661 15574 14229 8899 14439 12600 19978…	0
9633 13880 357 12299 14147 17875 3859 16055 9600 990 12775 18106 7680 11491 4380 18667 15480 749 6758 6758 3709 4897 15410 11203 4645 3587 1165 5561 3588 12002 11189 17261 4645 6565 7207 4176 18224 11563 4435 3587 16560 2970 6255 2750 7321 8753 11699 19208 937 17933 11864 17509 937 13989 5476 1460 9675 15823 14229 11243 14461 392 8754 14926 19201 18704 15574 14229 11243 14461 392 8754 14926 19201…	0
9633 13880 357 12424 12101 3859 16055 9600 990 12775 18106 7680 11491 4380 20126 749 6758 6758 3014 1643 1912 18496 4645 8540 13992 3588 3014 1643 1912 18496 4645 937 17309 4919 4509 4645 19176 14147 18496 4645 20403 11181 8431 4645 3587 16560 2970 6255 18116 9420 3587 2261 16811 15779 4322 18116 20741 5476 15779 4322 19208 937 17933 8447 13989 5476 1460 9568 15823 14229 13479 6528 15153 14946 15…	0
9633 13880 357 12661 8881 3444 3859 16055 9600 990 12775 18106 7680 11491 4380 18667 15480 10223 6758 6758 17146 8085 17709 4645 8540 13992 18882 19405 17967 8300 4645 3588 4805 17819 4645 937 10785 4592 4645 3587 16560 2970 20228 18116 4740 20269 15779 4322 19208 937 17933 8447 13989 5476 1460 9675 15823 14229 87 7010 9889 4120 15574 14229 87 7010 9889 4120 151 14229 8475 17986 9918 4740 20269 8…	0
9633 13880 358 2444 13273 3859 16055 9600 990 12775 18106 7680 11491 4380 18667 15480 749 6758 6758 4870 11425 4645 14094 3588 8252 18027 4645 937 8459 21017 18455 4645 3587 16560 2970 6255 14092 7499 9798 11513 10259 14043 11699 19208 937 17933 16729 13989 5476 1460 9675 15823 14229 8899 3114 18018 15574 14229 8899 3114 18018 151 14229 15011 18196 17639 10178 6013 15964 3587 5307 19208 7499 9798…	0
9633 13880 357 14993 3074 3859 16055 9600 990 12775 18106 7680 11491 4380 18667 15480 10223 6758 6758 358 14147 8270 4645 8540 13992 18882 10672 3014 12493 4645 3588 10696 21267 4645 3588 10846 566 14955 6012 937 20703 20756 4863 4645 12358 2696 8816 4645 3587 16560 2970 6255 18116 4263 3883 20269 15779 4322 18116 11657 19966 11699 19208 937 17933 8447 13989 5476 1460 9675 15823 14229 21235 7087 …	0
9633 13880 357 13541 17243 17337 3859 16055 9600 990 12581 18106 7680 11491 4380 18667 15480 10223 6758 6758 10767 20782 2147 4645 12488 18882 12308 15713 12665 4645 3588 8251 5624 19505 4645 937 10456 11958 21298 4645 981 17776 3093 4645 12358 2696 8816 4645 3587 16560 2970 6255 13350 18100 11699 12233 5660 13350 11725 1727 11699 5660 19208 937 17933 8447 13989 5476 1460 9675 15823 14229 2728 11…	0
9633 13880 507 7927 2592 3859 16055 9600 990 12775 18106 12462 11491 4380 18667 15480 749 6758 6758 10580 11425 4645 14094 3588 12002 8669 4718 4645 3587 16560 2970 6255 14092 10069 10352 11699 19208 937 17933 11864 17509 937 13989 5476 1460 9675 15823 14229 8899 5029 12122 15603 15762 15574 14229 8899 5029 12122 15603 15762 151 14229 15011 18196 17639 10178 6013 15964 3587 5307 19208 10069 10351…	0
9633 13880 357 14631 14739 14956 3859 16055 9600 990 18106 7680 11491 4380 20126 749 6758 6758 20357 1123 12152 4645 8540 13992 3588 20357 1123 12152 4645 937 8459 21017 18455 4645 576 8163 4645 3587 16560 2970 6255 18116 20741 5476 15779 4322 9420 5476 19208 937 17933 8447 13989 5476 1460 9568 15823 14229 16374 5872 14946 15105 15574 14229 16374 5872 14946 15105 151 14229 1667 6528 19933 6585 29…	0
9633 13880 357 14993 17653 3859 16055 9600 990 12775 18106 7680 11491 4380 18667 15480 10223 6758 6758 14843 18065 20759 13592 4645 8540 13992 18882 20357 1123 12152 4645 3588 4942 3077 10858 4645 937 8459 21017 18455 4645 3587 16560 2970 6255 18116 4263 3883 20269 15779 4322 19208 937 17933 8447 13989 5476 1460 9568 15823 14229 13479 5713 3367 8770 13517 3683 14461 14774 15574 14229 13479 5713 3…	0
9633 13880 357 17231 12008 3859 16055 9600 990 12775 18106 7680 11491 4380 18667 15480 10223 6758 6758 14431 1982 15400 4645 14449 3588 10716 1643 15610 2062 4645 937 14843 17233 14147 1904 4645 606 11327 18224 4645 3587 16560 2970 6255 14441 12914 6484 13540 4327 19208 937 17933 8447 13989 5476 1460 9568 15823 14229 10577 15637 13540 15574 14229 10577 15637 13540 151 14229 15011 18196 17639 1017…	0
9633 13880 357 19306 17653 3859 16055 9600 990 12775 18106 7680 11491 4380 18667 15480 10223 6758 6758 9023 10408 13198 4645 8540 13992 3588 17612 17819 4645 937 10771 2008 13743 4645 12308 12042 13256 1226 2240 3587 16560 2970 6255 18116 4263 3883 20269 15779 4322 19208 937 17933 8447 13989 5476 1460 9568 15823 14229 13479 5713 3367 13150 15574 14229 13479 5713 3367 13150 151 14229 4541 3883 202…	0
9633 13880 357 21258 17710 3859 16055 9600 990 12775 18106 7680 11491 4380 18667 15480 10223 6758 6758 10771 8448 11932 16444 4645 8540 13992 18882 9021 20947 7457 4443 4645 3588 981 17776 3093 4645 937 3027 16724 2459 4645 8251 8099 17387 4645 3587 16560 2970 6255 18116 14203 20741 11699 14472 7027 19208 937 17933 8447 13989 5476 1460 9568 15823 14229 4787 13704 2033 14472 15574 14229 4787 13704…	0
9633 13880 358 1854 13951 3859 16055 9600 990 12775 18106 7680 11491 4380 20126 10223 6758 6758 891 17146 14993 17337 4645 3587 8447 3588 891 17146 14993 17337 4645 937 10529 20040 4645 10676 11179 14147 4645 3014 3160 17801 4645 3587 16560 2970 6255 3521 3917 20741 15779 4322 19208 937 17933 8447 13989 5476 1460 9568 15823 14229 10902 2798 20664 2221 3919 15574 14229 10902 2798 20664 2221 3919 1…	0
9633 13880 829 7237 17760 3859 16055 9600 990 12775 18106 7680 11491 4380 18667 15480 749 6758 6758 7664 12227 4645 14094 3588 12524 21335 3056 4645 3587 16560 2970 6255 14092 10069 10352 11699 19208 937 17933 11864 17509 937 13989 5476 1460 9675 15823 14229 8899 5029 12122 15603 15762 15574 14229 8899 5029 12122 15603 15762 151 14229 10178 15011 18196 17639 10178 6013 15964 3587 5307 19208 10069…	0
9633 13880 881 15783 3859 16055 9600 990 12775 18106 7680 11491 4380 18667 15480 749 6758 6758 4870 11425 4645 14094 3588 10846 17379 4645 3587 16560 2970 6255 14092 10069 10352 11699 19208 937 17933 16729 13989 5476 1460 9675 15823 14229 8899 5029 12122 15603 15762 15574 14229 8899 5029 12122 15603 15762 151 14229 15011 18196 17639 10178 6013 15964 3587 5307 19208 10069 10351 16463 14130 7027 93…	0
9633 13880 358 4876 18224 3859 16055 9600 990 12775 18106 7680 11491 4380 10415 14598 15480 10223 6758 6758 12271 17233 12109 19886 4645 3587 1165 5561 3588 12271 17233 12109 19886 4645 6175 13746 19886 4645 20795 20947 5526 4645 12010 14596 12321 4645 3587 16560 2970 20228 2750 8344 5209 10251 11334 11699 2750 2261 7789 11340 11699 20741 19208 937 17933 8447 13989 5476 1460 9675 15823 14229 1397…	0
9633 13880 358 6068 3859 16055 9600 990 12775 18106 7680 11491 4380 18667 15480 10223 6758 6758 14843 3074 4371 4645 3883 15982 18882 14843 3074 4371 4645 3588 1989 8659 13398 937 8888 16622 17653 4645 6565 3685 5154 7792 2552 4435 6565 11675 592 1963 4435 7711 12042 21265 10863 4645 11396 8018 10711 4645 3587 16560 2970 6255 15955 3925 19579 15779 4322 15955 9724 15779 4322 19208 937 17933 16729…	0
9633 13880 358 2444 13273 3859 16055 9600 990 12775 18106 7680 11491 4380 18667 15480 749 6758 6758 18065 11241 4645 14094 3588 8252 18027 4645 13740 13747 4645 3587 16560 2970 6255 14092 7499 9798 11513 10259 14043 11699 19208 937 17933 16729 13989 5476 1460 9675 15823 14229 8899 3114 13517 6969 15574 14229 8899 3114 13517 6969 151 14229 15011 18196 17639 10178 6013 15964 3587 5307 19208 7499 97…	0
9633 13880 358 18224 19401 3859 16055 9600 990 18106 7680 11491 4380 10415 15480 749 6758 6758 3014 1643 1912 18496 4645 8540 13992 3588 3014 1643 1912 18496 4645 937 17309 4919 4509 4645 20403 11181 8431 4645 3587 16560 2970 6255 18116 9420 3587 16921 15779 4322 18116 20741 5476 15779 4322 19208 937 17933 8447 13989 5476 1460 9568 15823 14229 13479 6528 15153 14946 15574 14229 13479 6528 15153 1…	0
9633 13880 358 6068 3859 16055 9600 990 12775 18106 7680 11491 4380 18667 15480 10223 6758 6758 4870 3074 4864 4645 3883 15982 18882 3691 19163 4645 3588 7711 12042 21265 10863 4645 937 13525 16782 13804 4645 6565 11675 592 1963 4435 14461 16423 11689 3119 937 12002 13796 481 4645 13204 17717 3587 16560 2970 6255 15955 7624 9724 4327 19208 937 17933 8447 13989 5476 1460 9675 15823 14229 2728 1370…	0
9633 13880 358 8669 13309 3859 16055 9600 990 12775 18106 7680 11491 4380 18667 15480 10223 6758 6758 12042 17233 18619 12340 4645 14347 19823 3588 17146 8381 1963 4645 937 18246 12299 8886 15273 4645 6565 20784 4846 4435 1422 8128 18384 4645 3014 6175 1914 4645 3587 16560 2970 6255 14337 16915 18252 19989 14375 11699 19208 937 17933 16729 8447 13989 5476 1460 9568 15823 14229 4787 14374 11913 12…	0
9633 13880 357 21344 3859 16055 9600 990 12775 18106 12462 11491 4380 18667 15480 10223 6758 6758 19405 6278 17369 4645 20244 18882 19405 6278 17369 4645 3588 7711 10608 18224 89 4645 12039 7711 3379 3108 4645 10716 20857 16302 20756 17653 4645 3587 16560 2970 6255 20235 20214 16951 15779 4322 19208 937 17933 8447 13989 5476 1460 9568 15823 14229 13479 7074 7139 20202 13517 6969 15574 14229 13479…	0
9633 13880 358 9452 2526 3859 16055 9600 990 12775 18106 7680 11491 4380 18667 15480 10223 6758 6758 3014 14431 4492 4645 3587 1165 5561 18882 9672 14373 12227 4645 3588 14898 9150 2983 2444 4645 937 14843 12226 18224 7483 4645 12010 14596 12321 4645 3587 16560 2970 20228 2750 3917 20741 15779 4322 19208 937 17933 8447 13989 5476 1460 9675 15823 14229 10902 3919 451 15574 14229 10902 3919 451 151…	0
9633 13880 358 10607 11129 3859 16055 9600 990 18106 7680 11491 4380 18667 15480 10223 6758 6758 17146 8085 17709 4645 8540 13992 3588 12383 2098 8858 4645 937 13525 16782 13804 4645 11975 17147 5170 4645 3587 16560 2970 20228 18116 4740 20269 15779 4322 19208 937 17933 8447 13989 5476 1460 9568 15823 14229 87 16948 15574 14229 87 16948 151 14229 17560 13150 16322 12495 6647 14774 12495 1695 3638…	0
9633 13880 589 12042 13398 3859 16055 9600 990 12775 18106 12462 11491 4380 18667 15480 749 6758 6758 8097 10771 11687 2367 4645 14094 3588 19405 8084 12446 4645 12002 8669 4718 4645 3587 16560 2970 6255 14092 2261 19989 7411 14043 11699 19208 937 17933 11864 17509 937 13989 5476 1460 9675 15823 14229 2728 13704 12219 14926 15574 14229 2728 13704 12219 14926 151 14229 15011 18196 17639 10178 6013…	0
9633 13880 358 12358 14802 3859 16055 9600 990 12775 18106 7680 11491 4380 18667 15480 10223 6758 6758 12338 20795 12446 3964 4645 3587 15496 3588 10767 12039 9523 16450 3588 10716 12538 14903 12446 4645 1689 4870 8888 5035 4645 3587 16560 2970 6255 19208 937 17933 8447 13989 5476 1460 9568 15823 14229 11243 3498 7768 4767 15574 14229 11243 3498 7768 4767 151 14229 10178 11605 15603 9970 6655 149…	0
9633 13880 10638 18224 16444 3859 16055 9600 990 18106 7680 11491 4380 18667 15480 10223 6758 6758 358 14147 8270 4645 8540 13992 3588 16423 2845 20407 4645 937 20703 20756 4863 4645 10846 566 14955 6012 17337 14993 1817 4645 4805 17819 4645 3587 16560 2970 6255 18116 17597 2206 20741 11699 18116 9410 20741 15779 4322 19208 937 17933 8447 13989 5476 1460 9568 15823 14229 13479 5713 3883 20266 155…	0
9633 13880 358 14993 2300 3859 16055 9600 990 12775 18106 7680 11491 4380 18667 15480 749 6758 6758 17261 11493 11711 4645 14094 3588 19405 8084 12446 4645 3587 16560 2970 6255 14092 4611 11699 19208 937 17933 17933 937 13989 5476 1460 9675 15823 14229 8899 8591 15574 14229 8899 8591 151 14229 15011 18196 17639 10178 6013 15964 3587 5307 19208 3507 14130 7027 17933 936 3960 1105 3223 2330 3507 13…	0
9633 13880 357 1767 3859 16055 9600 990 12775 18106 12462 11491 4380 18667 15480 10223 6758 6758 1189 3691 12446 1140 4645 13752 18882 692 6797 8441 4645 3588 4870 13200 20756 4645 937 12042 8888 688 17337 4645 937 19384 7999 17848 4645 6565 6249 18384 18224 4435 6565 12308 17261 3450 4435 12308 4847 4645 3587 16560 2970 6255 13610 1442 19532 11904 20686 15762 11699 19208 937 17933 8447 13989 547…	0
9633 13880 357 3074 14955 3859 16055 9600 990 12775 18106 12462 11491 4380 18667 15480 749 6758 6758 17261 11493 11711 4645 14094 3588 7712 13081 12701 4645 3587 16560 2970 6255 14092 7321 16172 11699 19208 937 17933 11864 17509 937 13989 5476 1460 9675 15823 14229 8899 16172 15574 14229 8899 16172 151 14229 15011 18196 17639 10178 6013 15964 3587 5307 19208 7321 16172 14130 5660 936 3960 1105 39…	0
9633 13880 357 14147 11932 3859 16055 9600 990 12775 18106 12462 11491 4380 18667 15480 10223 6758 6758 11460 19584 3193 4645 3587 8447 18882 20795 20947 5526 4645 3588 16825 2832 16256 4645 937 11571 8871 17531 4645 3296 14898 4832 20508 10863 4645 3587 16560 2970 20228 3521 11340 7360 11699 19208 937 17933 8447 13989 5476 1460 9568 15823 14229 10902 1181 14461 6971 15574 14229 10902 1181 14461 …	0
9633 13880 357 5061 15402 20432 3859 16055 9600 990 12775 18106 12462 11491 4380 18667 15480 10223 6758 6758 12271 17233 12109 19886 4645 3587 8447 3588 11396 8018 10711 4645 3587 16560 2970 20228 3521 3975 3125 11699 19208 937 17933 11864 17509 937 13989 5476 1460 9679 15823 14229 21235 7040 9960 1524 20814 9825 9547 9436 15574 14229 21235 7040 9960 1524 20814 9825 9547 9436 151 14229 16228 2011…	0
9633 13880 358 20756 18224 12142 3859 16055 9600 990 12775 18106 7680 11491 4380 10415 14598 15480 10223 6758 6758 12271 17233 12109 19886 4645 3587 1165 5561 3588 12271 17233 12109 19886 4645 14461 891 17877 3119 937 6801 12042 1905 7802 4645 20795 20947 5526 4645 6175 13746 19886 4645 3587 16560 2970 6255 2750 8344 5209 10251 11334 11699 2750 8344 5209 10251 11334 11699 19208 937 17933 8447 139…	0
9633 13880 515 20756 13482 3859 16055 9600 990 18106 12462 11491 4380 18667 15480 10223 6758 6758 12042 8097 12101 4509 4645 3587 20459 18882 12042 8097 12101 4509 4645 3588 1422 1009 4645 937 11571 13273 7877 12101 4645 937 891 15817 17814 4645 1332 5467 14550 4645 8888 10846 5939 4645 3587 16560 2970 6255 3653 6490 3042 11699 19208 937 17933 8447 13989 5476 1460 9679 15823 14229 9568 14033 7074…	0
9633 13880 357 5061 15402 20432 3859 16055 9600 990 12775 18106 12462 11491 4380 18667 15480 10223 6758 6758 12271 17233 12109 19886 4645 3587 1165 5561 3588 11396 8018 10711 4645 6565 8888 12508 11226 4435 3587 16560 2970 6255 2750 3975 3125 11699 19208 937 17933 11864 17509 937 13989 5476 1460 9679 15823 14229 21235 7040 9960 1524 20814 9825 9547 9436 15574 14229 21235 7040 9960 1524 20814 9825…	0
9633 13880 534 14578 19185 3859 16055 9600 990 12775 18106 12462 11491 4380 18667 15480 749 6758 6758 4870 11425 4645 14094 3588 10846 17379 4645 3587 16560 2970 6255 14092 10069 10352 11699 19208 937 17933 11864 17509 937 13989 5476 1460 9675 15823 14229 8899 5029 12122 15603 15762 15574 14229 8899 5029 12122 15603 15762 151 14229 15011 18196 17639 10178 6013 15964 3587 5307 19208 10069 10351 21…	0
9633 13880 357 5061 15402 20432 3859 16055 9600 990 12775 18106 12462 11491 4380 18667 15480 10223 6758 6758 14159 2848 4443 4645 3587 8447 3588 12308 14843 1879 17698 4645 3587 16560 2970 20228 3521 3975 3125 11699 19208 937 17933 11864 17509 937 13989 5476 1460 9679 15823 14229 10902 15157 14461 6971 15574 14229 10902 15157 14461 6971 151 14229 15011 18196 17639 10178 6013 15964 3587 5307 19208…	0
9633 13880 357 6805 4589 20432 3859 16055 9600 990 12775 18106 12462 11491 4380 18667 15480 10223 6758 6758 14843 17631 4645 3587 8447 3588 8865 8669 15916 4645 3588 4870 4319 7714 4645 3296 14898 4832 20508 10863 4645 3587 16560 2970 20228 3521 1179 20741 4327 19208 937 17933 8447 13989 5476 1460 9675 15823 14229 10902 1181 451 15574 14229 10902 1181 451 151 14229 1178 9986 15028 14988 16322 117…	0
9633 13880 357 8444 8938 3859 16055 9600 990 12775 18106 12462 11491 4380 18667 15480 10223 6758 6758 4870 11425 4645 14094 3588 18569 2334 13003 2840 21270 2026 4645 3587 16560 2970 6255 14092 20875 15755 11699 19208 937 17933 16729 13989 5476 1460 9675 15823 14229 8899 5286 16968 5004 16970 15574 14229 8899 5286 16968 5004 16970 151 14229 15011 18196 17639 10178 6013 15964 3587 5307 19208 20875…	0
9633 13880 357 10898 11290 3859 16055 9600 990 12775 18106 12462 11491 4380 18667 15480 10223 6758 6758 11460 19584 3193 4645 3587 8447 18882 2078 18224 20928 4645 3588 9150 16493 2461 4645 937 7888 5154 11498 8807 4645 937 16423 18423 3694 17653 4645 6565 13077 4635 13541 1741 4435 6565 12040 12299 17337 4435 10478 4635 21108 18597 4645 3587 16560 2970 6255 3521 9212 20741 11699 19208 937 17933 …	0
9633 13880 357 11687 8279 3859 16055 9600 990 12775 18106 12462 11491 4380 18667 15480 749 6758 6758 11460 19584 3193 4645 3587 8447 3588 1123 16603 9512 8691 4645 12360 21037 3014 13165 12511 4645 3587 16560 2970 6255 3521 2261 11743 9964 3521 5941 106 9964 19208 937 17933 11864 17509 937 13989 5476 1460 9675 15823 14229 16374 269 1649 20941 8290 11722 13517 6969 15574 14229 16374 269 1649 20941…	0
9633 13880 357 13951 2931 3859 16055 9600 990 18106 12462 11491 4380 10415 17984 15950 15480 10223 6758 6758 5517 7999 13314 4645 3587 8447 3588 5517 7999 13314 4645 3587 16560 2970 6255 3521 3975 15723 2728 7821 16362 11699 8860 6103 10840 5660 19208 937 17933 11864 17509 937 13989 5476 1460 9679 15823 14229 2728 11553 10380 3997 15574 14229 2728 11553 10380 3997 151 14229 16228 20114 8860 6103 …	0
9633 13880 8097 7586 3029 1292 3859 16055 9600 990 12581 18106 7680 11491 4380 20126 749 6758 6758 14843 18065 20759 13592 4645 8540 13992 3588 20357 1123 12152 4645 937 8459 21017 18455 4645 3587 16560 2970 6255 18116 4263 3883 20269 15779 4322 19208 937 17933 8447 13989 5476 1460 9675 15823 14229 13479 5713 3367 11586 15574 14229 13479 5713 3367 11586 151 14229 1309 11580 19287 11244 15011 1819…	0
9633 13880 550 11571 13145 2416 3859 16055 9600 990 12775 18106 7680 11491 4380 3313 5485 19739 15480 749 6758 6758 8522 8669 18496 4645 3587 20459 3588 8522 8669 18496 4645 3587 16560 2970 6255 3653 7854 1406 20545 7594 11699 19208 937 17933 11864 17509 937 13989 5476 1460 9679 15823 14229 13479 5829 16823 7049 7821 15574 14229 13479 5829 16823 7049 7821 151 14229 13614 15011 18196 17639 10178 6…	0
9633 13880 357 17141 18224 3859 16055 9600 990 12775 18106 12462 11491 4380 18667 15480 10223 6758 6758 11460 19584 3193 4645 3587 8447 18882 11460 19584 3193 4645 3588 16507 7927 16551 4645 937 3034 516 4645 6565 3278 4635 4319 16444 4435 6565 19384 18224 637 1146 4435 12308 14843 1879 17698 4645 8448 12101 7802 11400 6570 3587 16560 2970 6255 3521 9212 10047 11699 19208 937 17933 16729 13989 54…	0
9633 13880 357 17243 1983 3859 16055 9600 990 12775 18106 12462 11491 4380 20126 749 6758 6758 10771 3014 18384 8070 4645 3587 14891 3588 10771 3014 18384 8070 4645 937 10943 2145 4645 6565 17343 20432 13438 4435 6565 11571 9021 18224 2444 4435 6565 17343 8247 4435 12010 7719 17833 4645 3587 16560 2970 6255 3523 15757 3565 11699 19208 937 17933 8447 9979 13989 5476 1460 9568 15823 14229 13479 935…	0
9633 13880 357 17387 3859 16055 9600 990 12775 18106 12462 11491 4380 18667 15480 10223 6758 6758 12338 20795 12446 3964 4645 3587 15496 3588 1123 3014 15410 14147 4645 3588 4870 8888 5035 4645 10716 12538 14903 12446 4645 17245 1842 4645 3587 16560 2970 6255 3552 17193 15779 4322 19208 937 17933 8447 9979 13989 5476 1460 9568 15823 14229 10577 5407 18045 13540 15574 14229 10577 5407 18045 13540 …	0
9633 13880 891 17141 20692 3859 16055 9600 990 18106 12462 11491 4380 18667 15480 749 6758 6758 17261 11493 11711 4645 14094 3588 13740 13747 4645 937 2114 17141 2444 4645 3587 16560 2970 6255 14092 3510 11699 19208 937 17933 17933 937 13989 5476 1460 9675 15823 14229 8899 8591 15574 14229 8899 8591 151 14229 15011 18196 17639 10178 6013 15964 3587 5307 19208 3508 14130 7027 1113 3223 2330 1199 3…	0
9633 13880 357 18496 18224 3859 16055 9600 990 12775 18106 12462 11491 4380 18667 15480 10223 6758 6758 11460 19584 3193 4645 3587 8447 3588 11396 8018 10711 4645 1689 14843 6175 12098 3073 1689 2078 18224 20928 4645 1689 8251 1990 4645 937 3034 516 4645 6565 3730 17653 3863 4435 3587 16560 2970 6255 3521 9212 10047 2728 19231 11699 7027 19208 937 17933 9979 18886 20858 13989 5476 1460 9568 15823…	0
9633 13880 357 18496 18224 3859 16055 9600 990 12775 18106 12462 11491 4380 18667 15480 10223 6758 6758 19405 6278 17369 4645 20244 3588 12039 7711 3379 3108 4645 6565 5872 16724 18224 8669 4435 2631 18218 15410 4645 10716 20857 16302 20756 17653 4645 3587 16560 2970 6255 20235 20466 2206 11699 20235 20441 5647 11699 19208 937 17933 11864 17509 937 13989 5476 1460 9568 15823 14229 9568 20444 6883…	0
9633 13880 357 18496 8659 3859 16055 9600 990 12581 18106 12462 11491 4380 18667 15480 10223 6758 6758 3709 4897 15410 11203 4645 3587 1165 5561 3588 9150 16493 2461 4645 937 10456 11958 21298 4645 3492 4419 18224 17337 4645 12010 14596 12321 4645 3587 16560 2970 6255 2750 7624 4012 15779 4322 19208 937 17933 8447 13989 5476 1460 9568 15823 14229 21235 4012 15574 14229 21235 4012 151 14229 7624 1…	0
9633 13880 357 19425 8100 4429 3859 16055 9600 990 12581 18106 12462 11491 4380 18667 15480 749 6758 6758 11460 19584 3193 4645 3587 8447 3588 3296 14898 4832 20508 10863 4645 4870 4319 7714 4645 11795 637 13951 4645 3587 16560 2970 20228 3521 7321 18998 20111 11699 19208 937 17933 16729 13989 5476 1460 9568 15823 14229 11243 392 20111 15574 14229 11243 392 20111 151 14229 20111 6481 743 8926 150…	0
9633 13880 357 19425 8100 4429 3859 16055 9600 990 12581 18106 12462 11491 4380 18667 15480 749 6758 6758 11460 19584 3193 4645 3587 8447 3588 4630 6366 11065 4645 7712 8651 12710 18224 4645 8780 13274 12101 4645 3587 16560 2970 6255 3521 7321 18998 20111 11699 19208 937 17933 11864 17509 937 13989 5476 1460 9568 15823 14229 11243 20111 6481 15574 14229 11243 20111 6481 151 14229 7321 20111 14874…	0
9633 13880 359 15410 18224 3859 16055 9600 990 12775 18106 7680 11491 4380 18667 15480 10223 6758 6758 5154 12262 4645 14449 18882 12898 12292 3588 10943 2408 4645 937 12010 1643 7712 4645 3587 16560 2970 6255 14441 763 264 4327 19208 937 17933 8447 13989 5476 1460 9568 15823 14229 10577 9354 766 9354 262 15574 14229 10577 9354 766 9354 262 151 14229 9354 258 15011 18196 17639 10178 6013 15964 35…	0
9633 13880 359 12500 17251 3859 16055 9600 990 12775 18106 7680 11491 4380 18667 15480 749 6758 6758 6175 14614 14802 4645 8540 13992 18882 10544 18064 13259 4645 3588 1858 17819 6222 4645 937 16826 20789 4415 4645 13192 12002 4832 434 4645 10846 4530 3187 4645 3587 16560 2970 6255 18116 20741 5476 15779 4322 18116 9420 5476 15779 4322 19208 937 17933 8447 13989 5476 1460 9568 15823 14229 13479 6…	0
9633 13880 362 2444 7999 3859 16055 9600 990 12775 18106 12462 11491 4380 18667 15480 10223 6758 6758 1189 3691 12446 1140 4645 13752 3588 6175 2566 20756 4645 937 891 15817 17814 4645 6565 5495 3011 13745 13434 4435 6565 10994 12155 15710 4435 12010 2522 8659 4645 3587 16560 2970 20228 13610 3975 20389 5209 20570 7382 11699 19208 937 17933 8447 9979 13989 5476 1460 9679 15823 14229 9568 9959 334…	0
9633 13880 362 2444 7999 3859 16055 9600 990 12775 18106 12462 11491 4380 18667 15480 10223 6758 6758 1189 3691 12446 1140 4645 13752 18882 1189 3691 12446 1140 4645 3588 4870 13200 20756 4645 937 10478 18517 18321 4645 937 21010 17819 20756 4645 6565 12299 8620 14147 4464 4435 6565 17233 17369 4473 4435 6565 3014 20685 17653 4435 6565 12299 10771 12547 18224 4435 12010 2522 8659 4645 19384 9453 …	0
9633 13880 362 2432 17261 3859 16055 9600 990 18106 12462 11491 4380 18667 15480 10223 6758 6758 4870 11425 4645 14094 3588 2840 21270 2026 4645 18569 2334 13003 3587 16560 2970 6255 14092 20875 15755 11699 14092 7499 9798 11513 10259 14043 11699 19208 937 17933 16729 13989 5476 1460 9675 15823 14229 8899 14461 19752 16968 15574 14229 8899 14461 19752 16968 151 14229 15300 4114 15011 18196 17639 …	0
9633 13880 362 17141 3859 16055 9600 990 12775 18106 12462 11491 4380 18667 15480 10223 6758 6758 19405 6278 17369 4645 20244 18882 13677 18341 18224 1920 4645 3588 16423 3074 10415 18224 4555 937 9539 4870 21064 17141 4645 6565 12299 3024 7714 17262 4435 6565 849 17153 4435 3587 16560 2970 6255 20235 16915 19595 20202 16075 15779 4322 19208 937 17933 16729 13989 5476 1460 9675 15823 14229 13479 …	0
9633 13880 363 688 18224 3859 16055 9600 12775 5467 18106 12462 11491 4380 18667 15480 10223 6758 6758 10771 3014 18384 8070 4645 3587 14891 18882 10771 3014 18384 8070 4645 3588 12010 14147 4645 937 16826 2664 4919 4645 937 12042 7711 17141 12714 4645 3587 16560 2970 6255 3523 9212 10047 11699 19208 937 17933 8447 9979 13989 5476 1460 9568 15823 14229 10902 9202 10047 15574 14229 10902 9202 1004…	0
9633 13880 373 1123 1820 3859 16055 9600 990 12775 18106 12462 11491 4380 18667 15480 749 6758 6758 525 12989 4645 3587 8447 3588 1123 16603 9512 8691 4645 16825 2832 16256 4645 3587 16560 2970 6255 3521 7321 6655 14926 11699 19208 937 17933 11864 17509 937 13989 5476 1460 9675 15823 14229 2728 13704 12219 14926 15574 14229 2728 13704 12219 14926 151 14229 7321 3217 13856 12964 7480 12600 15197 6…	0
9633 13880 385 19030 3859 16055 9600 990 12581 18106 12462 11491 4380 18667 15480 749 6758 6758 14159 2848 4443 4645 3587 8447 3588 11396 8018 10711 4645 6565 12299 14084 12446 2630 4435 8448 12101 7802 3587 16560 2970 6255 3521 7321 18998 18252 11553 19989 11699 19208 937 17933 11864 17509 937 13989 5476 1460 9568 15823 14229 2728 13704 12219 14926 15574 14229 2728 13704 12219 14926 151 14229 10…	0
9633 13880 403 3014 17653 3859 16055 9600 990 12775 18106 12462 11491 4380 18667 15480 749 6758 6758 222 9548 14993 4645 3587 20459 3588 14898 9150 14147 11198 4645 2114 524 13776 3587 16560 2970 6255 3653 7854 1406 20545 7594 11699 19208 937 17933 11864 17509 937 13989 5476 1460 9679 15823 14229 13479 10135 16823 4661 15574 14229 13479 10135 16823 4661 151 14229 4221 7594 2532 1901 13343 15011 1…	0
9633 13880 829 7237 17760 3859 16055 9600 990 12775 18106 7680 11491 4380 18667 15480 749 6758 6758 7664 12227 4645 14094 3588 8251 18820 14626 4645 3587 16560 2970 6255 14092 10069 10352 11699 19208 937 17933 11864 17509 937 13989 5476 1460 9675 15823 14229 8899 14461 19752 16968 15574 14229 8899 14461 19752 16968 151 14229 15011 18196 17639 10178 6013 15964 3587 5307 19208 10069 10351 2123 1407…	0
9633 13880 403 16745 3859 16055 9600 990 12775 18106 12462 11491 4380 18667 15480 10223 6758 6758 2542 18224 13743 4645 20244 18882 13677 18341 18224 1920 4645 3588 8251 20507 13171 18224 4645 937 18857 1123 18587 4645 937 10478 18517 18321 4645 8865 11327 13322 4645 891 18389 7712 4645 3587 16560 2970 6255 20235 16077 11699 19208 937 17933 16729 13989 5476 1460 9675 15823 14229 13479 9343 16075 …	0
9633 13880 412 637 17141 3859 16055 9600 990 12775 18106 12462 11491 4380 18667 15480 10223 6758 6758 8251 11217 4645 14449 18882 8251 11217 4645 3588 10943 2408 4645 3588 12320 12101 20358 4645 3588 722 12002 4509 937 7470 20391 5202 11246 8164 4645 3587 16560 2970 6255 14441 12914 6484 13540 4327 19208 937 17933 8447 13989 5476 1460 9568 15823 14229 10577 18303 12533 4661 15574 14229 10577 1830…	0
9633 13880 414 12101 11797 3859 16055 9600 990 12775 18106 7680 11491 4380 18667 15480 10223 6758 6758 10771 3014 18384 8070 4645 3587 14891 3588 11571 7659 4645 937 10478 18517 18321 4645 937 7888 5154 11498 8807 4645 6565 3685 14843 18224 4435 6565 20042 1164 18224 8035 4435 8888 10846 5939 4645 3587 16560 2970 20228 3523 11340 7360 11699 3523 4012 15779 4322 3523 2261 16948 11699 19208 937 179…	0
9633 13880 414 18224 17337 3859 16055 9600 990 12581 18106 7680 11491 4380 18667 15480 10223 6758 6758 3295 4837 4645 14449 18882 5154 12262 4645 18882 3685 17875 4645 3588 10943 2408 4645 10716 1643 15610 2062 4645 3587 16560 2970 20228 14441 763 264 4327 14441 5941 106 9964 19208 937 17933 8447 13989 5476 1460 9568 15823 14229 10577 106 17041 14674 15574 14229 10577 106 17041 14674 151 14229 76…	0
9633 13880 418 9140 14147 3859 16055 9600 990 12775 18106 12462 11491 4380 18667 15480 10223 6758 6758 13023 2061 4645 20244 18882 19405 6278 17369 4645 3588 20795 17452 937 3027 16724 2459 4645 937 15948 12450 4645 6565 2058 21014 4435 6565 1961 3074 7717 8881 4435 7711 10608 18224 89 4645 6175 19574 2745 4645 3587 16560 2970 6255 20235 13638 14730 11699 19208 937 17933 8447 13989 5476 1460 9675…	0
9633 13880 8441 4900 11127 3859 16055 9600 990 12775 18106 12462 11491 4380 18667 15480 749 6758 6758 18065 11241 4645 14094 3588 2631 17819 1292 4645 3587 16560 2970 20228 14092 18998 4447 11699 19208 937 17933 937 13989 5476 1460 9568 15823 14229 8899 674 12687 4447 15574 14229 8899 674 12687 4447 151 14229 15011 18196 17639 10178 6013 15964 3587 5307 19208 18998 4447 14071 1105 3223 16266 936 …	0
9633 13880 540 12187 3859 16055 9600 990 12581 18106 12462 11491 4380 18667 15480 10223 6758 6758 13023 2061 4645 20244 3587 16560 2970 20228 19208 937 17933 8447 13989 5476 1460 151 14229 15011 18196 17639 10178 6013 15964 3587 5307 19208 5319	0
9633 13880 418 9833 17752 3859 16055 9600 990 12775 18106 12462 11491 4380 20126 10223 6758 6758 16826 17724 4645 20244 3588 16826 17724 4645 937 12299 7586 16444 2550 4645 6565 6319 18224 18224 4435 6175 19574 2745 4645 20795 17452 3587 16560 2970 6255 20235 4475 4756 14968 15779 4322 15496 4465 3196 20235 15757 3565 11699 19208 937 17933 8447 13989 5476 1460 9675 15823 14229 13479 19752 13517 6…	0
9633 13880 471 19004 18224 3859 16055 9600 990 12775 18106 7680 11491 4380 18667 15480 10223 6758 6758 12271 17233 12109 19886 4645 3587 1165 5561 3588 8251 14452 20989 4645 937 16423 18423 3694 17653 4645 937 3679 12702 4645 12010 14596 12321 4645 3587 16560 2970 6255 2750 3917 20741 15779 4322 19208 937 17933 8447 13989 5476 1460 9675 15823 14229 10902 3934 15574 14229 10902 3934 151 14229 2066…	0
9633 13880 418 18082 14452 3859 16055 9600 990 12775 18106 12462 11491 4380 18667 15480 10223 6758 6758 12042 17233 18619 12340 4645 14347 19823 18882 12042 17233 18619 12340 4645 3588 2631 18224 14847 4645 937 3034 11979 17779 4645 12499 17243 453 4645 10771 12521 21335 10863 20702 12098 5453 4645 3587 16560 2970 6255 14337 1445 19579 10741 9798 11699 19208 937 17933 16729 13989 5476 1460 9675 1…	0
9633 13880 425 14544 7582 3859 16055 9600 990 12775 18106 12462 11491 4380 18667 15480 749 6758 6758 2542 18224 13743 4645 20244 3588 8251 20507 13171 18224 4645 6565 17633 12299 19229 11687 4435 6565 18246 7712 17653 4435 3587 16560 2970 6255 20235 3622 15779 4322 19208 937 17933 11864 17509 937 13989 5476 1460 9675 15823 14229 13479 7074 7139 20202 13517 6969 15574 14229 13479 7074 7139 20202 1…	0
9633 13880 428 12424 11687 3859 16055 9600 990 18106 7680 11491 4380 18667 15480 749 6758 6758 14843 18065 20759 13592 4645 8540 13992 3588 11396 11687 20756 4645 1689 16525 1637 18224 3587 16560 2970 6255 18116 2261 20969 15779 4322 19208 937 17933 9979 13989 5476 1460 9568 15823 14229 4787 20969 15574 14229 4787 20969 151 14229 11561 20969 8743 11250 5660 7027 16560 2261 10178 15011 18196 17639…	0
9633 13880 439 17408 3859 16055 9600 990 12775 18106 12462 11491 4380 14777 15480 10223 6758 6758 3014 512 18496 12098 4645 14347 19823 3588 3014 512 18496 12098 4645 937 13569 3440 14993 4645 12042 1858 9512 1858 4645 7664 14147 3074 17146 17369 4645 3587 16560 2970 6255 14337 14404 7687 11699 19208 937 17933 8447 13989 5476 1460 9675 15823 14229 12088 8112 14374 18786 9798 14347 16091 1426 1547…	0
9633 13880 503 4831 19292 3859 16055 9600 990 12775 18106 12462 11491 4380 20126 749 6758 6758 10771 3014 18384 8070 4645 3587 14891 937 18131 13541 17653 13296 4645 6565 11571 9021 18224 2444 4435 12010 7719 17833 4645 13569 15344 8547 4645 3587 16560 2970 6255 3523 7321 19989 11699 3523 7321 19989 11699 19208 937 17933 8447 13989 5476 1460 9568 15823 14229 16374 19987 12467 19990 11864 15247 15…	0
9633 13880 445 14993 18496 3859 16055 9600 990 12775 18106 12462 11491 4380 18667 15480 10223 6758 6758 1189 3691 12446 1140 4645 13752 3588 4870 13200 20756 4645 937 606 1963 19229 4645 937 8888 1732 17510 4645 6565 16480 14845 12446 17765 4435 6565 12271 18246 7554 4853 4435 14461 14843 15273 14242 3119 15997 19384 9453 4645 12308 4847 4645 3587 16560 2970 6255 13610 4574 19989 3343 11699 19208…	0
9633 13880 471 19298 18224 3859 16055 9600 990 12775 18106 7680 11491 4380 18667 15480 10223 6758 6758 12042 17233 18619 12340 4645 14347 19823 18882 17146 2890 18224 4645 3588 12042 1858 9512 1858 4645 937 10653 2114 2596 4473 4645 2631 18224 14847 4645 3587 16560 2970 6255 14337 7321 15472 14678 11699 19208 937 17933 8447 9979 13989 5476 1460 9675 15823 14229 19038 4119 13517 6969 5716 16086 97…	0
9633 13880 458 8659 7877 3859 16055 9600 990 12775 18106 7680 11491 4380 18667 15480 10223 6758 6758 12524 8861 17704 4645 3587 19532 18882 4630 7650 892 4645 937 12042 8888 688 17337 4645 937 3816 19063 2127 7802 4645 6565 20042 1164 18224 8035 4435 6565 2136 2832 14147 3074 11491 4435 3011 2584 1452 14147 14596 4645 3587 16560 2970 6255 3634 7094 16091 11699 19208 937 17933 16729 8447 13989 547…	0
9633 13880 460 17139 18224 8669 3859 16055 9600 990 12775 18106 12462 11491 4380 18667 15480 749 6758 6758 10771 3014 18384 8070 4645 3587 14891 18882 10771 3014 18384 8070 4645 3588 12010 14147 4645 937 8504 893 12991 1940 4645 6565 17343 20432 13438 4435 3587 16560 2970 6255 3523 15757 3565 11699 19208 937 17933 8447 9979 13989 5476 1460 9675 15823 14229 13479 9354 15886 7818 14675 15574 14229 …	0
9633 13880 10716 20857 18224 1140 3859 16055 9600 990 12581 18106 12462 11491 1752 4380 18667 15480 749 6758 6758 3685 17875 4645 14449 3588 14147 6195 18496 4645 937 18857 1123 18587 4645 3587 16560 2970 6255 14441 17112 19796 15779 4322 19208 937 17933 17933 937 13989 5476 1460 9679 15823 14229 21235 19796 15574 14229 21235 19796 151 14229 15011 18196 17639 10178 6013 15964 3587 5307 19208 4929…	0
9633 13880 471 19298 3995 3859 16055 9600 990 12775 18106 7680 11491 4380 20126 20129 20121 10223 6758 6758 17146 2368 14539 4645 3587 20459 3588 17146 2368 14539 4645 937 585 18663 4645 12308 1658 8827 4645 10740 584 11916 4645 3587 16560 2970 6255 3653 2727 5209 7685 7685 11699 19208 937 17933 8447 13989 5476 1460 9679 15823 14229 9568 6381 19930 1398 12687 9970 15574 14229 9568 6381 19930 1398…	0
9633 13880 480 2741 2473 3859 16055 9600 990 12775 18106 12462 11491 4380 18667 15480 749 6758 6758 16826 12328 1801 4645 5217 3588 8084 6249 11790 4645 3588 1332 18224 1912 8395 4645 3587 16560 2970 6255 5202 7321 18998 18252 11553 19989 11699 19208 937 17933 9979 18886 20858 13989 5476 1460 9568 15823 14229 2728 13704 12219 14926 15574 14229 2728 13704 12219 14926 151 14229 15011 18196 17639 10…	0
9633 13880 471 19298 4509 2073 3859 16055 9600 990 12775 18106 7680 11491 4380 18667 15480 10223 6758 6758 10767 20782 2147 4645 12488 18882 10771 1123 4590 3186 4645 3588 8251 5624 19505 4645 937 10456 11958 21298 4645 981 17776 3093 4645 12358 2696 8816 4645 3587 16560 2970 6255 13350 18100 11699 12233 7027 13350 11725 1727 11699 13840 9568 1727 7027 19208 937 17933 8447 13989 5476 1460 9675 15…	0
9633 13880 471 12347 18384 14147 3859 16055 9600 990 12775 18106 7680 11491 4380 18667 15480 749 6758 6758 1189 3691 12446 1140 4645 13752 3588 12010 2522 8659 4645 10670 1452 21251 14649 3587 16560 2970 20228 13610 4949 3587 15779 4322 19208 937 17933 11864 17509 937 13989 5476 1460 9675 15823 14229 19038 5048 7702 3587 13517 3683 14461 14774 15574 14229 19038 5048 7702 3587 13517 3683 14461 147…	0
9633 13880 473 512 15431 3859 16055 9600 990 12775 18106 12462 11491 4380 18667 15480 749 6758 6758 13023 2061 4645 20244 18882 16826 17724 4645 3588 10716 20857 16302 20756 17653 4645 3587 16560 2970 6255 20235 3622 15779 4322 19208 937 17933 11864 17509 937 13989 5476 1460 9675 15823 14229 16374 9054 13517 6969 15574 14229 16374 9054 13517 6969 151 14229 20231 3659 20202 674 16075 674 4096 1743…	0
9633 13880 471 12347 18384 14147 3859 16055 9600 990 12775 18106 7680 11491 4380 18667 15480 10223 6758 6758 1189 3691 12446 1140 4645 13752 18882 692 6797 8441 4645 3588 4870 13200 20756 4645 937 8888 1732 17510 4645 937 722 17243 16773 4645 6565 829 12002 4473 4435 6565 3278 4635 4319 16444 4435 12308 4847 4645 3587 16560 2970 6255 13610 12914 9202 5676 11699 19208 937 17933 8447 9979 13989 547…	0
9633 13880 474 17653 13322 3859 16055 9600 990 12775 18106 12462 11491 4380 18667 15480 10223 6758 6758 10493 12158 4645 8334 12042 8910 2046 4645 3587 16560 2970 20228 8245 8348 15779 4322 19208 937 17933 17933 937 13989 5476 1460 9679 15823 14229 8244 158 20459 3343 10510 19697 18267 4478 15574 14229 8244 158 20459 3343 10510 19697 18267 4478 151 14229 8348 15011 18196 17639 10178 6013 15964 35…	0
9633 13880 474 19334 3859 16055 9600 990 12775 18106 12462 11491 4380 18667 15480 749 6758 6758 16826 12328 1801 4645 5217 17245 12101 6025 4645 3587 16560 2970 6255 5202 7321 18998 18252 11553 19989 11699 19208 937 17933 9979 18886 20858 13989 5476 1460 9568 15823 14229 2728 13704 12219 14926 15574 14229 2728 13704 12219 14926 151 14229 15011 18196 17639 10178 6013 15964 3587 5307 19208 4990 589…	0
9633 13880 475 4509 3859 16055 9600 990 12775 18106 12462 11491 4380 18667 15480 10223 6758 6758 3295 4837 4645 14449 18882 3295 4837 4645 3588 7470 891 17964 937 14843 17233 14147 1904 4645 7664 4509 9556 12040 16378 4645 4870 15198 4832 9671 4645 3587 16560 2970 6255 14441 9798 3856 11699 5660 19208 937 17933 8447 13989 5476 1460 9675 15823 14229 8899 15011 1638 13750 18026 13517 6969 15574 142…	0
9633 13880 479 17261 5537 3859 16055 9600 990 12775 18106 12462 11491 4380 18667 15480 749 6758 6758 4870 11425 4645 14094 3588 2631 12445 4415 4645 3587 16560 2970 6255 14092 10069 10352 11699 19208 937 17933 11864 17509 937 13989 5476 1460 9675 15823 14229 8899 16971 8210 674 20459 16968 15574 14229 8899 16971 8210 674 20459 16968 151 14229 15011 18196 17639 10178 6013 15964 3587 5307 19208 100…	0
9633 13880 479 10478 18384 3870 3859 16055 9600 990 18106 7680 11491 4380 18667 15480 10223 6758 6758 10771 8448 11932 16444 4645 8540 13992 3588 10696 21267 4645 937 3027 16724 2459 4645 12299 10719 2695 19845 4645 829 17982 2086 15349 4645 3587 16560 2970 6255 18116 15108 15779 4322 19208 937 17933 16729 13989 5476 1460 9675 15823 14229 13479 16027 8425 7680 15574 14229 13479 16027 8425 7680 15…	0
9633 13880 480 1123 20369 3859 16055 9600 990 12775 18106 12462 11491 4380 18667 15480 749 6758 6758 222 9548 14993 4645 3587 20459 3588 8888 10846 5939 4645 1422 1009 4645 3587 16560 2970 6255 3653 7854 1406 20545 7594 11699 19208 937 17933 9979 13989 5476 1460 9679 15823 14229 21235 4702 6652 5485 15574 14229 21235 4702 6652 5485 151 14229 7854 2533 19309 11375 15011 18196 17639 10178 6013 1596…	0
9633 13880 480 1210 2301 3859 16055 9600 990 12775 18106 12462 11491 4380 18667 15480 10223 6758 6758 8251 11217 4645 14449 722 12002 4509 3587 16560 2970 6255 14441 15638 13540 15779 4322 19208 937 17933 8447 13989 5476 1460 9675 15823 14229 10577 14461 15637 17955 14695 15574 14229 10577 14461 15637 17955 14695 151 14229 4931 15011 18196 17639 10178 6013 15964 3587 5307 19208 4990 5894 937 8447…	0
9633 13880 480 13398 17261 3859 16055 9600 990 12775 18106 12462 11491 4380 18667 15480 10223 6758 6758 2542 18224 13743 4645 20244 18882 16825 5344 2741 4645 3588 8865 11327 13322 4645 937 10785 4592 4645 3587 16560 2970 6255 20235 16915 19595 20202 19989 20649 15779 4322 19208 937 17933 16729 13989 5476 1460 9675 15823 14229 2728 13704 12219 2129 15574 14229 2728 13704 12219 2129 151 14229 1653…	0
9633 13880 480 17261 11073 3859 16055 9600 990 12775 18106 12462 11491 4380 18667 15480 10223 6758 6758 4870 3074 4864 4645 3883 15982 18882 4870 3074 4864 4645 3588 12002 13796 481 4645 937 13525 16782 13804 4645 6565 11675 592 1963 4435 6565 3685 5154 7792 2552 4435 7711 12042 21265 10863 4645 3587 16560 2970 6255 15955 9118 4327 15955 9118 4327 19208 937 17933 16729 13989 5476 1460 9675 15823 …	0
9633 13880 503 5915 18384 17653 3859 16055 9600 990 12775 18106 12462 11491 4380 18667 15480 749 6758 6758 731 20756 12098 13743 4645 3587 19532 3588 1452 14147 14596 4645 937 891 12042 3029 17816 4645 8865 1643 14147 3587 16560 2970 6255 3634 2261 3367 11699 19208 937 17933 8447 13989 5476 1460 9675 15823 14229 4787 8290 11722 11743 15574 14229 4787 8290 11722 11743 151 14229 11743 3367 1649 191…	0
9633 13880 480 2121 3859 16055 9600 990 12775 18106 12462 11491 4380 10415 17984 15950 15480 10223 6758 6758 3014 17233 8269 4645 14347 19823 3588 4630 20382 5533 4645 937 17309 4919 4509 4645 6175 19321 7713 4870 15817 1819 4645 3587 16560 2970 6255 14337 1445 4534 7687 11699 19208 937 17933 16729 9979 13989 5476 1460 9675 15823 14229 12088 8666 1446 10741 15574 14229 12088 8666 1446 10741 151 1…	0
9633 13880 480 17822 17814 3859 16055 9600 990 12775 18106 12462 11491 4380 18667 15480 10223 6758 6758 1189 3691 12446 1140 4645 13752 3588 1189 3691 12446 1140 4645 937 8888 1732 17510 4645 937 17261 17845 2888 4645 6565 12299 8620 14147 4464 4435 6565 17233 17369 4473 4435 4870 13200 20756 4645 19384 9453 4645 12308 4847 4645 3587 16560 2970 6255 13610 12914 19989 10281 11699 19208 937 17933 8…	0
9633 13880 480 17822 17814 3859 16055 9600 990 12775 18106 12462 11491 4380 18667 15480 10223 6758 6758 1189 3691 12446 1140 4645 13752 3588 6175 2566 20756 4645 14461 12995 3119 6565 3587 16560 2970 6255 13610 3975 3125 11699 19208 937 17933 9979 13989 5476 1460 9679 15823 14229 4787 6463 13517 6969 15574 14229 4787 6463 13517 6969 151 14229 3125 3313 15011 18196 17639 10178 6013 15964 3587 5307…	0
9633 13880 483 10698 12101 14993 3859 16055 9600 990 12775 18106 12462 11491 4380 18667 15480 749 6758 6758 2542 18224 13743 4645 20244 3588 12039 7711 3379 3108 4645 14898 9150 688 13275 3587 16560 2970 6255 20235 15757 3565 11699 19208 937 17933 11864 17509 937 13989 5476 1460 9675 15823 14229 13479 9354 15886 7818 14675 15574 14229 13479 9354 15886 7818 14675 151 14229 8125 4750 15886 16677 15…	0
9633 13880 498 1009 17653 3859 16055 9600 990 12775 18106 12462 11491 4380 20126 749 6758 6758 7664 19241 5589 4645 14094 3588 7664 19241 5589 4645 937 3034 516 4645 8251 20100 6087 4645 3587 16560 2970 6255 14092 7499 9798 11513 10259 14043 11699 19208 937 17933 16729 13989 5476 1460 9675 15823 14229 8899 3114 18018 13943 15574 14229 8899 3114 18018 13943 151 14229 13943 15011 18196 17639 10178 …	0
9633 13880 515 908 3859 16055 9600 990 12775 18106 12462 11491 4380 18667 15480 10223 6758 6758 525 12989 4645 3587 8447 18882 525 12989 4645 3588 16825 2832 16256 4645 937 19384 7999 17848 4645 525 12989 4645 3587 16560 2970 6255 3521 19456 19579 11699 19208 937 17933 8447 13989 5476 1460 9675 15823 14229 4787 8585 19454 15574 14229 4787 8585 19454 151 14229 19456 19579 2373 13415 5557 19589 145…	0
9633 13880 498 1009 17653 3859 16055 9600 990 12775 18106 12462 11491 4380 20126 749 6758 6758 7664 19241 5589 4645 14094 3588 7664 19241 5589 4645 937 3034 516 4645 17261 11493 11711 4645 3587 16560 2970 6255 14092 7499 9798 11513 10259 14043 11699 19208 937 17933 16729 13989 5476 1460 9675 15823 14229 8899 3114 18018 13943 15574 14229 8899 3114 18018 13943 151 14229 13943 15011 18196 17639 1017…	0
9633 13880 499 7237 8152 3859 16055 9600 990 12775 18106 7680 11491 4380 18667 15480 749 6758 6758 16826 12328 1801 4645 5217 17245 12101 6025 4645 3587 16560 2970 6255 5202 7321 18998 18252 11553 19989 11699 19208 937 17933 9979 13989 5476 1460 9568 15823 14229 2728 13704 12219 14926 15574 14229 2728 13704 12219 14926 151 14229 15011 18196 17639 10178 6013 15964 3587 5307 19208 4990 5894 1105 37…	0
9633 13880 499 21050 4787 1716 3859 16055 9600 990 12775 18106 7680 11491 4380 18667 15480 10223 6758 6758 525 12989 4645 3587 8447 3588 525 12989 4645 937 7473 2056 4645 937 19384 7999 17848 4645 12308 13188 4645 14898 9150 2983 2444 4645 3587 16560 2970 6255 3521 7361 14717 11699 19208 937 17933 8447 13989 5476 1460 9675 15823 14229 9341 17927 13517 3683 14461 14774 15574 14229 9341 17927 13517…	0
9633 13880 499 17337 3859 16055 9600 990 12775 18106 7680 11491 4380 3313 3747 8358 15480 10223 6758 6758 6175 10990 17511 4645 3587 3001 3588 6175 10990 17511 4645 937 12086 9021 2510 17832 4645 937 891 17877 937 17344 17337 13051 4645 6565 19384 18224 637 1146 4435 6565 12010 2308 11687 4435 6565 3278 4635 4319 16444 4435 14461 4631 17699 3119 15034 11460 13323 4645 829 14843 19070 4645 12042 9…	0
9633 13880 494 12493 14993 3859 16055 9600 990 12775 18106 12462 11491 4380 18667 15480 10223 6758 6758 3709 4897 15410 11203 4645 3587 1165 5561 3588 10478 4635 21108 18597 4645 3587 16560 2970 20228 2750 3975 3125 11699 19208 937 17933 11864 17509 937 13989 5476 1460 9679 15823 14229 2728 13704 12219 7789 13517 6969 15574 14229 2728 13704 12219 7789 13517 6969 151 14229 16560 16228 20520 18688 …	0
9633 13880 494 12493 14993 3859 16055 9600 990 12775 18106 12462 11491 4380 18667 15480 10223 6758 6758 3709 17369 15410 11203 4645 3587 1165 5561 3587 16560 2970 6255 19208 937 17933 8447 13989 5476 1460 151 14229 15011 18196 17639 10178 6013 15964 3587 5307 19208 5319	0
9633 13880 500 13541 17261 3859 16055 9600 990 12775 18106 12462 11491 4380 18667 15480 10223 6758 6758 14843 17631 4645 3587 8447 18882 8865 8669 15916 4645 3588 12308 14843 1879 17698 4645 16507 7927 16551 4645 3587 16560 2970 6255 3521 9212 10047 11699 19208 937 17933 8447 9979 13989 5476 1460 9568 15823 14229 10902 9202 10047 20125 13517 6969 13997 8293 15574 14229 10902 9202 10047 20125 1351…	0
9633 13880 502 12137 13081 3859 16055 9600 990 12775 18106 12462 11491 4380 18667 15480 10223 6758 6758 731 20756 12098 13743 4645 3587 19532 18882 12042 7664 11932 1292 4645 3588 5915 6278 2799 17653 4645 1689 3011 2584 937 3816 19063 2127 7802 4645 937 4887 8858 1877 4645 6565 2136 2832 14147 3074 11491 4435 6565 11999 16509 8070 4435 3587 16560 2970 6255 3634 17946 16210 11699 19208 937 17933 …	0
9633 13880 502 12137 13081 3859 16055 9600 990 12775 18106 12462 11491 4380 18667 15480 10223 6758 6758 3014 14431 4492 4645 3587 1165 5561 3588 4870 4319 7714 4645 3587 16560 2970 20228 2750 3975 3125 11699 19208 937 17933 11864 17509 937 13989 5476 1460 9675 15823 14229 4787 7789 20664 2221 20686 2221 15574 14229 4787 7789 20664 2221 20686 2221 151 14229 16560 16228 20114 18688 7830 8860 16891 …	0
9633 13880 494 12493 14993 3859 16055 9600 990 12775 18106 12462 11491 4380 18667 15480 10223 6758 6758 3709 17369 15410 11203 4645 3587 1165 5561 18882 3709 17369 15410 11203 4645 18882 19504 10698 12299 8800 7802 4645 3588 10846 2390 8798 4645 937 17233 12101 20728 4645 6565 13077 4635 13541 1741 4435 10478 4635 21108 18597 4645 12308 14843 1879 17698 4645 3587 16560 2970 6255 2750 9165 14730 1…	0
9633 13880 494 12493 14993 3859 16055 9600 990 12775 18106 12462 11491 4380 18667 15480 10223 6758 6758 14307 3014 2003 21066 4645 3587 3001 3588 4630 2320 12446 4645 937 8097 3074 20586 4645 937 7470 11460 7862 15273 4645 6565 3278 4635 4319 16444 4435 6565 12010 2308 11687 4435 6565 19384 18224 637 1146 4435 14461 4631 17699 3119 15034 14461 16480 13081 3119 15034 19130 12446 8128 829 14843 190…	0
9633 13880 502 12137 13081 3859 16055 9600 990 12775 18106 12462 11491 4380 18667 15480 10223 6758 6758 3014 14431 4492 4645 3587 1165 5561 18882 3014 14431 4492 4645 3588 12320 7792 1689 4282 12709 4645 1689 3014 13165 12511 4645 937 10785 4592 4645 3587 16560 2970 6255 2750 14609 14730 15779 4322 19208 937 17933 16729 8447 13989 5476 1460 9675 15823 14229 2728 13704 12219 4465 14606 15574 14229…	0
9633 13880 503 5915 18384 17653 3859 16055 9600 990 12775 18106 12462 11491 4380 18667 15480 10223 6758 6758 525 12989 4645 3587 8447 3588 8097 4509 14554 4645 12320 4510 17296 4645 3587 16560 2970 6255 3521 3975 3125 11699 19208 937 17933 11864 17509 937 13989 5476 1460 9675 15823 14229 2728 5829 9450 15574 14229 2728 5829 9450 151 14229 13479 15011 18196 17639 10178 6013 15964 3587 5307 19208 4…	0
9633 13880 503 8035 19229 3859 16055 9600 990 12775 18106 12462 11491 4380 18667 15480 10223 6758 6758 14843 17631 4645 3587 8447 18882 11460 19584 3193 4645 3588 8251 14452 20989 4645 3492 4419 18224 17337 4645 3587 16560 2970 6255 3521 3917 20741 15779 4322 19208 937 17933 8447 13989 5476 1460 9675 15823 14229 10902 3934 15574 14229 10902 3934 151 14229 20664 2221 14739 6982 6133 4322 13422 149…	0
9633 13880 503 8128 12662 3859 16055 9600 990 12775 18106 12462 11491 4380 18667 15480 10223 6758 6758 12338 20795 12446 3964 4645 3587 15496 3588 12358 12995 8070 4645 10670 1452 21251 14649 3587 16560 2970 6255 3552 14564 11252 20124 7052 4327 19208 937 17933 8447 9979 13989 5476 1460 9568 15823 14229 16272 7690 14564 6013 13172 15574 14229 16272 7690 14564 6013 13172 8899 17509 8899 151 14229 …	0
9633 13880 503 14925 11687 3859 16055 9600 990 12775 18106 12462 11491 4380 18667 15480 749 6758 6758 10771 3014 18384 8070 4645 3587 14891 3588 12010 14147 4645 937 11571 20305 4645 937 8504 893 12991 1940 4645 11571 7659 4645 3587 16560 2970 6255 3523 15757 3565 11699 19208 937 17933 8447 9979 13989 5476 1460 9568 15823 14229 13479 9354 15886 7818 14675 15574 14229 13479 9354 15886 7818 14675 1…	0
9633 13880 585 637 696 3859 16055 9600 990 12775 18106 12462 11491 4380 18667 15480 10223 6758 6758 13023 2061 4645 20244 3588 6371 2692 17653 4645 937 4630 16503 53 4645 937 7477 13323 11491 4645 6565 5154 14147 4787 1716 4435 6565 19384 18224 637 1146 4435 6565 357 1164 7465 17261 2892 4435 16423 3074 10415 18224 4555 6175 19574 2745 4645 3587 16560 2970 20228 20235 19739 16823 16620 11699 2023…	0
9633 13880 515 19142 18224 3859 16055 9600 990 12775 18106 12462 11491 4380 18667 15480 749 6758 6758 4870 11425 4645 14094 3588 10846 17379 4645 3587 16560 2970 6255 14092 10069 10352 11699 19208 937 17933 11864 17509 937 13989 5476 1460 9675 15823 14229 8899 5029 12122 15603 15762 15574 14229 8899 5029 12122 15603 15762 151 14229 15011 18196 17639 10178 6013 15964 3587 5307 19208 10069 10351 21…	0
9633 13880 503 19231 11932 3859 16055 9600 990 12775 18106 12462 11491 4380 20126 749 6758 6758 6371 2692 17653 4645 20244 3588 6371 2692 17653 4645 6565 11571 9021 18224 2444 4435 6565 891 12042 5965 8854 4435 3587 16560 2970 6255 20235 15757 3565 11699 19208 937 17933 11864 17509 937 13989 5476 1460 9568 15823 14229 13479 9354 15886 7818 14675 15574 14229 13479 9354 15886 7818 14675 151 14229 1…	0
9633 13880 503 20702 3391 14993 3859 16055 9600 990 18106 12462 11491 4380 18667 15480 749 6758 6758 18065 11241 4645 14094 3588 2631 10944 15211 12524 21335 3056 4645 3587 16560 2970 6255 14092 7499 9798 11513 10259 14043 11699 19208 937 17933 8447 13989 5476 1460 9675 15823 14229 8899 14461 3114 15574 14229 8899 14461 3114 151 14229 15011 18196 17639 10178 6013 15964 3587 5307 19208 7480 11759 …	0
9633 13880 503 688 3863 3859 16055 9600 990 12775 18106 7680 11491 4380 14777 15480 749 6758 6758 10771 3014 18384 8070 4645 3587 14891 3588 10771 3014 18384 8070 4645 1689 12010 7719 17833 4645 937 606 10716 12424 4645 937 8522 2545 4645 6565 471 12299 14147 16756 4435 6565 2136 2832 14147 3074 11491 4435 6565 18225 758 12446 12101 4435 3587 16560 2970 6255 3523 7321 18998 18252 11553 19989 1169…	0
9633 13880 503 2832 5890 3859 16055 9600 990 12775 18106 7680 11491 4380 18667 15480 749 6758 6758 8251 20100 6087 4645 14094 3588 2631 10944 15211 937 10785 4592 4645 3587 16560 2970 6255 14092 7499 9798 11513 10259 14043 11699 19208 937 17933 8447 13989 5476 1460 9568 15823 14229 16272 3114 4250 15574 14229 16272 3114 4250 151 14229 13987 12495 9243 8021 12687 18389 10453 7821 3587 16975 1503 1…	0
9633 13880 503 4635 5990 3859 16055 9600 990 12775 18106 7680 11491 4380 18667 15480 749 6758 6758 7664 12227 4645 14094 3588 8251 20100 6087 4645 3588 2631 10944 15211 937 14843 9150 15777 9489 4645 3587 16560 2970 6255 14092 4475 3587 7128 11699 19208 937 17933 8447 13989 5476 1460 9568 15823 14229 8899 14461 7128 15574 14229 8899 14461 7128 151 14229 15011 18196 17639 10178 6013 15964 3587 530…	0
9633 13880 503 20868 8070 5869 3859 16055 9600 990 18106 7680 11491 4380 18667 15480 10223 6758 6758 10771 3014 18384 8070 4645 3587 14891 18882 6324 6445 19088 4645 3588 12010 14147 4645 937 11571 4718 17337 4645 937 891 17877 3587 16560 2970 20228 3523 3975 15723 11699 19208 937 17933 8447 9979 13989 5476 1460 9679 15823 14229 2728 11578 11733 451 15574 14229 2728 11578 11733 451 151 14229 3975…	0
9633 13880 503 20868 8070 5869 3859 16055 9600 990 18106 7680 11491 4380 18667 15480 10223 6758 6758 10771 3014 18384 8070 4645 3587 14891 18882 14631 12299 2599 17658 10500 4645 3588 12010 14147 4645 937 10843 6406 13951 14793 4645 937 606 1963 19229 4645 3587 16560 2970 20228 3523 3975 15723 11699 19208 937 17933 8447 9979 13989 5476 1460 9679 15823 14229 2728 11578 11733 451 15574 14229 2728 1…	0
9633 13880 506 688 18224 3859 16055 9600 990 12775 18106 7680 11491 4380 18667 15480 749 6758 6758 14159 2848 4443 4645 3587 8447 3588 9150 16493 2461 4645 6565 12895 20455 18224 8119 4435 14843 6175 12098 3073 8865 12163 3587 16560 2970 6255 3521 7321 18998 18252 11553 19989 11699 19208 937 17933 11864 17509 937 13989 5476 1460 9675 15823 14229 2728 13704 12219 14926 14461 14774 14774 13517 6969…	0
9633 13880 506 12072 18179 11100 3859 16055 9600 990 12775 18106 7680 11491 4380 18667 15480 10223 6758 6758 13023 2061 4645 20244 3588 10716 20857 16302 20756 17653 4645 937 12010 1643 7712 4645 937 829 14843 20432 4645 6565 11643 17941 12050 4435 3587 16560 2970 20228 20235 3975 3125 6003 10577 15779 4322 19208 937 17933 8447 13989 5476 1460 9675 15823 14229 13479 2798 20151 15574 14229 13479 2…	0
9633 13880 506 12072 18179 11100 3859 16055 9600 990 12775 18106 7680 11491 4380 18667 15480 10223 6758 6758 13023 2061 4645 20244 18882 11533 9957 5616 4645 3588 6175 19574 2745 4645 937 606 1963 19229 4645 937 3679 12702 4645 16423 3074 10415 18224 4555 3587 16560 2970 6255 20235 20190 15779 4322 19208 937 17933 8447 13989 5476 1460 9675 15823 14229 13479 2798 17182 2797 20151 15574 14229 13479…	0
9633 13880 507 7927 2592 3859 16055 9600 990 12775 18106 12462 11491 4380 18667 15480 749 6758 6758 10580 11425 4645 14094 3588 12002 8669 4718 4645 3587 16560 2970 6255 14092 10069 10352 11699 19208 937 17933 11864 17509 937 13989 5476 1460 9675 15823 14229 8899 5029 12122 15603 15762 15574 14229 8899 5029 12122 15603 15762 151 14229 15011 18196 17639 10178 6013 15964 3587 5307 19208 10069 10351…	0
9633 13880 509 2046 2983 3859 16055 9600 990 18106 12462 11491 4380 14777 15480 10223 6758 6758 21017 10771 11136 4645 20244 937 17309 17977 4645 21017 10771 11136 4645 3587 16560 2970 6255 20235 16915 19595 20202 16075 15779 4322 19208 937 17933 8447 13989 5476 1460 9675 15823 14229 13479 9343 16075 15574 14229 13479 9343 16075 151 14229 9343 11854 11375 12608 12696 6835 15011 18196 17639 10178 …	0
9633 13880 513 13274 3859 16055 9600 990 12775 18106 7680 11491 4380 18667 15480 749 6758 6758 7711 15975 4645 14094 3588 4871 14553 637 2631 12445 4415 4645 3587 16560 2970 6255 14092 16647 14730 14592 11699 19208 937 17933 11864 17509 937 13989 5476 1460 9568 15823 14229 8899 4146 14592 14461 5829 3683 14461 14774 15574 14229 8899 4146 14592 14461 5829 3683 14461 14774 151 14229 15011 18196 176…	0
9633 13880 513 1140 17243 3859 16055 9600 990 12775 18106 7680 11491 4380 18667 15480 10223 6758 6758 3014 14431 4492 4645 3587 1165 5561 18882 8865 18224 12557 4645 3588 1452 14147 14596 4645 3588 14843 6175 12098 3073 937 10478 18517 18321 4645 3587 16560 2970 20228 2750 20741 5476 15779 4322 2750 6604 4327 2750 9212 10047 2728 19231 11699 19208 937 17933 8447 13989 5476 1460 9675 15823 14229 1…	0
9633 13880 513 13274 3859 16055 9600 990 12775 18106 7680 11491 4380 18667 15480 749 6758 6758 7711 15975 4645 14094 3588 4871 14553 637 2631 12445 4415 4645 3587 16560 2970 6255 14092 16647 14730 14592 11699 19208 937 17933 937 13989 5476 1460 9675 15823 14229 2728 13704 12219 14926 14592 9877 2891 15574 14229 2728 13704 12219 14926 14592 9877 2891 151 14229 15011 18196 17639 10178 6013 15964 35…	0
9633 13880 513 13274 3859 16055 9600 990 12775 18106 7680 11491 4380 18667 15480 749 6758 6758 8097 10771 11687 2367 4645 14094 3588 13740 13747 4645 3587 16560 2970 6255 14092 2261 14592 11699 19208 937 17933 11864 17509 937 13989 5476 1460 9675 15823 14229 8899 14461 19752 14592 15574 14229 8899 14461 19752 14592 151 14229 15011 18196 17639 10178 6013 15964 3587 5307 19208 2261 9860 11553 15352…	0
9633 13880 620 89 18224 3859 16055 9600 990 12775 18106 12462 11491 4380 18667 15480 749 6758 6758 16826 12328 1801 4645 5217 7470 1949 14147 4645 3587 16560 2970 6255 5202 7321 18998 18252 11553 19989 11699 19208 937 17933 9979 18886 20858 13989 5476 1460 9568 15823 14229 2728 13704 12219 14926 15574 14229 2728 13704 12219 14926 151 14229 15011 18196 17639 10178 6013 15964 3587 5307 19208 4990 5…	0
9633 13880 512 2006 3859 16055 9600 990 12775 18106 12462 11491 4380 18667 15480 749 6758 6758 7711 15975 4645 14094 3588 19091 2699 12703 3588 7711 15975 4645 3588 20989 8097 12600 17819 937 20329 15649 13273 4645 3587 16560 2970 6255 14092 16647 14730 14592 11699 19208 937 17933 8447 13989 5476 1460 9675 15823 14229 2728 13704 12219 14926 14592 9877 2891 15574 14229 2728 13704 12219 14926 14592…	0
9633 13880 512 8811 3859 16055 9600 990 12775 18106 12462 11491 4380 18667 15480 10223 6758 6758 3014 512 18496 12098 4645 14347 19823 3587 16560 2970 6255 19208 937 17933 13989 5476 1460 151 14229 15011 18196 17639 10178 6013 15964 3587 5307 19208 5319	0
9633 13880 512 8811 3859 16055 9600 990 12775 18106 12462 11491 4380 18667 15480 10223 6758 6758 3014 512 18496 12098 4645 14347 19823 18882 17146 17369 4645 3588 11396 12271 7175 5891 3588 7664 14147 3074 1422 8128 18384 4645 12320 10998 21246 4645 12039 7664 8637 3587 16560 2970 6255 14337 7321 16091 3883 7687 11699 19208 937 17933 8447 13989 5476 1460 10542 15823 14229 19038 9960 16547 9986 54…	0
9633 13880 512 8864 3859 16055 9600 990 12775 18106 12462 11491 4380 18667 15480 10223 6758 6758 14843 3074 4371 4645 3883 15982 3588 1989 8659 13398 937 8888 16622 17653 4645 6565 3685 5154 7792 2552 4435 6565 11675 592 1963 4435 7711 12042 21265 10863 4645 11396 8018 10711 4645 3587 16560 2970 6255 15955 3925 19579 15779 4322 19208 937 17933 16729 8447 13989 5476 1460 9675 15823 14229 10902 156…	0
9633 13880 512 8864 3859 16055 9600 990 12775 18106 12462 11491 4380 18667 15480 10223 6758 6758 14843 3074 4371 4645 3883 15982 18882 14843 3074 4371 4645 3588 1989 8659 13398 937 7477 13323 11491 4645 6565 17233 17369 4473 4435 7711 12042 21265 10863 4645 3587 16560 2970 20228 15955 11340 7360 11699 19208 937 17933 8447 13989 5476 1460 9679 15823 14229 16374 33 451 15574 14229 16374 33 451 151 …	0
9633 13880 512 8951 11932 985 3859 16055 9600 990 12775 18106 12462 11491 4380 18667 15480 10223 6758 6758 13023 2061 4645 20244 3588 20795 17452 937 7888 5154 11498 8807 4645 937 11571 11174 14993 4645 6565 1961 3074 7717 8881 4435 6565 12308 17261 3450 4435 4282 12709 4645 10716 20857 16302 20756 17653 4645 3587 16560 2970 6255 20235 20214 16951 15779 4322 19208 937 17933 16729 13989 5476 1460 …	0
9633 13880 512 9196 3859 16055 9600 990 12775 18106 12462 11491 4380 18667 15480 749 6758 6758 12524 8861 17704 4645 3587 19532 18882 21116 11949 4645 3588 2840 8786 4645 937 11571 20305 4645 937 891 12042 3029 17816 4645 8865 1643 14147 4645 4630 6366 11065 4645 3587 16560 2970 6255 3634 2261 11743 11699 19208 937 17933 8447 13989 5476 1460 9679 15823 14229 4787 19781 2609 16206 15574 14229 4787…	0
9633 13880 496 15817 8669 3859 16055 9600 990 12775 18106 7680 11491 4380 18667 15480 10223 6758 6758 10716 17518 11293 4718 7802 4645 8540 13992 18882 3014 1643 1912 18496 4645 3588 17612 17819 4645 937 18131 13541 17653 13296 4645 4870 12457 21107 4645 3587 16560 2970 6255 18116 952 11699 2206 20741 19208 937 17933 8447 13989 5476 1460 9675 15823 14229 4787 13704 2033 14472 15574 14229 4787 137…	0
9633 13880 512 12042 17750 3859 16055 9600 990 12581 18106 12462 11491 4380 10415 14598 15480 10223 6758 6758 16826 17724 4645 20244 3588 16826 17724 4645 937 361 18547 4645 10716 20857 16302 20756 17653 4645 3587 16560 2970 6255 20235 20223 14499 16975 2797 4465 7132 15779 4322 19208 937 17933 16729 13989 5476 1460 9675 15823 14229 13479 7074 7139 20202 13517 6969 15574 14229 13479 7074 7139 202…	0
9633 13880 512 14187 20758 3859 16055 9600 990 12775 18106 12462 11491 4380 18667 15480 749 6758 6758 13023 2061 4645 20244 18882 6371 2692 17653 4645 3588 6175 19574 2745 4645 3587 16560 2970 6255 20235 3622 15779 4322 19208 937 17933 11864 17509 937 13989 5476 1460 9675 15823 14229 16374 9054 13517 6969 15574 14229 16374 9054 13517 6969 151 14229 20202 1042 674 20202 15762 7074 16075 20941 6539…	0
9633 13880 512 17868 3859 16055 9600 990 12775 18106 12462 11491 4380 18667 15480 749 6758 6758 16826 12328 1801 4645 5217 3014 4473 12446 3587 16560 2970 6255 5202 7321 18998 18252 11553 19989 11699 19208 937 17933 9979 18886 20858 13989 5476 1460 9675 15823 14229 2728 13704 12219 14926 15574 14229 2728 13704 12219 14926 151 14229 15011 18196 17639 10178 6013 15964 3587 5307 19208 4990 5894 1105…	0
9633 13880 512 17966 8669 3859 16055 9600 990 12775 18106 12462 11491 4380 10415 15480 749 6758 6758 11627 17494 12424 18224 4645 3587 8447 937 12042 7711 17141 12714 4645 12039 7711 13273 4645 891 17146 14993 17337 4645 3587 16560 2970 6255 3521 11725 1727 11699 19208 937 17933 8447 13989 5476 1460 9568 15823 14229 2728 12670 12219 19934 15574 14229 2728 12670 12219 19934 151 14229 11743 15011 1…	0
9633 13880 506 12299 17653 3859 16055 9600 990 12775 18106 7680 11491 4380 3313 5485 19739 15480 749 6758 6758 8522 8669 18496 4645 3587 20459 3588 8522 8669 18496 4645 3587 16560 2970 6255 3653 7854 1406 20545 7594 11699 19208 937 17933 11864 17509 937 13989 5476 1460 9679 15823 14229 13479 10135 16823 4661 13517 6969 15574 14229 13479 10135 16823 4661 13517 6969 151 14229 13614 15011 18196 1763…	0
9633 13880 512 20145 20783 18172 3859 16055 9600 990 12775 18106 12462 11491 4380 18667 15480 10223 6758 6758 19405 6278 17369 4645 20244 3588 12039 7711 3379 3108 4645 3587 16560 2970 6255 20235 14331 2206 11699 19208 937 17933 11864 17509 937 13989 5476 1460 9679 15823 14229 2728 13704 12219 16075 15574 14229 2728 13704 12219 16075 151 14229 13704 16075 15011 18196 17639 10178 6013 15964 3587 5…	0
9633 13880 515 1643 14147 3859 16055 9600 990 12775 18106 12462 11491 4380 18667 15480 10223 6758 6758 13023 2061 4645 20244 18882 11533 9957 5616 4645 3588 6175 19574 2745 4645 937 10785 4592 4645 937 16826 2664 4919 4645 16423 3074 10415 18224 4555 8780 13274 12101 4645 3587 16560 2970 6255 20235 16077 11699 19208 937 17933 16729 13989 5476 1460 9675 15823 14229 13479 9343 16075 15574 14229 134…	0
9633 13880 585 524 11127 3859 16055 9600 990 12775 18106 12462 11491 4380 18667 15480 749 6758 6758 16826 12328 1801 4645 5217 3588 1332 18224 1912 8395 4645 11460 11754 11491 4645 3587 16560 2970 6255 5202 7321 18998 18252 11553 19989 11699 19208 937 17933 9979 18886 20858 13989 5476 1460 9568 15823 14229 2728 13704 12219 14926 15574 14229 2728 13704 12219 14926 151 14229 10178 15011 18196 17639…	0
9633 13880 515 11687 16461 3859 16055 9600 990 12581 18106 12462 11491 4380 18667 15480 749 6758 6758 7664 19241 5589 4645 14094 3588 988 6302 4682 3024 3427 4645 21230 15260 10861 4645 3587 16560 2970 6255 14092 7499 9798 11513 10259 14043 11699 19208 937 17933 16729 13989 5476 1460 9675 15823 14229 8899 3114 18018 15574 14229 8899 3114 18018 151 14229 13614 15011 18196 17639 10178 6013 15964 35…	0
9633 13880 515 10846 2848 19321 3859 16055 9600 990 12775 18106 12462 11491 4380 18667 15480 10223 6758 6758 13023 2061 4645 20244 3588 4282 12709 4645 937 11571 11174 14993 4645 937 14843 12226 18224 7483 4645 6175 19574 2745 4645 3587 16560 2970 20228 20235 3975 3125 6003 10577 15779 4322 19208 937 17933 8447 13989 5476 1460 9568 15823 14229 13479 2798 17182 15574 14229 13479 2798 17182 151 142…	0
9633 13880 515 17261 17653 3859 16055 9600 990 12775 18106 12462 11491 4380 18667 15480 749 6758 6758 2542 18224 13743 4645 20244 3588 8251 20507 13171 18224 4645 614 8877 19229 18224 4645 3587 16560 2970 6255 20235 15757 3565 11699 20235 7321 18998 18252 11553 19989 11699 19208 937 17933 11864 17509 937 13989 5476 1460 9675 15823 14229 2728 13704 12219 14969 13517 6969 15574 14229 2728 13704 122…	0
9633 13880 20373 4967 18224 3859 16055 9600 990 12775 18106 12462 11491 4380 18667 15480 10223 6758 6758 731 20756 12098 13743 4645 3587 19532 18882 12042 7664 11932 1292 4645 3588 5915 6278 2799 17653 4645 937 7712 8883 4645 937 10797 15255 6066 4645 6565 18224 18224 17243 4435 6565 14843 17233 17261 4435 6565 18224 16724 14993 17408 4435 1422 10771 8493 4645 3011 2584 3587 16560 2970 6255 3634 …	0
9633 13880 532 5597 14147 19886 3859 16055 9600 990 12775 18106 12462 11491 4380 18667 15480 10223 6758 6758 8464 17856 12090 4645 14449 18882 8464 17856 12090 4645 937 361 18547 4645 14147 6195 18496 4645 10716 1643 15610 2062 4645 576 11872 18372 4645 11151 12474 5430 3587 16560 2970 6255 14441 7321 18998 19989 11751 4327 14441 11725 16397 3367 11699 19208 937 17933 8447 13989 5476 1460 9679 15…	0
9633 13880 532 8128 18496 3859 16055 9600 990 12775 18106 12462 11491 4380 18667 15480 10223 6758 6758 2542 18224 13743 4645 20244 18882 2078 7714 18224 13273 4645 3588 8865 11327 13322 4645 937 12320 8888 958 4645 937 14843 4473 18224 13743 4645 6565 2058 21014 4435 6565 10994 12155 15710 4435 3587 16560 2970 6255 20235 16915 19595 20202 16075 15779 4322 19208 937 17933 16729 13989 5476 1460 967…	0
9633 13880 532 8097 17337 11932 3859 16055 9600 990 12775 18106 12462 11491 4380 18667 15480 10223 6758 6758 2542 18224 13743 4645 20244 3588 8251 20507 13171 18224 4645 937 18857 1123 18587 4645 16825 5344 2741 4645 3587 16560 2970 6255 20235 16077 11699 19208 937 17933 16729 13989 5476 1460 9675 15823 14229 13479 9343 16075 15574 14229 13479 9343 16075 151 14229 9343 16075 15246 14877 8244 1764…	0
9633 13880 534 14578 19185 3859 16055 9600 990 12775 18106 12462 11491 4380 18667 15480 749 6758 6758 4870 11425 4645 14094 3588 10846 17379 4645 3587 16560 2970 6255 14092 10069 10352 11699 19208 937 17933 11864 17509 937 13989 5476 1460 9675 15823 14229 8899 5029 12122 15603 15762 15574 14229 8899 5029 12122 15603 15762 151 14229 15011 18196 17639 10178 6013 15964 3587 5307 19208 10069 10351 21…	0
9633 13880 534 14578 19185 3859 16055 9600 990 12775 18106 12462 11491 4380 18667 15480 749 6758 6758 4870 11425 4645 14094 3588 10846 17379 4645 3587 16560 2970 6255 14092 10069 10352 11699 19208 937 17933 11864 17509 937 13989 5476 1460 9675 15823 14229 8899 5029 12122 15603 15762 15574 14229 8899 5029 12122 15603 15762 151 14229 15011 18196 17639 10178 6013 15964 3587 5307 19208 10069 10351 21…	0
9633 13880 533 16631 3859 16055 9600 990 12775 18106 7680 11491 4380 18667 15480 749 6758 6758 4870 11425 4645 14094 3588 12524 21335 3056 4645 937 829 12002 4509 12446 4645 10846 17379 4645 8251 18820 14626 4645 3587 16560 2970 6255 14092 7499 9798 11513 10259 14043 11699 19208 937 17933 16729 13989 5476 1460 9675 15823 14229 8899 14461 3114 18018 15574 14229 8899 14461 3114 18018 151 14229 1501…	0
9633 13880 525 90 13734 3859 16055 9600 990 12775 18106 12462 11491 4380 10415 17984 15950 15480 10223 6758 6758 5517 7999 13314 4645 3587 8447 3588 5517 7999 13314 4645 937 8522 2545 4645 8097 4509 14554 4645 3587 16560 2970 6255 3521 3917 20741 15779 4322 3899 10314 3521 9212 20087 11699 19208 937 17933 8447 13989 5476 1460 9675 15823 14229 10902 3919 451 15574 14229 10902 3919 451 10902 9202 2…	0
9633 13880 533 16631 3859 16055 9600 990 12775 18106 7680 11491 4380 18667 15480 749 6758 6758 4870 11425 4645 14094 3588 12524 21335 3056 4645 937 7477 13323 11491 4645 12078 17742 18452 4645 3587 16560 2970 6255 14092 7499 9798 11513 10259 14043 11699 19208 937 17933 16729 13989 5476 1460 9675 15823 14229 8899 3114 18018 15574 14229 8899 3114 18018 151 14229 10178 15011 18196 17639 10178 6013 1…	0
9633 13880 533 1307 16417 3859 16055 9600 990 12775 18106 12462 11491 4380 18667 15480 749 6758 6758 4870 11425 4645 14094 3588 10846 17379 4645 3587 16560 2970 20228 14092 10069 10352 11699 19208 937 17933 11864 17509 937 13989 5476 1460 9675 15823 14229 8899 5029 12122 15603 15762 15574 14229 8899 5029 12122 15603 15762 151 14229 15011 18196 17639 10178 6013 15964 3587 5307 19208 10069 10351 16…	0
9633 13880 525 8251 14550 3859 16055 9600 990 12775 18106 12462 11491 4380 18667 15480 749 6758 6758 8251 11217 4645 14449 18882 8251 11217 4645 18882 3685 17875 4645 3588 12271 14553 14147 4645 937 1123 7650 7650 4645 937 19384 1741 5101 2631 4645 893 12672 21074 3587 16560 2970 6255 14441 12914 11348 15779 4322 19208 937 17933 8447 13989 5476 1460 9675 15823 14229 10577 15637 4420 20913 11348 1…	0
9633 13880 9297 10771 14340 3859 16055 9600 990 12775 18106 12462 11491 4380 18667 15480 749 6758 6758 7664 12227 4645 14094 3588 8251 18820 14626 4645 3587 16560 2970 6255 14092 10069 10352 11699 19208 937 17933 11864 17509 937 13989 5476 1460 9675 15823 14229 8899 14461 19752 16968 15574 14229 8899 14461 19752 16968 151 14229 15011 18196 17639 10178 6013 15964 3587 5307 19208 10069 10351 2123 1…	0
9633 13880 525 12101 13951 3859 16055 9600 990 12775 18106 12462 11491 4380 18667 15480 10223 6758 6758 13023 2061 4645 20244 3588 12002 12600 2706 4645 11038 20593 15322 14504 2834 18496 3587 16560 2970 20228 20235 19739 16823 16620 11699 19208 937 17933 8447 13989 5476 1460 9679 15823 14229 13479 10135 16823 4661 15574 14229 13479 10135 16823 4661 151 14229 17182 5660 1398 20520 20151 9800 8044…	0
9633 13880 525 12101 13951 3859 16055 9600 990 12775 18106 12462 11491 4380 18667 15480 10223 6758 6758 13023 2061 4645 20244 18882 13512 19106 5150 4645 3588 12002 12600 2706 4645 937 606 10716 12424 4645 937 21010 17819 20756 4645 4282 12709 4645 3587 16560 2970 20228 20235 4475 3587 7854 20659 15779 4322 20235 3975 3125 6003 10577 15779 4322 19208 937 17933 8447 13989 5476 1460 9679 15823 1422…	0
9633 13880 525 20756 19321 18496 3859 16055 9600 990 12775 18106 12462 11491 4380 18667 15480 10223 6758 6758 3295 4837 4645 14449 3588 5046 12299 11687 4509 4645 937 20702 9539 1948 17243 4645 937 6317 17556 12227 4645 891 12360 1739 4645 10943 2408 4645 12271 14553 14147 4645 3587 16560 2970 6255 14441 11725 16397 20125 11699 11273 5660 19208 937 17933 8447 13989 5476 1460 9675 15823 14229 2728…	0
9633 13880 535 1140 14993 3859 16055 9600 990 12775 18106 12462 11491 4380 18667 15480 10223 6758 6758 13023 2061 4645 20244 3588 8251 20507 13171 18224 4645 1689 10767 1123 15664 937 8097 3074 20586 4645 937 3679 12702 4645 6565 614 3074 20355 4435 6565 829 12299 17168 4435 3587 16560 2970 6255 20235 3975 3125 6003 10577 15779 4322 2206 19208 937 17933 8447 13989 5476 1460 9679 15823 14229 13479…	0
9633 13880 535 7717 3859 16055 9600 990 12775 18106 12462 11491 4380 18667 15480 749 6758 6758 2542 18224 13743 4645 20244 3588 8251 20507 13171 18224 4645 6565 2114 17261 13274 4435 6565 19007 7586 5432 4435 3587 16560 2970 6255 20235 3622 15779 4322 19208 937 17933 11864 17509 937 13989 5476 1460 9675 15823 14229 2728 11553 10380 2129 15574 14229 2728 11553 10380 2129 151 14229 20202 674 16075 …	0
9633 13880 19130 12299 16444 18496 3859 16055 9600 990 18106 7680 11491 4380 18667 15480 749 6758 6758 8097 10771 11687 2367 4645 14094 3588 8252 18027 4645 3587 16560 2970 6255 14092 6701 3526 11699 19208 937 17933 11864 17509 937 13989 5476 1460 9675 15823 14229 8899 6636 19894 14592 15574 14229 8899 6636 19894 14592 151 14229 15011 18196 17639 10178 6013 15964 3587 5307 19208 3175 3526 743 141…	0
9633 13880 535 10771 14993 3859 16055 9600 990 12775 18106 12462 11491 4380 18667 15480 10223 6758 6758 14843 17631 4645 3587 8447 3588 2078 18224 20928 4645 937 8097 8163 12105 11206 4645 937 10771 2008 13743 4645 14843 6175 12098 3073 3587 16560 2970 20228 3521 3917 20741 15779 4322 19208 937 17933 8447 13989 5476 1460 9675 15823 14229 10902 2798 20664 2221 14461 8021 3919 15574 14229 10902 279…	0
9633 13880 535 12358 1831 3859 16055 9600 990 12775 18106 12462 11491 4380 19052 1531 5930 1887 19053 15480 10222 6758 6758 6175 10990 17511 4645 3587 3001 3588 6175 10990 17511 4645 1689 2631 18224 12508 4645 1689 12042 9150 6033 4645 1689 535 10771 21246 4645 1689 11460 13323 4645 937 13780 17709 4645 3587 16560 2970 6255 3229 20390 1152 15009 11699 19208 937 17933 8447 13989 5476 1460 9679 158…	0
9633 13880 535 21005 2638 3859 16055 9600 990 12775 18106 12462 11491 4380 18667 15480 749 6758 6758 525 12989 4645 3587 8447 3588 8097 4509 14554 4645 3588 14838 8167 8548 20756 4645 3587 16560 2970 6255 3521 7321 18998 18252 11553 19989 11699 19208 937 17933 11864 17509 937 13989 5476 1460 9675 15823 14229 2728 13704 12219 14926 15574 14229 2728 13704 12219 14926 151 14229 3217 16716 12197 7027…	0
9633 13880 535 21005 2638 3859 16055 9600 990 12775 18106 12462 11491 4380 18667 15480 749 6758 6758 16826 12328 1801 4645 5217 12284 12446 4509 4645 3587 16560 2970 6255 5202 7321 18998 18252 11553 19989 11699 19208 937 17933 9979 18886 20858 13989 5476 1460 9568 15823 14229 2728 13704 12219 14926 15574 14229 2728 13704 12219 14926 151 14229 15011 18196 17639 10178 6013 15964 3587 5307 19208 499…	0
9633 13880 20403 18224 4509 3859 16055 9600 990 12775 18106 7680 11491 4380 18667 15480 10223 6758 6758 17150 17145 8885 4645 3587 1165 5561 18882 12358 18065 19886 2444 4509 4645 3588 12010 14596 12321 4645 1689 16507 7927 16551 4645 937 9539 4870 21064 17141 4645 3587 16560 2970 20228 2750 3917 20741 15779 4322 2750 3899 11699 19208 937 17933 8447 13989 5476 1460 9568 15823 14229 10902 3919 451…	0
9633 13880 536 1300 16767 3859 16055 9600 990 12775 18106 12462 11491 4380 18667 15480 10223 6758 6758 222 9548 14993 4645 3587 20459 18882 222 9548 14993 4645 3588 1422 1009 4645 937 722 1769 4645 6565 1164 13202 18224 4435 6565 829 12002 1210 8675 4435 17146 2368 14539 4645 14898 9150 14147 11198 4645 6823 2442 7802 4645 3587 16560 2970 6255 3653 1411 12687 9970 7027 11699 3653 2727 7685 15684 …	0
9633 13880 536 1300 16767 3859 16055 9600 990 12775 18106 12462 11491 4380 18667 15480 10223 6758 6758 222 9548 14993 4645 3587 20459 18882 10740 584 11916 4645 3588 12002 8850 14550 14621 4645 937 14843 4473 18224 13743 4645 6565 1164 13202 18224 4435 8888 10846 5939 4645 3587 16560 2970 6255 3653 2727 7685 15684 11699 19208 937 17933 8447 13989 5476 1460 9679 15823 14229 9568 6381 19930 1398 12…	0
9633 13880 538 18224 18992 3859 16055 9600 990 12775 18106 7680 11491 4380 18667 15480 749 6758 6758 4870 11425 4645 14094 3588 12524 21335 3056 4645 937 829 12002 4509 12446 4645 10846 17379 4645 3587 16560 2970 6255 14092 7499 9798 11513 10259 14043 11699 19208 937 17933 16729 13989 5476 1460 9675 15823 14229 8899 14461 3114 18018 15574 14229 8899 14461 3114 18018 151 14229 15011 18196 17639 10…	0
9633 13880 538 18224 18992 3859 16055 9600 990 12775 18106 7680 11491 4380 18667 15480 749 6758 6758 7664 19241 5589 4645 14094 3588 12524 21335 3056 4645 21230 15260 10861 4645 3587 16560 2970 6255 14092 7499 9798 11513 10259 14043 11699 19208 937 17933 16729 13989 5476 1460 9675 15823 14229 8899 14461 3114 18018 15574 14229 8899 14461 3114 18018 151 14229 13943 15011 18196 17639 10178 6013 1596…	0
9633 13880 546 5623 12101 3859 16055 9600 990 12775 18106 12462 11491 4380 18667 15480 10223 6758 6758 3709 4897 15410 11203 4645 3587 1165 5561 18882 8865 18224 12557 4645 3588 10846 2390 8798 4645 937 19384 3074 18224 18496 4645 937 14838 20997 8284 4645 10478 4635 21108 18597 4645 12308 14843 1879 17698 4645 3587 16560 2970 6255 2750 3917 20741 15779 4322 19208 937 17933 8447 13989 5476 1460 9…	0
9633 13880 525 12101 18224 10863 3859 16055 9600 990 12775 18106 12462 11491 4380 18667 15480 749 6758 6758 12338 20795 12446 3964 4645 3587 15496 18882 3558 14855 15710 4645 3588 10716 12538 14903 12446 4645 3587 16560 2970 6255 3552 7321 18998 18252 11553 19989 11699 19208 937 17933 11864 17509 937 13989 5476 1460 9568 15823 14229 11243 3498 7768 4767 15574 14229 11243 3498 7768 4767 151 14229 …	0
9633 13880 893 19229 11687 3859 16055 9600 990 12775 18106 7680 11491 4380 20126 749 6758 6758 10672 3014 12493 4645 8540 13992 10672 3014 12493 4645 3587 16560 2970 6255 18116 2261 20969 15779 4322 19208 937 17933 11864 17509 937 13989 5476 1460 9568 15823 14229 13479 14461 19752 13517 9990 20969 15105 15574 14229 13479 14461 19752 13517 9990 20969 15105 151 14229 11553 20969 15011 18196 17639 1…	0
9633 13880 540 12187 3859 16055 9600 990 12581 18106 12462 11491 4380 18667 15480 10223 6758 6758 13023 2061 4645 20244 3588 11533 9957 5616 4645 937 17233 12101 20728 4645 4282 12709 4645 16423 3074 10415 18224 4555 3587 16560 2970 20228 20235 19739 16823 16620 11699 20235 3975 3125 6003 10577 15779 4322 19208 937 17933 8447 13989 5476 1460 9679 15823 14229 13479 5829 16823 7049 7821 15574 14229…	0
9633 13880 525 20356 17407 3859 16055 9600 990 12775 18106 12462 11491 4380 18667 15480 749 6758 6758 12320 11192 12140 4645 14094 988 6302 4682 3024 3427 4645 3587 16560 2970 6255 14092 7321 19989 4267 11699 19208 937 17933 16729 13989 5476 1460 9675 15823 14229 2728 13704 12219 4267 15574 14229 2728 13704 12219 4267 151 14229 399 4447 15895 20450 16000 15011 18196 17639 10178 6013 15964 3587 53…	0
9633 13880 547 17261 18245 3859 16055 9600 990 12775 18106 12462 11491 4380 18667 15480 749 6758 6758 13023 2061 4645 20244 3588 6175 19574 2745 4645 1689 7711 10608 18224 89 4645 937 3027 16724 2459 4645 3587 16560 2970 6255 20235 20656 15779 4322 19208 937 17933 8447 13989 5476 1460 9679 15823 14229 2728 13704 12219 16075 15574 14229 2728 13704 12219 16075 151 14229 2797 20649 1252 3821 15011 1…	0
9633 13880 549 14993 18224 3859 16055 9600 990 12775 18106 12462 11491 4380 18667 15480 10223 6758 6758 8251 11217 4645 14449 18882 16471 14147 12990 4645 3588 12040 16378 4645 937 891 12042 3029 17816 4645 606 11327 18224 4645 11151 12474 5430 14147 6195 18496 4645 3587 16560 2970 20228 14441 5941 106 9964 19208 937 17933 8447 13989 5476 1460 9679 15823 14229 11243 106 4767 8228 1134 15247 15574…	0
9633 13880 547 3141 18224 13907 3859 16055 9600 990 12775 18106 7680 11491 4380 18667 15480 10223 6758 6758 12042 17233 18619 12340 4645 14347 19823 18882 12042 17233 18619 12340 4645 3588 12320 10998 21246 4645 12308 12339 4645 13444 889 11476 4645 10771 12521 21335 10863 12042 1858 9512 1858 4645 3587 16560 2970 6255 14337 1445 19579 10741 9798 11699 19208 937 17933 16729 13989 5476 1460 9675 1…	0
9633 13880 547 19229 1877 3859 16055 9600 990 12775 18106 7680 11491 4380 18667 15480 749 6758 6758 10771 8448 11932 16444 4645 8540 13992 18882 10771 8448 11932 16444 4645 3588 12383 2098 8858 4645 937 2114 17141 2444 4645 12299 10719 2695 19845 4645 3587 16560 2970 6255 18116 9420 5476 15779 4322 19208 937 17933 8447 13989 5476 1460 9675 15823 14229 13479 17642 15574 12732 15574 14229 13479 176…	0
9633 13880 547 2444 12701 3859 16055 9600 990 12775 18106 12462 11491 4380 18667 15480 749 6758 6758 18065 11241 4645 14094 18882 18065 11241 4645 3588 2631 17819 1292 4645 3587 16560 2970 6255 14092 7499 9798 11513 10259 14043 11699 19208 937 17933 16729 13989 5476 1460 9675 15823 14229 8899 3114 18018 15574 14229 8899 3114 18018 151 14229 15011 18196 17639 10178 6013 15964 3587 5307 19208 7499 …	0
9633 13880 548 12320 2649 10863 3859 16055 9600 990 12581 18106 12462 11491 4380 18667 15480 10223 6758 6758 5154 12262 4645 14449 18882 2840 5027 12750 4645 3588 891 12360 1739 4645 937 14843 4473 18224 13743 4645 3587 16560 2970 6255 14441 763 264 4327 19208 937 17933 8447 13989 5476 1460 9568 15823 14229 10577 9354 766 9354 262 15574 14229 10577 9354 766 9354 262 151 14229 13517 15011 18196 17…	0
9633 13880 548 18224 3024 3859 16055 9600 990 18106 12462 11491 4380 18667 15480 10223 6758 6758 19405 6278 17369 4645 20244 3588 6175 19574 2745 4645 14461 19405 2456 3119 1689 3587 16560 2970 20228 20235 20223 10221 11367 15779 4322 19208 937 17933 16729 13989 5476 1460 9675 15823 14229 13479 7074 20202 15574 14229 13479 7074 20202 151 14229 6863 3883 20649 14802 3623 8063 3355 16891 9861 3883 …	0
9633 13880 550 12446 18496 3859 16055 9600 990 12775 18106 7680 11491 4380 18667 15480 749 6758 6758 5495 17488 12299 4645 14094 3588 8251 18820 14626 4645 2631 17819 1292 4645 3587 16560 2970 6255 14092 7484 11759 11699 19208 937 17933 16729 13989 5476 1460 9675 15823 14229 8899 3114 13517 6969 15574 14229 8899 3114 13517 6969 151 14229 15011 18196 17639 10178 6013 15964 3587 5307 19208 7484 741…	0
9633 13880 551 13081 17653 3859 16055 9600 990 12775 18106 7680 11491 4380 18667 15480 10223 6758 6758 10767 20782 2147 4645 12488 18882 957 6778 21358 4645 3588 12180 21262 4645 3588 16480 4839 7862 4645 937 10456 11958 21298 4645 8251 5624 19505 4645 10846 566 14955 6012 957 6778 21358 4645 3587 16560 2970 6255 13350 18100 11699 2206 13350 7321 11743 18028 11699 7027 19208 937 17933 8447 13989 …	0
9633 13880 620 12002 17337 3859 16055 9600 990 12775 18106 12462 11491 4380 18667 15480 749 6758 6758 525 12989 4645 3587 8447 3588 1422 10771 8493 4645 3587 16560 2970 6255 3521 7321 18998 18252 11553 19989 11699 19208 937 17933 11864 17509 937 13989 5476 1460 9568 15823 14229 4787 14461 13704 2033 19201 4267 14461 19201 13172 15574 14229 4787 14461 13704 2033 19201 4267 14461 19201 13172 151 14…	0
9633 13880 552 17337 3859 16055 9600 990 12775 18106 12462 11491 4380 18667 15480 10223 6758 6758 14843 17631 4645 3587 8447 3588 9150 16493 2461 4645 937 20704 4682 15345 4645 937 829 14843 20432 4645 6565 12040 12299 17337 4435 6565 3713 12299 8680 4435 10478 4635 21108 18597 4645 7712 12880 3964 3587 16560 2970 6255 3521 3917 20741 15779 4322 19208 937 17933 8447 13989 5476 1460 9675 15823 142…	0
9633 13880 578 3721 13779 3859 16055 9600 990 12775 18106 12462 11491 4380 18667 15480 10223 6758 6758 14843 3074 4371 4645 3883 15982 18882 14843 3074 4371 4645 3588 7711 12042 21265 10863 4645 937 8888 16622 17653 4645 937 1123 8096 15817 4645 6565 357 18224 17337 4435 12002 13796 481 4645 3587 16560 2970 6255 15955 7855 838 4327 19208 937 17933 8447 13989 5476 1460 9568 15823 14229 10902 7854 …	0
9633 13880 552 8705 17141 3859 16055 9600 990 12775 18106 12462 11491 4380 18667 15480 10223 6758 6758 12271 17233 12109 19886 4645 3587 1165 5561 3588 8888 10846 5939 4645 1689 16507 7927 16551 4645 3587 16560 2970 20228 2750 3917 15779 4322 19208 937 17933 8447 13989 5476 1460 9675 15823 14229 10902 3934 15574 14229 10902 3934 151 14229 10059 15964 20686 11336 5329 291 6715 2339 20504 18153 222…	0
9633 13880 553 4804 3859 16055 9600 990 12775 18106 12462 11491 4380 18667 15480 749 6758 6758 13023 2061 4645 20244 3588 10716 20857 16302 20756 17653 4645 3587 16560 2970 20228 20235 3622 15779 4322 19208 937 17933 937 13989 5476 1460 9568 15823 14229 2728 13704 12219 2129 15574 14229 2728 13704 12219 2129 151 14229 20231 3659 674 12584 19527 674 15895 11561 14739 11375 5660 5853 8210 20649 180…	0
9633 13880 20795 8500 13323 3859 16055 9600 990 12775 18106 12462 11491 4380 18667 15480 10223 6758 6758 12898 11425 21157 4645 14449 18882 16471 14147 12990 4645 3588 12040 16378 4645 937 4630 16503 53 4645 16423 11149 11687 2631 11571 2720 4645 3587 16560 2970 6255 14441 17193 15779 4322 19208 937 17933 8447 13989 5476 1460 9675 15823 14229 12088 5023 342 13533 15574 14229 12088 5023 342 13533 …	0
9633 13880 553 4804 3859 16055 9600 990 12775 18106 12462 11491 4380 18667 15480 10223 6758 6758 13023 2061 4645 20244 3588 10716 20857 16302 20756 17653 4645 937 11571 20305 4645 937 12042 9199 20418 13254 4645 6565 5154 14147 4787 1716 4435 6565 17233 17369 4473 4435 6565 12299 10771 12547 18224 4435 3587 16560 2970 20228 20235 16915 19758 19989 20649 15779 4322 19208 937 17933 16729 13989 5476…	0
9633 13880 554 17337 3859 16055 9600 990 12775 18106 12462 11491 4380 18667 15480 10223 6758 6758 14159 2848 4443 4645 3587 8447 3588 14159 2848 4443 4645 3588 1452 14147 14596 4645 937 21010 17819 20756 4645 12002 11189 17261 4645 3587 16560 2970 6255 3521 11725 10047 11699 19208 937 17933 8447 13989 5476 1460 9675 15823 14229 2728 12670 12219 10380 14926 15574 14229 2728 12670 12219 10380 14926…	0
9633 13880 547 12493 3859 16055 9600 990 12775 18106 12462 11491 4380 18667 15480 749 6758 6758 8251 11217 4645 14449 18882 8251 11217 4645 3588 606 11327 18224 4645 937 1123 7650 7650 4645 17613 7712 3108 3587 16560 2970 6255 14441 12914 11348 15779 4322 19208 937 17933 8447 13989 5476 1460 9675 15823 14229 10577 5829 4420 20913 11348 13517 3683 14461 14774 15574 14229 10577 5829 4420 20913 1134…	0
9633 13880 547 15808 1879 3859 16055 9600 990 12775 18106 12462 11491 4380 18667 15480 749 6758 6758 18065 11241 4645 14094 18882 12682 12256 4818 15466 4645 937 14069 12285 2543 4645 17611 1858 12300 4645 3587 16560 2970 6255 14092 7321 16172 11699 19208 937 17933 16729 13989 5476 1460 9568 15823 14229 8899 16172 15574 14229 8899 16172 151 14229 15011 18196 17639 10178 6013 15964 3587 5307 19208…	0
9633 13880 547 8705 18224 3859 16055 9600 990 18106 12462 11491 4380 18667 15480 749 6758 6758 7664 12227 4645 14094 3588 20989 8097 12600 17819 988 6302 4682 3024 3427 4645 3587 16560 2970 6255 14092 7499 9798 11513 10259 14043 11699 19208 937 17933 16729 13989 5476 1460 9675 15823 14229 8899 3114 18018 15574 14229 8899 3114 18018 151 14229 15011 18196 17639 10178 6013 15964 3587 5307 19208 7499…	0
9633 13880 547 10574 18224 3859 16055 9600 990 12775 18106 12462 11491 4380 8371 1676 17701 10223 6758 6758 12308 1658 8827 4645 3587 20459 3588 12308 1658 8827 4645 1689 18127 12160 2489 4645 937 10843 6406 13951 14793 4645 6565 11897 12299 1817 17812 4435 3587 16560 2970 6255 3653 2727 5209 7685 7685 11699 4682 5660 7027 19208 937 17933 16729 13989 5476 1460 9679 15823 14229 9568 6381 19930 139…	0
9633 13880 547 12002 11560 3859 16055 9600 990 12775 18106 7680 11491 4380 18667 15480 10223 6758 6758 3014 512 18496 12098 4645 14347 19823 18882 3014 17233 8269 4645 3588 3014 6175 1914 4645 3588 12320 17098 8871 937 10843 6406 13951 14793 4645 12308 12339 4645 3587 16560 2970 6255 14337 7321 14678 11699 19208 937 17933 16729 13989 5476 1460 9675 15823 14229 19038 4120 5716 16086 9798 6655 1434…	0
9633 13880 556 12170 18224 3859 16055 9600 990 18106 7680 11491 4380 18667 15480 749 6758 6758 7664 12227 4645 14094 3588 8252 18027 4645 3588 7664 12227 4645 937 14843 9150 15777 9489 4645 3587 16560 2970 6255 14092 7499 9798 11513 10259 14043 11699 19208 937 17933 16729 13989 5476 1460 9675 15823 14229 8899 3114 18018 13943 15574 14229 8899 3114 18018 13943 151 14229 3114 18018 15011 18196 1763…	0
9633 13880 570 12683 15995 3859 16055 9600 990 12775 18106 12462 11491 4380 10415 15480 10223 6758 6758 17146 17369 4645 14347 19823 3588 3014 512 18496 12098 4645 937 13569 3440 14993 4645 12499 17243 453 4645 20702 12098 5453 4645 7664 14147 3074 17146 17369 4645 3587 16560 2970 6255 14337 1445 4534 7687 11699 19208 937 17933 9979 18886 20858 13989 5476 1460 9675 15823 14229 12088 4535 15934 22…	0
9633 13880 555 12072 17700 3859 16055 9600 990 12775 18106 12462 11491 4380 18667 15480 10223 6758 6758 14843 3074 4371 4645 3883 15982 18882 19405 11457 8488 4645 3588 7711 12042 21265 10863 4645 937 2840 2570 21271 4645 6565 11999 16509 8070 4435 14461 16423 11689 3119 937 12002 13796 481 4645 12308 13188 4645 3587 16560 2970 6255 15955 4012 15779 4322 19208 937 17933 8447 13989 5476 1460 9675 …	0
9633 13880 889 20432 3859 16055 9600 990 18106 12462 11491 4380 18667 15480 749 6758 6758 12271 17233 12109 19886 4645 3587 1165 5561 3588 12010 14596 12321 4645 3587 16560 2970 6255 2750 2261 11743 11699 19208 937 17933 11864 17509 937 13989 5476 1460 9568 15823 14229 4787 8290 11722 11743 15574 14229 4787 8290 11722 11743 151 14229 2261 7302 11743 10047 7027 10178 15011 18196 17639 10178 6013 1…	0
9633 13880 576 2440 18224 3859 16055 9600 990 12775 18106 7680 11491 4380 18667 15480 10223 6758 6758 1189 3691 12446 1140 4645 13752 3588 12010 2522 8659 4645 3587 16560 2970 6255 13610 3975 3125 11699 19208 937 17933 11864 17509 937 13989 5476 1460 9675 15823 14229 9568 947 3343 13517 17390 15574 14229 9568 947 3343 13517 17390 151 14229 14779 15011 18196 17639 10178 6013 15964 3587 5307 19208 …	0
9633 13880 555 11345 1879 3859 16055 9600 990 12775 18106 12462 11491 4380 18667 15480 10223 6758 6758 3295 4837 4645 14449 18882 10767 585 8637 12255 4645 3588 12271 14553 14147 4645 937 7470 12446 20756 4645 937 6317 17556 12227 4645 10767 585 8637 12255 4645 10943 2408 4645 11151 12474 5430 891 12360 1739 4645 3587 16560 2970 6255 14441 11725 16397 3367 11699 11273 5660 19208 937 17933 8447 13…	0
9633 13880 561 10771 21088 3859 16055 9600 990 12775 18106 12462 11491 4380 18667 15480 749 6758 6758 16826 12328 1801 4645 5217 3588 8084 6249 11790 4645 1332 18224 1912 8395 4645 3587 16560 2970 6255 5202 7321 18998 18252 11553 19989 11699 19208 937 17933 9979 18886 20858 13989 5476 1460 9568 15823 14229 2728 13704 12219 14926 15574 14229 2728 13704 12219 14926 151 14229 15011 18196 17639 10178…	0
9633 13880 561 10771 21088 3859 16055 9600 990 12775 18106 12462 11491 4380 18667 15480 10223 6758 6758 13023 2061 4645 20244 18882 13512 19106 5150 4645 3588 16423 3074 10415 18224 4555 937 20795 2570 688 4645 6565 2058 21014 4435 3587 16560 2970 6255 20235 16915 19595 20202 16075 15779 4322 19208 937 17933 16729 13989 5476 1460 9675 15823 14229 13479 9343 16075 15574 14229 13479 9343 16075 151 …	0
9633 13880 561 14055 21334 3859 16055 9600 990 12775 18106 12462 11491 4380 18667 15480 749 6758 6758 12682 12256 4818 15466 4645 14094 937 2114 17141 2444 4645 17611 1858 12300 4645 3587 16560 2970 6255 14092 19739 4447 11699 19208 937 17933 16729 13989 5476 1460 9568 15823 14229 8899 3331 2396 15574 14229 8899 3331 2396 151 14229 15011 18196 17639 10178 6013 15964 3587 5307 19208 19739 4447 580…	0
9633 13880 562 18224 10720 3859 16055 9600 990 12775 18106 12462 11491 4380 18667 15480 749 6758 6758 14631 12299 2599 17658 10500 4645 3587 14891 3588 2631 3868 19243 937 585 18663 4645 14631 12299 2599 17658 10500 4645 3587 16560 2970 6255 3523 7321 18998 18252 11553 19989 11699 19208 937 17933 8447 9979 13989 5476 1460 9568 15823 14229 16272 14461 12216 4250 11751 15574 14229 16272 14461 12216…	0
9633 13880 571 2449 18384 3859 16055 9600 990 12775 18106 12462 11491 4380 18667 15480 10223 6758 6758 3295 4837 4645 14449 18882 8251 11217 4645 3588 11151 12474 5430 3588 12320 12101 20358 4645 937 11571 20305 4645 937 7470 12446 20756 4645 606 11327 18224 4645 12165 21266 17773 4645 3587 16560 2970 6255 14441 11725 16397 3367 11699 14441 12249 4327 19208 937 17933 8447 13989 5476 1460 9675 158…	0
9633 13880 571 2449 18384 3859 16055 9600 990 12775 18106 12462 11491 4380 18667 15480 10223 6758 6758 12524 8861 17704 4645 3587 19532 18882 21116 11949 4645 3588 5915 6278 2799 17653 4645 937 15948 12450 4645 937 14840 5970 1872 4645 937 3816 19063 2127 7802 4645 6565 11999 16509 8070 4435 6565 14179 8097 637 2983 4435 6565 2136 2832 14147 3074 11491 4435 2840 8786 4645 11801 19841 4645 3587 16…	0
9633 13880 576 1904 3859 16055 9600 990 12775 18106 7680 11491 4380 14777 15480 10223 6758 6758 12338 20795 12446 3964 4645 3587 15496 3588 12338 20795 12446 3964 4645 3588 14431 1982 15400 4645 17245 1842 4645 10670 1452 21251 14649 3587 16560 2970 6255 3552 17193 15779 4322 19208 937 17933 8447 13989 5476 1460 9568 15823 14229 10577 5407 18045 13540 15574 14229 10577 5407 18045 13540 151 14229 …	0
9633 13880 576 2019 2875 6400 3859 16055 9600 990 12581 18106 7680 11491 4380 14777 15480 749 6758 6758 10672 3014 12493 4645 8540 13992 3588 10672 3014 12493 4645 937 17309 4919 4509 4645 12180 21262 4645 3587 16560 2970 6255 18116 17597 2206 20741 11699 19208 937 17933 8447 13989 5476 1460 9568 15823 14229 13479 9975 7680 15574 14229 13479 9975 7680 151 14229 20266 14472 674 20829 886 18873 33 …	0
9633 13880 20586 12299 17653 829 20316 3859 16055 9600 990 12775 18106 7680 11491 4380 18667 15480 749 6758 6758 2542 18224 13743 4645 20244 3588 8251 20507 13171 18224 4645 3587 16560 2970 6255 20235 3622 15779 4322 19208 937 17933 11864 17509 937 13989 5476 1460 9675 15823 14229 13479 2129 13766 13517 10057 13517 3683 14461 14774 15574 14229 13479 2129 13766 13517 10057 13517 3683 14461 14774 1…	0
9633 13880 576 2440 18224 3859 16055 9600 990 12775 18106 7680 11491 4380 18667 15480 10223 6758 6758 8251 13314 4645 13761 3588 8251 13314 4645 937 891 12042 3029 17816 4645 12308 4847 4645 3587 16560 2970 6255 13745 6385 947 3343 11699 19208 937 17933 8447 9979 13989 5476 1460 9675 15823 14229 9568 947 3343 13517 17390 15574 14229 9568 947 3343 13517 17390 151 14229 947 3040 14093 8516 7027 150…	0
9633 13880 576 2517 18224 3859 16055 9600 990 18106 7680 11491 4380 18667 15480 10223 6758 6758 12524 8861 17704 4645 3587 19532 3588 2840 8786 4645 937 11571 8871 17531 4645 937 16423 18423 3694 17653 4645 5915 6278 2799 17653 4645 11801 19841 4645 3587 16560 2970 6255 3634 18250 19532 11699 19208 937 17933 8447 9979 13989 5476 1460 9568 15823 14229 16374 9336 11864 15574 14229 16374 9336 11864 …	0
9633 13880 576 8719 8357 17573 3859 16055 9600 990 12775 18106 7680 11491 4380 10415 15480 749 6758 6758 19405 17967 8300 4645 8540 13992 3588 19405 17967 8300 4645 937 14843 4473 18224 13743 4645 13582 13541 20948 4645 5517 20564 19152 4645 3587 16560 2970 6255 18116 14203 20741 11699 952 7027 17597 5660 19208 937 17933 8447 13989 5476 1460 9568 15823 14229 4787 14472 15574 14229 4787 14472 151 …	0
9633 13880 576 4631 11687 8796 3859 16055 9600 990 12581 18106 7680 11491 4380 18667 15480 10223 6758 6758 17146 8085 17709 4645 8540 13992 18882 14359 892 12995 4645 3588 576 11457 2483 4645 937 4630 16503 53 4645 12365 17819 4645 3587 16560 2970 20228 18116 11340 7360 11699 18116 13062 11699 19208 937 17933 16729 13989 5476 1460 9568 15823 14229 16374 5872 33 14946 15574 14229 16374 5872 33 149…	0
9633 13880 576 15264 14920 3859 16055 9600 990 12775 18106 7680 11491 4380 18667 15480 10223 6758 6758 17146 8085 17709 4645 8540 13992 18882 358 2847 8000 4645 3588 12383 2098 8858 4645 937 11571 4718 17337 4645 937 12042 8888 688 17337 4645 3587 16560 2970 20228 18116 4740 20269 15779 4322 19208 937 17933 8447 13989 5476 1460 9675 15823 14229 87 16948 15574 14229 87 16948 151 14229 16560 782 87…	0
9633 13880 578 3721 13779 3859 16055 9600 990 12775 18106 12462 11491 4380 18667 15480 10223 6758 6758 14843 3074 4371 4645 3883 15982 18882 14843 3074 4371 4645 3588 7711 12042 21265 10863 4645 937 8888 16622 17653 4645 6565 11999 16509 8070 4435 12002 13796 481 4645 3587 16560 2970 6255 15955 7855 838 4327 19208 937 17933 8447 13989 5476 1460 9675 15823 14229 10902 7854 838 15574 14229 10902 78…	0
9633 13880 20403 18224 11265 3859 16055 9600 990 12775 18106 7680 11491 4380 20126 20129 20121 10223 6758 6758 10771 17146 8871 4645 3587 8447 3588 10771 17146 8871 4645 1689 1422 10771 8493 4645 1689 11533 13004 15746 937 18223 21271 8109 4818 13176 4645 3587 16560 2970 6255 3521 3917 20741 15779 4322 19208 937 17933 8447 13989 5476 1460 9675 15823 14229 10902 3934 15574 14229 10902 3934 151 142…	0
9633 13880 20795 9150 17337 18232 3859 16055 9600 990 12775 18106 12462 11491 4380 18667 15480 10223 6758 6758 10771 3014 18384 8070 4645 3587 14891 3588 8888 10846 5939 4645 12010 7719 17833 4645 3587 16560 2970 20228 3523 8348 20741 15779 4322 3523 8213 20741 11699 19208 937 17933 8447 13989 5476 1460 9675 15823 14229 10902 5829 16706 8336 15574 14229 10902 5829 16706 8336 151 14229 8213 20741 …	0
9633 13880 576 16756 2432 3859 16055 9600 990 12775 18106 7680 11491 4380 18667 15480 10223 6758 6758 525 12989 4645 3587 8447 18882 3014 3160 17801 4645 3588 1452 14147 14596 4645 937 10478 18517 18321 4645 937 11460 20012 14147 4645 10846 12879 2973 3587 16560 2970 20228 3521 3917 20741 15779 4322 19208 937 17933 8447 13989 5476 1460 9675 15823 14229 10902 3919 451 15574 14229 10902 3919 451 15…	0
9633 13880 576 8847 2772 3859 16055 9600 990 12775 18106 7680 11491 4380 18667 15480 10223 6758 6758 19405 6278 17369 4645 20244 3588 891 18389 7712 4645 937 11358 17855 4645 6565 12299 10771 12547 18224 4435 6565 3014 20685 17653 4435 3587 16560 2970 20228 20235 3975 3125 6003 10577 15779 4322 19208 937 17933 8447 13989 5476 1460 9675 15823 14229 13479 2798 20151 15574 14229 13479 2798 20151 151…	0
9633 13880 576 12144 18224 3101 2517 3859 16055 9600 990 12775 18106 7680 11491 4380 20126 20129 20121 10223 6758 6758 4630 7650 892 4645 8540 13992 3588 4630 7650 892 4645 12042 7664 11932 1292 4645 3587 16560 2970 6255 18116 17946 16210 11699 20732 18116 19543 5941 7624 11699 19208 937 17933 8447 13989 5476 1460 9675 15823 14229 16374 151 1000 7278 5476 9764 16206 15574 14229 16374 151 1000 727…	0
9633 13880 576 13275 479 3859 16055 9600 990 12581 18106 7680 11491 4380 3313 5485 19739 15480 749 6758 6758 8522 8669 18496 4645 3587 20459 3588 8522 8669 18496 4645 937 17309 17977 4645 3587 16560 2970 6255 3653 7854 1406 20545 7594 11699 16915 947 19208 937 17933 8447 13989 5476 1460 9679 15823 14229 13479 10135 16823 4661 13517 6969 15574 14229 13479 10135 16823 4661 13517 6969 151 14229 1334…	0
9633 13880 576 13275 479 3859 16055 9600 990 12581 18106 7680 11491 4380 3313 5485 19739 15480 749 6758 6758 8522 8669 18496 4645 3587 20459 3588 8522 8669 18496 4645 937 17309 17977 4645 3587 16560 2970 6255 3653 6655 1398 12687 11699 7854 1691 16091 16177 13343 19208 937 17933 8447 13989 5476 1460 9679 15823 14229 13479 10135 16823 4661 13517 6969 15574 14229 13479 10135 16823 4661 13517 6969 1…	0
9633 13880 576 13275 479 3859 16055 9600 990 12581 18106 7680 11491 4380 18667 15480 749 6758 6758 3014 512 16047 4645 13645 18882 8888 8659 19393 4645 3588 10716 1921 17573 3108 7802 4645 434 11687 13285 20998 4645 3587 16560 2970 6255 13637 3975 3125 11699 19208 937 17933 9979 13989 5476 1460 9679 15823 14229 13479 10135 16823 4661 13517 6969 15574 14229 13479 10135 16823 4661 13517 6969 151 14…	0
9633 13880 576 14993 18224 3859 16055 9600 990 12775 18106 7680 11491 4380 18667 15480 749 6758 6758 11460 19584 3193 4645 3587 8447 3588 14898 9150 2983 2444 4645 20868 13398 19335 12101 4645 3587 16560 2970 6255 3521 7321 11776 11699 19208 937 17933 11864 17509 937 13989 5476 1460 9568 15823 14229 4787 13704 11777 2033 14926 19201 18704 19934 15574 14229 4787 13704 11777 2033 14926 19201 18704 …	0
9633 13880 576 15276 3020 3859 16055 9600 990 12775 18106 7680 11491 4380 18667 15480 749 6758 6758 18065 11241 4645 14094 2631 17819 1292 4645 3587 16560 2970 6255 14092 18998 4447 11699 19208 937 17933 937 13989 5476 1460 9568 15823 14229 8899 674 12687 4447 15574 14229 8899 674 12687 4447 151 14229 15011 18196 17639 10178 6013 15964 3587 5307 19208 9798 912 4447 14048 1105 3223 933 3960 2330 1…	0
9633 13880 576 16339 11687 3859 16055 9600 990 12775 18106 7680 11491 4380 20126 749 6758 6758 20357 1123 12152 4645 8540 13992 937 17309 4919 4509 4645 829 12002 11574 13398 4645 3587 16560 2970 6255 18116 4263 3883 20269 15779 4322 19208 937 17933 8447 13989 5476 1460 9568 15823 14229 13479 5713 3367 13150 15574 14229 13479 5713 3367 13150 151 14229 11553 10397 3659 16671 10675 15011 18196 1763…	0
9633 13880 881 15783 3859 16055 9600 990 12775 18106 7680 11491 4380 18667 15480 749 6758 6758 10580 11425 4645 14094 3588 12078 17742 18452 4645 3587 16560 2970 6255 14092 10069 10352 11699 19208 937 17933 11864 17509 937 13989 5476 1460 9675 15823 14229 8899 5029 12122 15603 15762 15574 14229 8899 5029 12122 15603 15762 151 14229 13683 15011 18196 17639 10178 6013 15964 3587 5307 19208 10069 10…	0
9633 13880 576 17243 3859 16055 9600 990 12775 18106 7680 11491 4380 18667 15480 10223 6758 6758 12299 12002 17243 14241 4645 8540 13992 3588 576 11457 2483 4645 1689 12180 21262 4645 937 10771 2008 13743 4645 3587 16560 2970 20228 18116 3380 11699 19208 937 17933 9979 13989 5476 1460 9568 15823 14229 14774 3381 13517 6969 15574 14229 14774 3381 13517 6969 151 14229 20834 14472 19933 20269 674 33…	0
9633 13880 576 17261 18496 3859 16055 9600 990 12775 18106 7680 11491 4380 18667 15480 10223 6758 6758 10638 20673 4645 8540 13992 18882 3477 18224 12308 4645 3588 1858 17819 6222 4645 3587 16560 2970 20228 18116 3380 15779 4322 19208 937 17933 16729 13989 5476 1460 9568 15823 14229 14774 3381 6398 15574 14229 14774 3381 6398 151 14229 20834 19933 14472 674 11785 12598 17227 8347 15011 18196 1763…	0
9633 13880 576 18224 12493 3859 16055 9600 990 12581 18106 7680 11491 4380 18667 15480 10223 6758 6758 10638 20673 4645 8540 13992 18882 20403 11181 8431 4645 3588 11396 11687 20756 4645 937 10843 6406 13951 14793 4645 3587 16560 2970 20228 18116 4740 20269 15779 4322 19208 937 17933 17933 13989 5476 1460 9675 15823 14229 16272 922 15574 14229 16272 922 151 14229 7374 16936 7728 14779 16560 4740 …	0
9633 13880 576 18496 8300 3859 16055 9600 990 12775 18106 7680 11491 4380 18667 15480 10223 6758 6758 10638 20673 4645 8540 13992 18882 3477 18224 12308 4645 3588 5517 20564 19152 4645 1689 3477 18224 12308 4645 937 18246 12299 8886 15273 4645 3587 16560 2970 6255 18116 3380 15779 4322 19208 937 17933 16729 13989 5476 1460 9568 15823 14229 14774 3381 6255 15574 14229 14774 3381 6255 151 14229 171…	0
9633 13880 889 17346 12163 3859 16055 9600 990 12775 18106 12462 11491 4380 18667 15480 749 6758 6758 7664 19241 5589 4645 14094 3588 21230 15260 10861 4645 3587 16560 2970 20228 14092 10069 10352 11699 19208 937 17933 11864 17509 937 13989 5476 1460 9675 15823 14229 8899 9987 4441 15574 14229 8899 9987 4441 151 14229 15011 18196 17639 10178 6013 15964 3587 5307 19208 10069 10351 19860 14130 7027…	0
9633 13880 576 19085 8000 3859 16055 9600 990 12775 18106 7680 11491 4380 18667 15480 10223 6758 6758 12299 12002 17243 14241 4645 8540 13992 18882 576 8163 4645 3588 17612 17819 4645 1689 16826 20806 12424 4645 937 17270 18224 12446 4645 3587 16560 2970 20228 18116 3380 11699 19208 937 17933 16729 13989 5476 1460 9568 15823 14229 14774 3381 6398 15574 14229 14774 3381 6398 151 14229 3380 9918 41…	0
9633 13880 576 4509 12042 3859 16055 9600 990 12775 18106 12462 11491 4380 18667 15480 749 6758 6758 13023 2061 4645 20244 3588 4282 12709 4645 10716 8865 14553 11118 4645 3587 16560 2970 6255 20235 8140 11699 19208 937 17933 11864 17509 937 13989 5476 1460 9568 15823 14229 13479 9354 15886 7818 14675 15574 14229 13479 9354 15886 7818 14675 151 14229 8125 4750 15011 18196 17639 10178 6013 15964 3…	0
9633 13880 576 11455 5934 3859 16055 9600 990 18106 12462 11491 4380 10415 14598 15480 10223 6758 6758 6371 2692 17653 4645 20244 3588 6371 2692 17653 4645 937 17309 17977 4645 6565 2058 21014 4435 6565 4870 9833 18496 4435 6565 4925 11091 14819 3587 16560 2970 6255 20235 16915 19595 20202 16075 15779 4322 19208 937 17933 16729 13989 5476 1460 9568 15823 14229 13479 9343 16075 15574 14229 13479 9…	0
9633 13880 576 11855 13951 2444 3859 16055 9600 990 12581 18106 12462 11491 4380 18667 15480 10223 6758 6758 222 9548 14993 4645 3587 20459 18882 8522 8669 18496 4645 3588 8888 10846 5939 4645 3588 12002 8850 14550 14621 4645 937 9539 4870 21064 17141 4645 8888 13871 12343 4645 3587 16560 2970 20228 3653 17550 10221 16397 12687 11699 19208 937 17933 16729 13989 5476 1460 9568 15823 14229 9568 204…	0
9633 13880 576 12600 21085 3859 16055 9600 990 12775 18106 12462 11491 4380 20126 749 6758 6758 5517 7999 13314 4645 3587 8447 8097 4509 14554 4645 3587 16560 2970 6255 3521 7321 18998 18252 11553 19989 11699 19208 937 17933 11864 17509 937 13989 5476 1460 9568 15823 14229 4787 13704 11777 2033 15574 14229 4787 13704 11777 2033 151 14229 15011 18196 17639 10178 6013 15964 3587 5307 19208 4990 205…	0
9633 13880 576 13862 3859 16055 9600 990 12775 18106 12462 11491 4380 18667 15480 10223 6758 6758 12271 17233 12109 19886 4645 3587 1165 5561 3588 891 8691 13951 4645 937 3679 12702 4645 937 7473 2056 4645 20795 20947 5526 4645 6801 12042 1905 7802 4645 3587 16560 2970 20228 2750 9212 20741 11699 19208 937 17933 8447 13989 5476 1460 9675 15823 14229 10902 9202 20569 15574 14229 10902 9202 20569 1…	0
9633 13880 576 17261 4509 3859 16055 9600 990 12775 18106 12462 11491 4380 20126 10223 6758 6758 19405 6278 17369 4645 20244 3588 19405 6278 17369 4645 937 17270 18224 12446 4645 17261 18224 4645 3587 16560 2970 6255 20235 14330 20741 11699 19208 937 17933 8447 13989 5476 1460 9568 15823 14229 16272 19336 13517 5258 15574 14229 16272 19336 13517 5258 151 14229 19336 5660 10259 33 165 20450 9735 7…	0
9633 13880 576 18224 8705 3859 16055 9600 990 12775 18106 12462 11491 4380 18667 15480 749 6758 6758 13023 2061 4645 20244 3588 6175 19574 2745 4645 7311 17933 3034 11979 17779 4645 937 722 1769 4645 3587 16560 2970 6255 20235 11823 7419 11699 19208 937 17933 17933 13989 5476 1460 9675 15823 14229 13479 2798 17182 20151 15574 14229 13479 2798 17182 20151 151 14229 15011 18196 17639 10178 6013 159…	0
9633 13880 578 3721 13779 3859 16055 9600 990 12775 18106 12462 11491 4380 18667 15480 10223 6758 6758 14843 3074 4371 4645 3883 15982 18882 19405 11457 8488 4645 3588 7711 12042 21265 10863 4645 1689 1989 8659 13398 937 15948 12450 4645 937 2840 2570 21271 4645 6565 11999 16509 8070 4435 3587 16560 2970 6255 15955 7855 838 4327 19208 937 17933 16729 13989 5476 1460 9675 15823 14229 10902 7854 83…	0
9633 13880 584 10757 11687 18224 3859 16055 9600 990 12581 18106 12462 11491 4380 18667 15480 749 6758 6758 17261 11493 11711 4645 14094 3588 15379 1854 1741 17261 11493 11711 4645 3587 16560 2970 6255 14092 19606 11699 19208 937 17933 16729 13989 5476 1460 9675 15823 14229 8899 8591 13517 6969 15574 14229 8899 8591 13517 6969 151 14229 15011 18196 17639 10178 6013 15964 3587 5307 19208 19606 140…	0
9633 13880 584 8251 2038 12101 3859 16055 9600 990 12775 18106 12462 11491 4380 18667 15480 10223 6758 6758 10771 3014 18384 8070 4645 3587 14891 18882 10771 3014 18384 8070 4645 3588 12010 14147 4645 937 8504 893 12991 1940 4645 3587 16560 2970 6255 3523 7321 3599 2528 15779 4322 19208 937 17933 8447 9979 13989 5476 1460 9568 15823 14229 16272 17955 7854 3599 14301 2528 15574 14229 16272 17955 7…	0
9633 13880 584 9150 6366 3859 16055 9600 990 12581 18106 12462 11491 4380 18667 15480 749 6758 6758 8251 20100 6087 4645 14094 3588 2631 10944 15211 12524 21335 3056 4645 3587 16560 2970 6255 14092 4475 3587 7128 11699 19208 937 17933 8447 13989 5476 1460 9675 15823 14229 8899 7128 4382 4186 15574 14229 8899 7128 4382 4186 151 14229 15011 18196 17639 10178 6013 15964 3587 5307 19208 3587 4475 712…	0
9633 13880 606 1643 15401 3859 16055 9600 990 12775 18106 7680 11491 4380 20126 749 6758 6758 3295 17146 7980 4645 14347 19823 3588 3295 17146 7980 4645 937 17309 17977 4645 17146 2890 18224 4645 3587 16560 2970 6255 14337 19815 3587 4994 12441 11699 19208 937 17933 16729 13989 5476 1460 9675 15823 14229 12088 7765 7569 14578 6011 15574 14229 12088 7765 7569 14578 6011 151 14229 15011 18196 17639…	0
9633 13880 584 10863 18233 17261 3859 16055 9600 990 18106 12462 11491 4380 18667 15480 10223 6758 6758 3014 17233 8269 4645 14347 19823 18882 3014 17233 8269 4645 3588 2631 18224 14847 4645 937 10943 2145 4645 14461 4630 20382 5539 3119 1689 12320 17098 8871 1422 8128 18384 4645 11460 13323 14147 2179 19405 14147 453 4645 3587 16560 2970 6255 14337 14404 7687 11699 19208 937 17933 16729 9979 139…	0
9633 13880 584 11687 9218 3859 16055 9600 990 12775 18106 12462 11491 4380 8371 1676 17701 10223 6758 6758 17146 17369 4645 14347 19823 3588 10771 12521 21335 10863 3588 17146 17369 4645 937 17309 4919 4509 4645 12308 12339 4645 13444 889 11476 4645 3587 16560 2970 6255 14337 12266 10741 11699 14337 12727 11699 14337 18282 18671 19579 10741 11699 14337 4202 11699 14337 19815 7905 10741 11699 1920…	0
9633 13880 584 17141 20756 3859 16055 9600 990 12775 18106 12462 11491 4380 18667 15480 10223 6758 6758 19405 6278 17369 4645 20244 3588 10716 20857 16302 20756 17653 4645 937 10843 6406 13951 14793 4645 6565 5046 8070 4509 18645 4435 3587 16560 2970 6255 20235 20190 15779 4322 19208 937 17933 8447 13989 5476 1460 9568 15823 14229 13479 2798 20151 15574 14229 13479 2798 20151 151 14229 20231 3659…	0
9633 13880 584 17633 13951 17653 3859 16055 9600 990 12775 18106 12462 11491 13479 4380 18667 15480 10223 6758 6758 731 20756 12098 13743 4645 3587 19532 18882 21116 11949 4645 3588 5915 6278 2799 17653 4645 937 17261 17845 2888 4645 937 11571 8871 17531 4645 6565 7252 13274 1869 6565 2136 2832 14147 3074 11491 4435 6565 20042 1164 18224 8035 4435 3011 2584 3587 16560 2970 6255 3634 4511 11699 56…	0
9633 13880 585 4870 18384 15410 3859 16055 9600 990 12775 18106 12462 11491 4380 18667 15480 10223 6758 6758 5154 12262 4645 14449 18882 5154 12262 4645 3588 12165 21266 17773 4645 937 12010 1643 7712 4645 3587 16560 2970 6255 14441 763 264 4327 14441 3175 4455 15779 4322 19208 937 17933 8447 13989 5476 1460 9568 15823 14229 10577 9354 766 9354 262 15574 14229 10577 9354 766 9354 262 151 14229 93…	0
9633 13880 20403 1716 1864 3859 16055 9600 990 12775 18106 7680 11491 4380 18667 15480 749 6758 6758 12403 4635 10652 9449 4645 13752 3588 12403 4635 10652 9449 4645 6565 5987 6249 12446 18224 4435 6565 893 18384 1847 4435 12010 2522 8659 4645 3587 16560 2970 6255 13610 2261 13733 11699 19208 937 17933 9979 13989 5476 1460 9568 15823 14229 8244 14461 19752 18327 13733 15091 15574 14229 8244 14461…	0
9633 13880 585 4635 17653 3859 16055 9600 990 12775 18106 7680 11491 4380 20126 10223 6758 6758 17261 3348 4645 12488 3588 17261 3348 4645 937 8448 18162 18224 5965 4645 14461 5931 11801 13660 17556 4645 1689 3119 1689 14461 5931 19416 16622 3348 4645 1688 3119 1689 3587 16560 2970 6255 13350 16647 12233 11699 7345 19201 16647 14739 19532 16951 4767 19532 11375 5660 13350 12478 11699 16397 5647 1…	0
9633 13880 585 14147 18384 3859 16055 9600 990 12775 18106 7680 11491 4380 18667 15480 10223 6758 6758 13023 2061 4645 20244 3588 12329 1288 4645 937 3034 11979 17779 4645 3587 16560 2970 6255 20235 3975 3125 6003 10577 15779 4322 19208 937 17933 17933 937 13989 5476 1460 9675 15823 14229 16272 14461 996 13996 14946 16823 20151 15574 14229 16272 14461 996 13996 14946 16823 20151 151 14229 4138 20…	0
9633 13880 585 17653 688 3859 16055 9600 990 12775 18106 7680 11491 4380 18667 15480 10223 6758 6758 6175 14614 14802 4645 8540 13992 18882 10544 18064 13259 4645 3588 1858 17819 6222 4645 937 13569 2402 5914 4645 16423 3964 5857 4645 12180 21262 4645 3587 16560 2970 6255 18116 11657 19966 11699 19208 937 17933 8447 13989 5476 1460 9568 15823 14229 21235 7087 15574 14229 21235 7087 151 14229 1589…	0
9633 13880 585 1864 3859 16055 9600 990 12775 18106 12462 11491 4380 20126 20129 20121 10223 6758 6758 12271 17233 12109 19886 4645 3587 1165 5561 3588 12271 17233 12109 19886 4645 937 17309 4919 4509 4645 20795 20947 5526 4645 6175 13746 19886 4645 3587 16560 2970 6255 2750 8344 5209 10251 11334 11699 19208 937 17933 8447 13989 5476 1460 9675 15823 14229 13973 5432 7299 2820 15574 14229 13973 54…	0
9633 13880 585 7807 3859 16055 9600 990 12775 18106 7680 11491 4380 18667 15480 10223 6758 6758 3014 512 18496 12098 4645 14347 19823 18882 3014 9146 4645 3588 12308 12339 4645 937 829 12002 4509 12446 4645 12042 1858 9512 1858 4645 3014 6175 1914 4645 3587 16560 2970 6255 14337 14404 19560 11699 19208 937 17933 16729 13989 5476 1460 9568 15823 14229 17509 8112 12209 11375 15574 14229 17509 8112 …	0
9633 13880 585 10667 17261 18496 3859 16055 9600 990 18106 7680 11491 4380 18667 15480 749 6758 6758 2542 18224 13743 4645 20244 3588 8251 20507 13171 18224 4645 937 12042 9199 20418 13254 4645 937 16423 18423 3694 17653 4645 6565 18246 11278 11532 4435 6565 829 12002 4473 4435 8865 11327 13322 4645 3587 16560 2970 20228 20235 20190 15779 4322 19208 937 17933 8447 13989 5476 1460 9675 15823 14229…	0
9633 13880 585 10667 17261 18496 3859 16055 9600 990 18106 7680 11491 4380 18667 15480 10223 6758 6758 3709 4897 15410 11203 4645 3587 1165 5561 3588 403 9150 20547 19229 4718 4645 12308 14843 1879 17698 4645 3587 16560 2970 20228 2750 3975 3125 11699 19208 937 17933 11864 17509 937 13989 5476 1460 9568 15823 14229 13479 2798 17182 2797 20151 15574 14229 13479 2798 17182 2797 20151 151 14229 3975…	0
9633 13880 10558 17890 3859 16055 9600 990 12775 18106 7680 11491 4380 18667 15480 749 6758 6758 10580 11425 4645 14094 3588 12002 8669 4718 4645 3587 16560 2970 6255 14092 10069 10352 11699 19208 937 17933 11864 17509 937 13989 5476 1460 9675 15823 14229 8899 5029 12122 15603 15762 15574 14229 8899 5029 12122 15603 15762 151 14229 15011 18196 17639 10178 6013 15964 3587 5307 19208 10069 10351 21…	0
9633 13880 585 12222 19031 3859 16055 9600 990 12775 18106 7680 11491 4380 18667 15480 749 6758 6758 7664 19241 5589 4645 14094 3588 12524 21335 3056 4645 937 11571 4718 17337 4645 19376 12600 19373 3587 16560 2970 6255 14092 7499 9798 11513 10259 14043 11699 19208 937 17933 16729 13989 5476 1460 9675 15823 14229 8899 14461 3114 18018 15574 14229 8899 14461 3114 18018 151 14229 13943 14988 16322 …	0
9633 13880 585 12222 19031 3859 16055 9600 990 12775 18106 7680 11491 4380 18667 15480 749 6758 6758 19405 11330 4645 14094 3588 12524 21335 3056 4645 937 13569 3440 14993 4645 13740 13747 4645 3587 16560 2970 6255 14092 7499 9798 11513 10259 14043 11699 19208 937 17933 16729 13989 5476 1460 9675 15823 14229 8899 3114 18018 15574 14229 8899 3114 18018 151 14229 15011 18196 17639 10178 6013 15964 …	0
9633 13880 585 12382 8669 3859 16055 9600 990 12775 18106 7680 11491 4380 18667 15480 749 6758 6758 12682 12256 4818 15466 4645 14094 3588 7664 15385 2741 21230 15260 10861 4645 3587 16560 2970 6255 14092 19739 4447 11699 19208 937 17933 16729 13989 5476 1460 9675 15823 14229 8899 3328 15574 14229 8899 3328 151 14229 15011 18196 17639 10178 6013 15964 3587 5307 19208 3332 14963 14071 2341 15052 1…	0
9633 13880 585 20432 1858 3859 16055 9600 990 12775 18106 7680 11491 4380 18667 15480 10223 6758 6758 10638 20673 4645 8540 13992 3588 19405 14597 5990 4645 1689 614 15604 4645 937 829 12002 4509 12446 4645 3587 16560 2970 20228 18116 3380 11699 19208 937 17933 16729 13989 5476 1460 9568 15823 14229 14774 3381 6255 15574 14229 14774 3381 6255 151 14229 3201 33 151 14472 19933 5168 13898 4465 7132…	0
9633 13880 585 891 17653 19185 3859 16055 9600 990 12775 18106 12462 11491 4380 18667 15480 749 6758 6758 2542 18224 13743 4645 20244 3588 8251 20507 13171 18224 4645 6565 11532 10504 7712 4435 6565 2114 17261 13274 4435 3587 16560 2970 6255 20235 3622 15779 4322 19208 937 17933 11864 17509 937 13989 5476 1460 9568 15823 14229 16374 9054 13517 6969 15574 14229 16374 9054 13517 6969 151 14229 2020…	0
9633 13880 585 1858 7877 3859 16055 9600 990 12775 18106 12462 11491 4380 18667 15480 749 6758 6758 19405 6278 17369 4645 20244 3588 10716 20857 16302 20756 17653 4645 6565 12895 20455 18224 8119 4435 8573 2363 12446 4645 3587 16560 2970 6255 20235 7321 3599 4421 11699 19208 937 17933 11864 17509 937 13989 5476 1460 9568 15823 14229 4787 13704 11777 2033 4421 6979 15574 14229 4787 13704 11777 203…	0
9633 13880 585 1858 7877 3859 16055 9600 990 12775 18106 12462 11491 4380 18667 15480 10223 6758 6758 13023 2061 4645 20244 3588 6175 19574 2745 4645 937 11571 13273 7877 12101 4645 937 19384 7999 17848 4645 3587 16560 2970 20228 20235 3975 3125 6003 10577 15779 4322 19208 937 17933 16729 13989 5476 1460 9675 15823 14229 13479 2798 17182 2797 20151 15574 14229 13479 2798 17182 2797 20151 151 1422…	0
9633 13880 585 1934 3859 16055 9600 990 12775 18106 12462 11491 4380 18667 15480 749 6758 6758 5495 17488 12299 4645 14094 3588 17611 1858 12300 4645 937 3685 18496 8893 4645 2631 17819 1292 4645 3587 16560 2970 6255 14092 19739 4447 11699 19208 937 17933 16729 13989 5476 1460 9568 15823 14229 8899 3328 15574 14229 8899 3328 151 14229 15011 18196 17639 10178 6013 15964 3587 5307 19208 3332 14963 …	0
9633 13880 585 2848 18224 3859 16055 9600 990 12775 18106 12462 11491 4380 3313 3747 8358 15480 10223 6758 6758 222 9548 14993 4645 3587 20459 3588 18127 12160 2489 4645 937 10771 2008 13743 4645 1422 1009 4645 12308 1658 8827 4645 3587 16560 2970 20228 3653 6382 11699 19208 937 17933 8447 13989 5476 1460 9675 15823 14229 9568 6381 19930 1398 12687 9970 15574 14229 9568 6381 19930 1398 12687 9970…	0
9633 13880 585 7709 688 3859 16055 9600 990 12775 18106 12462 11491 4380 14777 15480 749 6758 6758 18065 11241 4645 14094 3588 18065 11241 4645 937 10529 20040 4645 5495 17488 12299 4645 3587 16560 2970 20228 14092 19739 4447 11699 19208 937 17933 16729 13989 5476 1460 9568 15823 14229 8899 3328 15574 14229 8899 3328 151 14229 10178 15011 18196 17639 10178 6013 15964 3587 5307 19208 3332 14963 14…	0
9633 13880 585 7742 1816 3859 16055 9600 990 12775 18106 12462 11491 4380 20126 20129 20121 10223 6758 6758 12271 17233 12109 19886 4645 3587 1165 5561 3588 12271 17233 12109 19886 4645 937 17309 4919 4509 4645 10846 2390 8798 4645 6175 13746 19886 4645 20795 20947 5526 4645 3587 16560 2970 6255 2750 8344 5209 10251 11334 11699 19208 937 17933 8447 13989 5476 1460 9675 15823 14229 13973 15574 142…	0
9633 13880 576 1877 13541 3859 16055 9600 990 12775 18106 12462 11491 4380 14777 15480 10223 6758 6758 3014 512 18496 12098 4645 14347 19823 3588 3014 512 18496 12098 4645 1689 17146 17369 4645 1689 8865 1901 13743 1689 7664 14147 3074 937 13569 3440 14993 4645 3587 16560 2970 6255 14337 17112 1445 11699 19208 937 17933 8447 13989 5476 1460 9675 15823 14229 19038 4119 12593 5716 7869 10221 14374 …	0
9633 13880 585 2848 18224 3859 16055 9600 990 12775 18106 12462 11491 4380 3313 3747 8358 15480 10223 6758 6758 18127 12160 2489 4645 3587 20459 3588 18127 12160 2489 4645 937 361 18547 4645 6565 5495 3011 13745 13434 4435 12308 1658 8827 4645 3587 16560 2970 20228 3653 3975 3125 11699 3653 2727 19927 1153 9735 11699 19208 937 17933 8447 13989 5476 1460 9679 15823 14229 9568 6381 19930 1398 9735 …	0
9633 13880 585 2983 11932 3859 16055 9600 990 12581 18106 12462 11491 4380 18667 15480 10223 6758 6758 12338 20795 12446 3964 4645 3587 15496 18882 12358 12995 8070 4645 3588 606 7840 937 12308 1123 2456 4645 3587 16560 2970 6255 3552 14564 11252 20124 7052 4327 19208 937 17933 8447 13989 5476 1460 9568 15823 14229 16272 7690 11247 20125 15574 14229 16272 7690 11247 20125 151 14229 493 15011 1819…	0
9633 13880 1646 18224 2683 3859 16055 9600 990 12775 18106 12462 11491 4380 18667 15480 749 6758 6758 10580 11425 4645 14094 3588 12078 17742 18452 4645 3587 16560 2970 6255 14092 10069 10352 11699 19208 937 17933 11864 17509 937 13989 5476 1460 9675 15823 14229 8899 5029 12122 15603 15762 15574 14229 8899 5029 12122 15603 15762 151 14229 15011 18196 17639 10178 6013 15964 3587 5307 19208 10069 1…	0
9633 13880 585 3863 11405 3859 16055 9600 990 12775 18106 12462 11491 4380 18667 15480 10223 6758 6758 222 9548 14993 4645 3587 20459 18882 8522 8669 18496 4645 3588 8888 9150 17865 15810 1689 12002 8850 14550 14621 4645 937 3816 19063 2127 7802 4645 6565 1164 13202 18224 4435 6565 13662 4718 4435 3587 16560 2970 6255 3653 17550 10221 16397 12687 11699 12964 19208 937 17933 8447 13989 5476 1460 9…	0
9633 13880 585 18224 18224 3859 16055 9600 990 12775 18106 12462 11491 4380 18667 15480 10223 6758 6758 13023 2061 4645 20244 18882 16825 5344 2741 4645 3588 6175 19574 2745 4645 3587 16560 2970 6255 20235 5941 15929 11699 19208 937 17933 11864 17509 937 13989 5476 1460 9675 15823 14229 13479 15929 15574 14229 13479 15929 151 14229 15929 8900 5467 5941 457 18818 11413 4465 3196 18442 352 18818 16…	0
9633 13880 588 14147 13734 3859 16055 9600 990 12775 18106 12462 11491 4380 18667 15480 10223 6758 6758 11460 19584 3193 4645 3587 8447 3588 2078 18224 20928 4645 937 891 12042 3029 17816 4645 3014 13165 12511 4645 1123 16603 9512 8691 4645 3587 16560 2970 6255 3521 9212 20741 11699 19208 937 17933 8447 13989 5476 1460 9568 15823 14229 10902 9202 10047 20125 13517 6969 13997 8293 15574 14229 1090…	0
9633 13880 585 18224 8097 3859 16055 9600 990 12775 18106 12462 11491 4380 3313 3747 8358 15480 10223 6758 6758 3014 17233 8269 4645 14347 19823 937 17309 4919 4509 4645 14461 4630 20382 5533 4584 3119 3588 3014 17233 8269 4645 12320 17098 8871 3587 16560 2970 6255 14337 1448 11699 19208 937 17933 8447 9979 13989 5476 1460 9675 15823 14229 12088 4535 13517 6969 15574 14229 12088 4535 13517 6969 1…	0
9633 13880 585 18224 13951 3859 16055 9600 990 12775 18106 12462 11491 4380 18667 15480 10223 6758 6758 12042 17233 18619 12340 4645 14347 19823 18882 3295 17146 7980 4645 3588 2631 18224 14847 4645 937 18246 12299 8886 15273 4645 12042 1858 9512 1858 4645 3587 16560 2970 6255 14337 14404 16395 11699 19208 937 17933 16729 13989 5476 1460 9568 15823 14229 17509 8112 7443 5740 16395 4694 20056 1557…	0
9633 13880 14458 12321 12101 3859 16055 9600 990 12775 18106 12462 11491 4380 18667 15480 749 6758 6758 7664 12227 4645 14094 3588 8251 18820 14626 4645 3587 16560 2970 6255 14092 10069 10352 11699 19208 937 17933 11864 17509 937 13989 5476 1460 9675 15823 14229 8899 14461 19752 16968 15574 14229 8899 14461 19752 16968 151 14229 15011 18196 17639 10178 6013 15964 3587 5307 19208 10069 10351 2123 …	0
9633 13880 585 637 696 3859 16055 9600 990 12775 18106 12462 11491 4380 20126 10223 6758 6758 3709 4897 15410 11203 4645 3587 1165 5561 3588 12320 4510 17296 4645 3587 16560 2970 20228 2750 3975 3125 11699 19208 937 17933 11864 17509 937 13989 5476 1460 9675 15823 14229 13479 14461 19752 19815 20232 15574 14229 13479 14461 19752 19815 20232 151 14229 16975 17789 18688 5660 3975 4778 10715 10221 7…	0
9633 13880 585 637 696 3859 16055 9600 990 12775 18106 12462 11491 4380 20126 10223 6758 6758 13023 2061 4645 20244 3588 11533 9957 5616 4645 937 10843 8705 8871 4645 8251 20507 13171 18224 4645 12002 12600 2706 4645 13512 19106 5150 4645 7711 10608 18224 89 4645 3587 16560 2970 6255 20235 20196 15779 4322 20235 13648 15009 11699 20235 3975 3125 6003 10577 15779 4322 19208 937 17933 8447 13989 54…	0
9633 13880 585 7877 21180 3859 16055 9600 990 12775 18106 12462 11491 4380 18667 15480 10223 6758 6758 12042 17233 18619 12340 4645 14347 19823 3588 1422 8128 18384 4645 937 361 18547 937 18246 12299 8886 15273 4645 3295 17146 7980 4645 12320 10998 21246 4645 3587 16560 2970 6255 14337 14404 16395 11699 19208 937 17933 16729 13989 5476 1460 9568 15823 14229 17509 8112 7443 5740 16395 15574 14229 …	0
9633 13880 589 12042 13398 3859 16055 9600 990 12775 18106 12462 11491 4380 18667 15480 749 6758 6758 7711 15975 4645 14094 3588 7711 15975 4645 3587 16560 2970 6255 14092 2261 14592 11699 14092 2261 14592 11699 19208 937 17933 11864 17509 937 13989 5476 1460 9675 15823 14229 8899 4146 14592 14461 5829 3683 14461 14774 15574 14229 8899 4146 14592 14461 5829 3683 14461 14774 151 14229 15011 18196 …	0
9633 13880 585 8084 16756 3859 16055 9600 990 12775 18106 12462 11491 4380 18667 15480 10223 6758 6758 12042 17233 18619 12340 4645 14347 19823 3588 3014 6175 1914 4645 1689 1422 8128 18384 4645 1689 13444 889 11476 4645 1689 10771 12521 21335 10863 937 8522 2545 4645 3587 16560 2970 6255 14337 14404 19408 11699 19208 937 17933 8447 13989 5476 1460 9568 15823 14229 17509 8112 15197 14774 13517 69…	0
9633 13880 585 8891 8070 3859 16055 9600 990 12775 18106 12462 11491 4380 18667 15480 10223 6758 6758 13023 2061 4645 20244 3588 6175 19574 2745 4645 937 10843 6406 13951 14793 4645 3587 16560 2970 20228 20235 3975 3125 6003 10577 15779 4322 19208 937 17933 8447 13989 5476 1460 9568 15823 14229 13479 2798 17182 2797 20151 15574 14229 13479 2798 17182 2797 20151 151 14229 2797 9784 10865 7027 5581…	0
9633 13880 585 8891 8070 3859 16055 9600 990 12775 18106 12462 11491 4380 18667 15480 10223 6758 6758 19405 6278 17369 4645 20244 18882 13677 18341 18224 1920 4645 3588 7711 10608 18224 89 4645 10716 20857 16302 20756 17653 4645 3587 16560 2970 20228 20235 12266 15009 2797 16823 11699 7027 19208 937 17933 8447 13989 5476 1460 9568 15823 14229 13479 2798 17182 15574 14229 13479 2798 17182 151 1422…	0
9633 13880 585 11932 17653 3859 16055 9600 990 12775 18106 12462 11491 4380 3313 5485 19739 15480 749 6758 6758 8522 8669 18496 4645 3587 20459 3588 8522 8669 18496 4645 3587 16560 2970 6255 3653 7854 1406 20545 7594 11699 13344 16395 3254 19208 937 17933 11864 17509 937 13989 5476 1460 9679 15823 14229 13479 10135 16823 4661 13517 6969 15574 14229 13479 10135 16823 4661 13517 6969 151 14229 1361…	0
9633 13880 588 17653 8038 3859 16055 9600 990 12775 18106 12462 11491 4380 18667 15480 10223 6758 6758 13023 2061 4645 20244 18882 19405 6278 17369 4645 3588 7711 10608 18224 89 4645 10716 20857 16302 20756 17653 4645 3587 16560 2970 6255 20235 14330 11699 7027 20235 15757 3565 11699 19208 937 17933 8447 13989 5476 1460 9568 15823 14229 16272 19336 13517 5258 20125 15574 14229 16272 19336 13517 5…	0
9633 13880 585 12446 2630 3859 16055 9600 990 12775 18106 12462 11491 4380 18667 15480 10223 6758 6758 14159 2848 4443 4645 3587 8447 18882 10771 6159 19514 10863 4645 3588 12002 11189 17261 4645 1452 14147 14596 4645 3587 16560 2970 20228 3521 1179 4327 19208 937 17933 8447 13989 5476 1460 9675 15823 14229 10902 1181 451 15574 14229 10902 1181 451 151 14229 1178 17034 9986 13150 16322 11785 1625…	0
9633 13880 585 12446 8272 3859 16055 9600 990 12581 18106 12462 11491 4380 18667 15480 10223 6758 6758 10771 3014 18384 8070 4645 3587 14891 18882 10771 3014 18384 8070 4645 3588 12010 14147 4645 937 16826 2664 4919 4645 937 8504 893 12991 1940 4645 3587 16560 2970 6255 3523 9212 20087 11699 19208 937 17933 8447 9979 13989 5476 1460 9675 15823 14229 10902 9202 20087 13997 8293 15574 14229 10902 9…	0
9633 13880 594 1123 18636 3859 16055 9600 990 12775 18106 12462 11491 4380 18667 15480 749 6758 6758 16826 12328 1801 4645 5217 3588 8084 6249 11790 4645 3588 1332 18224 1912 8395 4645 3587 16560 2970 6255 5202 7321 18998 18252 11553 19989 11699 19208 937 17933 9979 18886 20858 13989 5476 1460 9568 15823 14229 2728 13704 12219 14926 15574 14229 2728 13704 12219 14926 151 14229 3217 15011 18196 17…	0
9633 13880 585 13265 3859 16055 9600 990 12775 18106 12462 11491 4380 3313 5485 19739 15480 749 6758 6758 8522 8669 18496 4645 3587 20459 3588 8522 8669 18496 4645 3587 16560 2970 6255 3653 7854 1406 20545 7594 11699 19208 937 17933 11864 17509 937 13989 5476 1460 9679 15823 14229 13479 10135 16823 4661 13517 6969 15574 14229 13479 10135 16823 4661 13517 6969 151 14229 13614 15011 18196 17639 101…	0
9633 13880 585 13273 12109 3859 16055 9600 990 12775 18106 12462 11491 4380 18667 15480 10223 6758 6758 525 12989 4645 3587 8447 3588 14898 9150 2983 2444 4645 13204 17717 3587 16560 2970 6255 3521 3975 3125 11699 19208 937 17933 11864 17509 937 13989 5476 1460 9675 15823 14229 2728 11578 12980 451 15574 14229 2728 11578 12980 451 151 14229 9051 20834 6103 12308 2879 18256 6565 4130 14292 6627 43…	0
9633 13880 585 13273 12109 3859 16055 9600 990 12775 18106 12462 11491 4380 18667 15480 10223 6758 6758 525 12989 4645 3587 8447 3588 10716 8865 14553 11118 4645 614 8877 19229 18224 4645 3587 16560 2970 20228 3521 3975 3125 11699 19208 937 17933 11864 17509 937 13989 5476 1460 9679 15823 14229 4787 919 1194 9645 15574 14229 4787 919 1194 9645 151 14229 16560 3975 4778 20520 10840 10221 8860 6103…	0
9633 13880 585 13273 12109 3859 16055 9600 990 12775 18106 12462 11491 4380 18667 15480 10223 6758 6758 17150 17145 8885 4645 3587 1165 5561 3588 10771 6159 19514 10863 4645 12002 11189 17261 4645 3587 16560 2970 20228 2750 5941 106 9964 19208 937 17933 8447 13989 5476 1460 9679 15823 14229 12088 106 1795 19259 15574 14229 12088 106 1795 19259 151 14229 19201 13172 13629 17560 8743 16322 16182 15…	0
9633 13880 21067 10863 17337 3074 3859 16055 9600 990 12775 18106 12462 11491 4380 18667 15480 10223 6758 6758 3295 4837 4645 14449 18882 3295 4837 4645 18882 4870 15198 4832 9671 4645 3588 12040 16378 4645 937 14843 17233 14147 1904 4645 2631 11571 2720 4645 7470 891 17964 3587 16560 2970 6255 14441 9798 3856 11699 19208 937 17933 8447 13989 5476 1460 9568 15823 14229 8899 15011 1638 2206 13750 …	0
9633 13880 585 13273 12109 3859 16055 9600 990 12775 18106 12462 11491 4380 18667 15480 10223 6758 6758 17150 17145 8885 4645 3587 1165 5561 18882 8865 18224 12557 4645 3588 12320 89 15410 4645 3587 16560 2970 20228 2750 5941 106 9964 19208 937 17933 8447 13989 5476 1460 10542 15823 14229 11243 106 4767 8228 1134 15574 14229 11243 106 4767 8228 1134 151 14229 15895 20941 3838 11901 11375 4534 165…	0
9633 13880 585 13273 12109 3859 16055 9600 990 12775 18106 12462 11491 4380 18667 15480 10223 6758 6758 17150 17145 8885 4645 3587 1165 5561 18882 20888 15377 2084 4645 3588 12320 89 15410 4645 937 21010 17819 20756 4645 937 11571 11174 14993 4645 6565 20042 1164 18224 8035 4435 6565 12299 8620 14147 4464 4435 614 8877 19229 18224 4645 3587 16560 2970 20228 2750 5941 106 9964 19208 937 17933 8447…	0
9633 13880 11532 1643 8659 16353 3859 16055 9600 990 12775 18106 7680 11491 4380 18667 15480 749 6758 6758 10580 11425 4645 14094 3588 12002 8669 4718 4645 3587 16560 2970 6255 14092 10069 10352 11699 19208 937 17933 11864 17509 937 13989 5476 1460 9675 15823 14229 8899 5029 12122 15603 15762 15574 14229 8899 5029 12122 15603 15762 151 14229 15011 18196 17639 10178 6013 15964 3587 5307 19208 1006…	0
9633 13880 585 14855 3859 16055 9600 990 12775 18106 12462 11491 4380 18667 15480 10223 6758 6758 12042 17233 18619 12340 4645 14347 19823 18882 17146 2890 18224 4645 3588 3014 6175 1914 4645 937 3816 19063 2127 7802 4645 1422 8128 18384 4645 19405 14147 453 4645 3587 16560 2970 20228 14337 5941 106 9964 19208 937 17933 17933 937 13989 5476 1460 9679 15823 14229 12088 106 1795 19259 15574 14229 1…	0
9633 13880 641 18224 3859 16055 9600 990 12581 18106 12462 11491 4380 18667 15480 10223 6758 6758 222 9548 14993 4645 3587 20459 3588 8888 10846 5939 4645 3587 16560 2970 6255 3653 4949 3587 15779 4322 19208 937 17933 9979 13989 5476 1460 9675 15823 14229 9568 947 1153 33 12699 17485 15574 14229 9568 947 1153 33 12699 17485 151 14229 5257 3587 16716 10047 7027 4724 20310 15011 18196 17639 10178 6…	0
9633 13880 585 18104 19331 3859 16055 9600 990 12775 18106 12462 11491 4380 18667 15480 749 6758 6758 4870 3074 4864 4645 3883 15982 18882 19405 11457 8488 4645 3588 7711 12042 21265 10863 4645 937 13525 16782 13804 4645 6565 11675 592 1963 4435 6565 3685 5154 7792 2552 4435 14461 16423 11689 3119 937 3587 16560 2970 6255 15955 2261 11553 838 4327 19208 937 17933 16729 13989 5476 1460 9675 15823 …	0
9633 13880 585 18224 18224 3859 16055 9600 990 12775 18106 12462 11491 4380 20126 10223 6758 6758 6371 2692 17653 4645 20244 3588 6371 2692 17653 4645 937 17309 17977 4645 6565 3680 12299 10647 4435 6565 3685 688 4435 6565 9039 9021 4832 17337 4435 6175 19574 2745 4645 16423 3074 10415 18224 4555 12329 1288 4645 3587 16560 2970 6255 20235 13638 11699 6655 17182 19742 19208 937 17933 8447 13989 54…	0
9633 13880 585 18496 18224 3859 16055 9600 990 12775 18106 12462 11491 4380 18667 15480 749 6758 6758 13023 2061 4645 20244 18882 6371 2692 17653 4645 3588 6175 19574 2745 4645 6565 6322 12704 4435 6565 7471 11509 10861 4435 3587 16560 2970 6255 20235 3622 15779 4322 19208 937 17933 11864 17509 937 13989 5476 1460 9568 15823 14229 13479 5829 9986 13517 6969 16075 15574 14229 13479 5829 9986 13517…	0
9633 13880 587 1912 3859 16055 9600 990 12775 18106 12462 11491 4380 20126 10223 6758 6758 3295 4837 4645 14449 937 8448 18162 18224 5965 4645 4870 15198 4832 9671 4645 3587 16560 2970 6255 14441 9798 3856 11699 19208 937 17933 8447 13989 5476 1460 9568 15823 14229 8899 15011 1638 2206 13750 18026 15574 14229 8899 15011 1638 2206 13750 18026 151 14229 9589 3855 15011 18196 17639 10178 6013 15964 …	0
9633 13880 587 8659 2983 3859 16055 9600 990 18106 12462 11491 4380 18667 15480 749 6758 6758 222 9548 14993 4645 3587 20459 3588 12002 8850 14550 14621 4645 6565 12895 20455 18224 8119 4435 14461 6302 15380 3119 1689 3587 16560 2970 6255 3653 7854 1406 20545 7594 11699 19208 937 17933 11864 17509 937 13989 5476 1460 9679 15823 14229 13479 10135 16823 4661 15574 14229 13479 10135 16823 4661 151 1…	0
9633 13880 588 18224 13323 3859 16055 9600 990 12775 18106 7680 11491 4380 18667 15480 749 6758 6758 14159 2848 4443 4645 3587 8447 3588 9150 16493 2461 4645 6565 8888 12508 11226 4435 8865 12163 14843 6175 12098 3073 3587 16560 2970 20228 3521 7321 18998 18252 11553 19989 11699 19208 937 17933 11864 17509 937 13989 5476 1460 9568 15823 14229 2728 13704 12219 14926 14461 14774 14774 13517 6969 74…	0
9633 13880 588 1140 15410 3859 16055 9600 990 12775 18106 12462 11491 4380 20126 10223 6758 6758 12898 11425 21157 4645 14449 937 12010 14843 2759 18570 4645 16423 11149 11687 3587 16560 2970 6255 14441 12914 6484 13540 4327 19208 937 17933 8447 13989 5476 1460 9568 15823 14229 10577 18303 4661 15574 14229 10577 18303 4661 151 14229 15644 12584 12608 3587 15919 15011 18196 17639 10178 6013 15964 …	0
9633 13880 20931 18224 18224 3859 16055 9600 990 12775 18106 12462 11491 4380 18667 15480 749 6758 6758 12682 12256 4818 15466 4645 14094 17611 1858 12300 4645 3587 16560 2970 6255 14092 18998 4447 11699 19208 937 17933 937 13989 5476 1460 9568 15823 14229 4787 4447 15574 14229 4787 4447 151 14229 15011 18196 17639 10178 6013 15964 3587 5307 19208 18998 4447 14071 1513 3975 2848 7080 937 19527 19…	0
9633 13880 593 14833 5467 3859 16055 9600 990 12775 18106 12462 11491 4380 3313 5485 19739 15480 749 6758 6758 8522 8669 18496 4645 3587 20459 3588 8522 8669 18496 4645 3587 16560 2970 6255 3653 7854 1406 20545 7594 11699 13344 2532 3254 19208 937 17933 11864 17509 937 13989 5476 1460 9679 15823 14229 13479 10135 16823 4661 13517 6969 15574 14229 13479 10135 16823 4661 13517 6969 151 14229 13614 …	0
9633 13880 594 2552 7714 3859 16055 9600 990 12775 18106 12462 11491 4380 9096 14373 15480 749 6758 6758 8522 8669 18496 4645 3587 20459 3588 8522 8669 18496 4645 3587 16560 2970 6255 3653 7854 1406 20545 7594 11699 13344 19044 19208 937 17933 11864 17509 937 13989 5476 1460 9679 15823 14229 13479 10135 16823 4661 13517 6969 15574 14229 13479 10135 16823 4661 13517 6969 151 14229 13614 15011 1819…	0
9633 13880 594 2983 14147 3859 16055 9600 990 12775 18106 12462 11491 4380 18667 15480 10223 6758 6758 525 12989 4645 3587 8447 18882 525 12989 4645 3588 1452 14147 14596 4645 937 957 12320 17869 4645 937 20703 20756 4863 4645 10846 12879 2973 10486 11123 3587 16560 2970 6255 3521 3917 20741 15779 4322 19208 937 17933 8447 13989 5476 1460 9675 15823 14229 10902 3934 15574 14229 10902 3934 151 142…	0
9633 13880 594 3694 5242 3859 16055 9600 990 12775 18106 12462 11491 4380 18667 15480 749 6758 6758 8097 10771 11687 2367 4645 14094 18882 8097 10771 11687 2367 4645 3588 19091 2699 12703 3588 20795 12091 4420 11319 1821 4645 3587 16560 2970 6255 14092 7267 8615 14043 11699 19208 937 17933 8447 13989 5476 1460 9675 15823 14229 8899 20046 4447 15574 14229 8899 20046 4447 151 14229 1667 8210 17524 …	0
9633 13880 594 3694 5242 3859 16055 9600 990 12775 18106 12462 11491 4380 18667 15480 749 6758 6758 19405 11330 4645 14094 3588 5495 17488 12299 4645 1689 2631 17819 1292 937 3685 18496 8893 4645 3587 16560 2970 6255 14092 16633 4271 11699 14092 19739 4447 11699 14092 19162 11699 19208 937 17933 8447 13989 5476 1460 9675 15823 14229 8899 19752 13517 6969 4447 15574 14229 8899 19752 13517 6969 444…	0
9633 13880 594 8891 11855 3859 16055 9600 990 12775 18106 12462 11491 4380 18667 15480 749 6758 6758 7711 15975 4645 14094 4871 14553 637 3587 16560 2970 6255 14092 16647 14730 14592 11699 19208 937 17933 11864 17509 937 13989 5476 1460 9675 15823 14229 8899 7341 5752 15574 14229 8899 7341 5752 151 14229 15011 18196 17639 10178 6013 15964 3587 5307 19208 17016 14592 5349 1213 13399 16141 1513 272…	0
9633 13880 594 12446 453 3859 16055 9600 990 12775 18106 12462 11491 4380 18667 15480 749 6758 6758 13023 2061 4645 20244 3588 8251 20507 13171 18224 4645 6565 17633 12299 19229 11687 4435 3587 16560 2970 6255 20235 3622 15779 4322 19208 937 17933 11864 17509 937 13989 5476 1460 9675 15823 14229 2728 11553 10380 2129 15574 14229 2728 11553 10380 2129 151 14229 20202 674 16075 19883 17642 14802 36…	0
9633 13880 716 8312 17814 3859 16055 9600 990 12775 18106 12462 11491 4380 18667 15480 10223 6758 6758 19405 6278 17369 4645 20244 3588 10716 20857 16302 20756 17653 4645 3587 16560 2970 20228 20235 3622 15779 4322 19208 937 17933 11864 17509 937 13989 5476 1460 9679 15823 14229 16374 16957 20231 15574 14229 16374 16957 20231 151 14229 14512 16957 20231 19255 18155 19283 18460 10156 20216 18429 1…	0
9633 13880 594 12446 453 3859 16055 9600 990 12775 18106 12462 11491 4380 18667 15480 10223 6758 6758 13023 2061 4645 20244 18882 12002 12600 2706 4645 3588 7711 10608 18224 89 4645 3587 16560 2970 20228 20235 16915 19595 20202 19989 20649 15779 4322 19208 937 17933 16729 13989 5476 1460 9675 15823 14229 2728 13704 12219 2129 14461 6971 15574 14229 2728 13704 12219 2129 14461 6971 151 14229 20202…	0
9633 13880 605 11932 3859 16055 9600 990 12775 18106 7680 11491 4380 3313 5485 19739 15480 749 6758 6758 8522 8669 18496 4645 3587 20459 3588 8522 8669 18496 4645 3587 16560 2970 6255 3653 7854 1406 20545 7594 11699 13344 16395 3254 19208 937 17933 11864 17509 937 13989 5476 1460 9679 15823 14229 13479 10135 16823 4661 13517 6969 15574 14229 13479 10135 16823 4661 13517 6969 151 14229 13614 15011…	0
9633 13880 606 4509 5467 3859 16055 9600 990 12775 18106 7680 11491 4380 18667 15480 10223 6758 6758 17146 8085 17709 4645 8540 13992 18882 11975 17147 5170 4645 3588 12365 17819 4645 937 13525 16782 13804 4645 12358 2696 8816 4645 3587 16560 2970 6255 18116 4740 20269 15779 4322 19208 937 17933 8447 13989 5476 1460 9568 15823 14229 87 16948 15574 14229 87 16948 151 14229 20266 1714 14019 15243 7…	0
9633 13880 606 18224 13744 3859 16055 9600 990 12775 18106 7680 11491 4380 18667 15480 10223 6758 6758 13023 2061 4645 20244 18882 19405 6278 17369 4645 3588 7711 10608 18224 89 4645 14838 12101 19185 10716 20857 16302 20756 17653 4645 3587 16560 2970 6255 20235 16758 20649 20202 15779 4322 5660 19208 937 17933 16729 8447 13989 5476 1460 9568 15823 14229 13479 9280 7139 20151 13517 3683 14461 147…	0
9633 13880 606 5454 17337 3859 16055 9600 990 12775 18106 7680 11491 4380 18667 15480 10223 6758 6758 10767 585 8637 12255 4645 14449 18882 10767 585 8637 12255 4645 3588 12271 14553 14147 4645 937 915 17783 21160 4645 937 6317 17556 12227 4645 11151 12474 5430 3587 16560 2970 6255 14441 7410 8585 17588 11699 5660 19208 937 17933 8447 13989 5476 1460 9675 15823 14229 4787 13704 2033 8585 17588 12…	0
9633 13880 606 5967 19953 3859 16055 9600 990 12775 18106 7680 11491 4380 18667 15480 10223 6758 6758 10771 8448 11932 16444 4645 8540 13992 3588 8590 688 3074 937 2114 17141 2444 4645 10771 8448 11932 16444 981 17776 3093 4645 12383 2098 8858 4645 3587 16560 2970 6255 18116 9410 33 15779 4322 19208 937 17933 8447 13989 5476 1460 9568 15823 14229 4787 11485 20266 15574 14229 4787 11485 20266 151 …	0
9633 13880 606 8312 18224 3859 16055 9600 990 12581 18106 7680 11491 4380 18667 15480 10223 6758 6758 17146 8085 17709 4645 8540 13992 18882 14359 892 12995 4645 3588 12383 12004 17653 4645 937 10785 4592 4645 10846 566 14955 6012 3587 16560 2970 20228 18116 4740 20269 15779 4322 19208 937 17933 17933 937 13989 5476 1460 9568 15823 14229 87 7010 9889 4120 15574 14229 87 7010 9889 4120 151 14229 8…	0
9633 13880 606 7975 12701 3859 16055 9600 990 12775 18106 7680 11491 4380 18667 15480 749 6758 6758 14631 12299 2599 17658 10500 4645 3587 14891 18882 3014 512 9454 15262 4645 3588 2631 3868 19243 937 8504 893 12991 1940 4645 937 957 12320 17869 4645 3587 16560 2970 6255 3523 19815 3587 15620 13517 1398 11699 19208 937 17933 8447 9979 13989 5476 1460 9568 15823 14229 16272 15620 15574 14229 16272…	0
9633 13880 606 6161 11087 3859 16055 9600 990 12775 18106 7680 11491 4380 18667 15480 10223 6758 6758 525 12989 4645 3587 8447 18882 3014 3160 17801 4645 18882 9672 14373 12227 4645 3588 1422 10771 8493 4645 937 10478 18517 18321 4645 1123 16603 9512 8691 4645 3587 16560 2970 20228 3521 6604 4327 3521 11340 7360 11699 3521 3925 14730 9063 15779 4322 19208 937 17933 8447 13989 5476 1460 20306 1582…	0
9633 13880 606 6350 11457 17653 3859 16055 9600 12775 5467 18106 7680 11491 4380 16527 14776 17509 749 6758 6758 11571 15261 17814 17369 4645 14449 3588 11571 15261 17814 17369 4645 937 12010 1643 7712 4645 3587 16560 2970 6255 14441 3175 11720 4455 9970 15779 4322 2206 14441 19439 19966 20567 15779 4322 2206 19208 937 17933 8447 13989 5476 1460 9568 15823 14229 8899 14439 12600 13370 4661 2206 1…	0
9633 13880 722 3034 3375 2848 3859 16055 9600 990 12775 18106 7680 11491 4380 18667 15480 749 6758 6758 525 12989 4645 3587 8447 3588 16507 7927 16551 4645 14838 8167 8548 20756 4645 3587 16560 2970 20228 3521 5941 106 9964 19208 937 17933 9979 13989 5476 1460 9675 15823 14229 9960 1772 13517 6969 15574 14229 9960 1772 13517 6969 151 14229 106 14275 7027 15011 18196 17639 10178 6013 15964 3587 53…	0
9633 13880 606 6373 3310 17653 3859 16055 9600 990 12775 18106 7680 11491 4380 18667 15480 10223 6758 6758 10771 3014 18384 8070 4645 3587 14891 3588 6324 6445 19088 4645 937 8888 16622 17653 4645 6565 18457 12299 12101 11408 4435 3587 16560 2970 20228 3523 3975 3125 11699 19208 937 17933 8447 9979 13989 5476 1460 9679 15823 14229 16272 11355 4250 15574 14229 16272 11355 4250 151 14229 16560 1622…	0
9633 13880 606 6373 3310 17653 3859 16055 9600 990 12775 18106 7680 11491 4380 18667 15480 10223 6758 6758 10771 3014 18384 8070 4645 3587 14891 18882 3014 512 9454 15262 4645 3588 12010 14147 4645 937 21010 17819 20756 4645 937 16826 14342 14900 4645 3587 16560 2970 20228 3523 11340 7360 11699 19208 937 17933 8447 13989 5476 1460 9675 15823 14229 10902 291 10251 2577 13997 15574 14229 10902 291 …	0
9633 13880 606 12446 4509 11025 18224 3859 16055 9600 990 12775 18106 7680 11491 4380 14777 15480 749 6758 6758 10716 12042 6325 8659 4645 14347 19823 3588 10716 12042 6325 8659 4645 937 8448 18162 18224 5965 4645 20702 12098 5453 4645 10771 12521 21335 10863 3587 16560 2970 6255 14337 7321 12495 18289 11699 19208 937 17933 8447 13989 5476 1460 9568 15823 14229 19038 4119 13517 6969 5716 16086 97…	0
9633 13880 614 2444 2983 10593 3859 16055 9600 990 12775 18106 7680 11491 4380 18667 15480 10223 6758 6758 10767 20782 2147 4645 12488 18882 957 6778 21358 4645 3588 8251 5624 19505 4645 937 10456 11958 21298 4645 12180 21262 4645 4874 13951 11283 4645 3587 16560 2970 6255 13350 18100 11699 12233 7027 13350 7321 11743 18028 11699 1727 7027 19208 937 17933 8447 13989 5476 1460 9675 15823 14229 272…	0
9633 13880 606 12527 21351 18224 3859 16055 9600 990 18106 7680 11491 4380 18667 15480 10223 6758 6758 10771 3014 18384 8070 4645 3587 14891 18882 14631 12299 2599 17658 10500 4645 3588 12010 14147 4645 937 11571 4718 17337 4645 6565 11643 17941 12050 4435 6324 6445 19088 4645 3587 16560 2970 6255 3523 3975 3125 11699 19208 937 17933 8447 9979 13989 5476 1460 9679 15823 14229 2728 11578 11733 451…	0
9633 13880 606 12527 21351 18224 3859 16055 9600 990 18106 7680 11491 4380 18667 15480 10223 6758 6758 14631 12299 2599 17658 10500 4645 3587 14891 3588 8888 10846 5939 4645 3587 16560 2970 20228 3523 3975 3125 11699 19208 937 17933 8447 13989 5476 1460 9675 15823 14229 2728 11578 11733 451 15574 14229 2728 11578 11733 451 151 14229 3976 3125 20545 3314 20520 10842 7027 15670 3125 15734 20520 318…	0
9633 13880 606 17261 14855 3859 16055 9600 990 12775 18106 7680 11491 4380 18667 15480 10223 6758 6758 10771 3014 18384 8070 4645 3587 14891 3588 11571 7659 4645 937 12358 11705 2085 4645 937 13569 3440 14993 4645 14898 9150 2983 2444 4645 3587 16560 2970 6255 3523 1179 20741 4327 19208 937 17933 8447 9979 13989 5476 1460 9568 15823 14229 10902 1181 451 15574 14229 10902 1181 451 151 14229 1181 4…	0
9633 13880 5176 12271 8084 3859 16055 9600 990 12775 18106 7680 11491 4380 18667 15480 749 6758 6758 16826 12328 1801 4645 5217 3588 20888 19837 4718 3587 16560 2970 6255 5202 7321 18998 18252 11553 19989 11699 19208 937 17933 9979 18886 20858 13989 5476 1460 9675 15823 14229 11243 3599 6684 15574 14229 11243 3599 6684 151 14229 13683 10178 15011 18196 17639 10178 6013 15964 3587 5307 19208 4990 …	0
9633 13880 606 17351 727 4509 3859 16055 9600 990 12775 18106 7680 11491 4380 10415 17984 15950 15480 10223 6758 6758 5517 7999 13314 4645 3587 8447 3588 5517 7999 13314 4645 3587 16560 2970 20228 3521 3975 3125 11699 13227 8860 6103 10840 5660 19208 937 17933 11864 17509 937 13989 5476 1460 9675 15823 14229 12088 14461 1439 15574 14229 12088 14461 1439 151 14229 10178 15011 18196 17639 10178 601…	0
9633 13880 606 17653 13254 3859 16055 9600 990 12581 18106 7680 11491 4380 18667 15480 10223 6758 6758 1189 3691 12446 1140 4645 13752 18882 692 6797 8441 4645 3588 19384 9453 4645 937 13569 3440 14993 4645 6565 17233 17369 4473 4435 6565 829 12002 1210 8675 4435 3587 16560 2970 20228 13610 4574 9051 10273 11699 19208 937 17933 8447 9979 13989 5476 1460 10542 15823 14229 9568 158 20459 3343 13517…	0
9633 13880 829 8688 17337 11345 3859 16055 9600 990 12775 18106 7680 11491 4380 18667 15480 10223 6758 6758 3709 4897 15410 11203 4645 3587 1165 5561 3588 3709 17369 15410 11203 4645 3588 623 5965 3434 4645 3588 19504 10698 12299 8800 7802 4645 937 16423 18423 3694 17653 4645 937 4630 16503 53 4645 891 8691 13951 4645 3587 16560 2970 6255 2750 9165 14730 11699 19208 937 17933 8447 13989 5476 1460…	1
9633 13880 614 1921 18496 14147 3859 16055 9600 990 12775 18106 7680 11491 4380 20126 749 6758 6758 3014 1643 1912 18496 4645 8540 13992 3588 3014 1643 1912 18496 4645 937 13569 3440 14993 4645 16826 20806 12424 4645 3587 16560 2970 6255 18116 20741 5476 15779 4322 18116 9420 3587 2261 16811 15779 4322 19208 937 17933 8447 13989 5476 1460 9568 15823 14229 8773 6117 13517 6969 15574 14229 8773 611…	0
9633 13880 606 17653 13254 3859 16055 9600 990 12581 18106 7680 11491 4380 18667 15480 10223 6758 6758 12524 8861 17704 4645 3587 19532 18882 4630 7650 892 4645 3588 12002 11189 17261 4645 937 829 14843 20432 4645 937 3816 19063 2127 7802 4645 6565 14179 8097 637 2983 4435 2840 8786 4645 5915 6278 2799 17653 4645 3587 16560 2970 6255 3634 19796 15779 4322 19208 937 17933 8447 13989 5476 1460 1054…	0
9633 13880 606 19229 18224 3859 16055 9600 990 12775 18106 7680 11491 4380 18667 15480 749 6758 6758 17261 11493 11711 4645 14094 3587 16560 2970 6255 14092 19606 11699 19208 937 17933 8447 13989 5476 1460 9675 15823 14229 16272 8591 4250 15574 14229 16272 8591 4250 151 14229 15011 18196 17639 10178 6013 15964 3587 5307 19208 19608 743 14130 937 8447 1105 3975 2848 7080 3975 2330 14130 5660 15147…	0
9633 13880 727 13871 1393 3859 16055 9600 990 12581 18106 12462 11491 4380 18667 15480 749 6758 6758 2542 18224 13743 4645 20244 3588 8865 11327 13322 4645 3587 16560 2970 6255 20235 3622 15779 4322 19208 937 17933 11864 17509 937 13989 5476 1460 9568 15823 14229 2728 11553 10380 2129 15574 14229 2728 11553 10380 2129 151 14229 11553 20248 14739 15762 14988 3821 11375 15762 7027 3821 13517 16560 …	0
9633 13880 716 15666 3859 16055 9600 990 12775 18106 12462 11491 4380 18667 15480 749 6758 6758 8251 11217 4645 14449 18882 8251 11217 4645 3588 891 12360 1739 4645 937 1123 7650 7650 4645 17613 7712 3108 3587 16560 2970 6255 14441 7754 19792 15779 4322 19208 937 17933 8447 13989 5476 1460 9568 15823 14229 4787 11348 15574 14229 4787 11348 151 14229 15011 18196 17639 10178 6013 15964 3587 5307 19…	0
9633 13880 20403 5965 19568 3859 16055 9600 990 12775 18106 7680 11491 4380 18667 15480 10223 6758 6758 358 14147 8270 4645 8540 13992 18882 358 14147 8270 4645 3588 16826 20806 12424 4645 1689 12320 8643 5467 4645 937 2840 2570 21271 4645 3587 16560 2970 20228 18116 3380 11699 19208 937 17933 16729 13989 5476 1460 9568 15823 14229 14774 3381 13517 6969 15574 14229 14774 3381 13517 6969 151 14229…	0
9633 13880 606 20432 14147 3859 16055 9600 990 12775 18106 7680 11491 4380 10415 17984 15950 15480 10223 6758 6758 12299 12002 17243 14241 4645 8540 13992 3588 4635 12002 8613 4645 1689 829 12002 11574 13398 4645 937 11358 17855 4645 3587 16560 2970 6255 18116 3380 15779 4322 18116 11657 19966 11699 19208 937 17933 16729 13989 5476 1460 9568 15823 14229 14774 3381 6255 15574 14229 14774 3381 6255…	0
9633 13880 614 214 3859 16055 9600 990 18106 7680 11491 4380 20126 749 6758 6758 12338 20795 12446 3964 4645 3587 15496 3588 12338 20795 12446 3964 4645 10716 12538 14903 12446 4645 3587 16560 2970 6255 3552 7321 18998 18252 11553 19989 11699 19208 937 17933 11864 17509 937 13989 5476 1460 9568 15823 14229 2728 13704 12219 2734 7480 15247 15574 14229 2728 13704 12219 2734 7480 15247 151 14229 101…	0
9633 13880 608 17141 3859 16055 9600 990 12775 18106 12462 11491 4380 18667 15480 10223 6758 6758 19405 6278 17369 4645 20244 18882 16825 5344 2741 4645 3588 7711 10608 18224 89 4645 3587 16560 2970 20228 20235 16915 19595 20202 16075 15779 4322 19208 937 17933 16729 13989 5476 1460 9675 15823 14229 13479 9343 16075 15574 14229 13479 9343 16075 151 14229 20202 1042 674 20202 15762 11854 11375 164…	0
9633 13880 609 9939 4889 3859 16055 9600 990 12775 18106 7680 11491 4380 18667 15480 10223 6758 6758 5046 15680 4648 3587 2651 12533 7480 3588 10846 18224 6400 4648 357 4493 4648 3587 16560 2970 6255 3490 7321 18998 11553 2366 15779 4322 19208 937 17933 11864 17509 937 13989 5476 1460 9675 15823 14229 5469 12684 13517 10141 5185 4120 15574 14229 5469 12684 13517 10141 5185 4120 151 14229 13517 15…	0
9633 13880 611 9193 3859 16055 9600 990 12775 18106 7680 11491 4380 18667 15480 749 6758 6758 12338 20795 12446 3964 4645 3587 15496 18882 1123 3014 15410 14147 4645 3588 10767 12039 9523 16450 3588 10670 1452 21251 14649 3587 16560 2970 20228 3552 4475 3587 16180 14592 11699 19208 937 17933 11864 17509 937 13989 5476 1460 9568 15823 14229 8899 16180 14592 15574 14229 8899 16180 14592 151 14229 1…	0
9633 13880 12042 2871 3862 3859 16055 9600 990 12775 18106 12462 11491 4380 8371 1676 17701 10223 6758 6758 21017 10771 11136 4645 20244 937 17309 17977 4645 21017 10771 11136 4645 3587 16560 2970 6255 20235 16915 19595 20202 16075 15779 4322 19208 937 17933 8447 13989 5476 1460 9679 15823 14229 2728 13704 12219 16075 15574 14229 2728 13704 12219 16075 151 14229 11854 12608 10348 2129 19602 15011…	0
9633 13880 614 214 3859 16055 9600 990 12775 18106 7680 11491 4380 18667 15480 10223 6758 6758 3295 4837 4645 14449 18882 3295 4837 4645 3588 606 11327 18224 4645 937 14843 17233 14147 1904 4645 6565 12299 6304 13951 18224 4435 6565 3112 14190 14342 19547 4435 3587 16560 2970 6255 14441 19437 15779 4322 19208 937 17933 8447 13989 5476 1460 9675 15823 14229 8899 14461 15031 12687 19432 15574 14229…	0
9633 13880 614 2419 14147 3859 16055 9600 990 12775 18106 7680 11491 4380 18667 15480 10223 6758 6758 525 12989 4645 3587 8447 3588 8097 4509 14554 4645 12320 4510 17296 4645 5517 7999 13314 4645 3587 16560 2970 6255 3521 3975 15723 11699 19208 937 17933 11864 17509 937 13989 5476 1460 9679 15823 14229 2728 13704 12219 3997 15574 14229 2728 13704 12219 3997 151 14229 13479 15011 18196 17639 10178…	0
9633 13880 614 2432 8669 12047 3859 16055 9600 990 12775 18106 7680 11491 4380 20126 749 6758 6758 10716 17518 11293 4718 7802 4645 8540 13992 937 9539 4870 21064 17141 4645 20403 11181 8431 4645 3587 16560 2970 6255 18116 9420 3587 16921 15779 4322 18116 11336 11699 19208 937 17933 8447 13989 5476 1460 9675 15823 14229 13479 6528 15574 14229 13479 6528 151 14229 6528 15011 18196 17639 10178 6013…	0
9633 13880 614 3514 727 17141 3859 16055 9600 990 12775 18106 7680 11491 4380 18667 15480 10223 6758 6758 12299 12002 17243 14241 4645 8540 13992 18882 7711 17243 14147 4645 3588 16826 20806 12424 4645 1689 7711 17243 14147 4645 1689 10846 4530 3187 4645 937 10771 2008 13743 4645 3587 16560 2970 20228 18116 3380 15779 4322 19208 937 17933 16729 13989 5476 1460 9568 15823 14229 14774 3381 13517 69…	0
9633 13880 614 1716 6013 3859 16055 9600 990 12775 18106 7680 11491 4380 18667 15480 10223 6758 6758 10771 8448 11932 16444 4645 8540 13992 18882 18065 9457 637 12446 4509 4645 3588 11396 11687 20756 4645 1689 619 2983 18224 937 18223 21271 8109 4818 13176 4645 3587 16560 2970 20228 18116 3380 11699 19208 937 17933 16729 13989 5476 1460 9675 15823 14229 14774 3381 13517 6969 15574 14229 14774 338…	0
9633 13880 617 5852 13541 3859 16055 9600 990 12775 18106 12462 11491 4380 18667 15480 749 6758 6758 8097 10771 11687 2367 4645 14094 3588 12002 8669 4718 4645 3587 16560 2970 6255 14092 2261 14592 11699 19208 937 17933 11864 17509 937 13989 5476 1460 9675 15823 14229 2728 11553 10380 14926 15574 14229 2728 11553 10380 14926 151 14229 15011 18196 17639 10178 6013 15964 3587 5307 19208 2261 14592 …	0
9633 13880 614 14147 18224 12665 3859 16055 9600 990 12775 18106 7680 11491 4380 20126 10223 6758 6758 2840 5027 12750 4645 14449 3588 2840 5027 12750 4645 937 12010 1643 7712 4645 16471 14147 12990 4645 3587 16560 2970 6255 14441 18306 15779 4322 18306 6899 20732 5660 14441 18306 15779 4322 18306 8170 20732 7027 14441 18306 15779 4322 7198 10311 20732 5660 14441 18306 15779 4322 7198 10311 20732…	0
9633 13880 620 12600 18384 3859 16055 9600 990 12775 18106 12462 11491 4380 18667 15480 10223 6758 6758 2542 18224 13743 4645 20244 3588 8251 20507 13171 18224 4645 6565 12380 8431 19321 11687 4435 3587 16560 2970 20228 20235 5941 15929 11699 19208 937 17933 11864 17509 937 13989 5476 1460 9675 15823 14229 13479 15929 15574 14229 13479 15929 151 14229 15929 5426 4114 1204 5941 15011 18196 17639 1…	0
9633 13880 614 11687 18224 637 3859 16055 9600 990 12775 18106 7680 11491 4380 20126 749 6758 6758 10672 3014 12493 4645 8540 13992 3588 10672 3014 12493 4645 937 17309 4919 4509 4645 576 8163 4645 3587 16560 2970 6255 18116 11336 11699 18116 9420 3587 16921 15779 4322 19208 937 17933 8447 13989 5476 1460 9568 15823 14229 13479 9975 7680 15574 14229 13479 9975 7680 151 14229 9420 5476 6524 7568 1…	0
9633 13880 614 6233 17319 3859 16055 9600 990 12775 18106 7680 11491 4380 18667 15480 10223 6758 6758 3014 512 18496 12098 4645 14347 19823 18882 17146 8381 1963 4645 3588 12042 1858 9512 1858 4645 937 3034 11979 17779 4645 3014 6175 1914 4645 3587 16560 2970 6255 14337 16915 18252 19989 14375 11699 19208 937 17933 8447 9979 13989 5476 1460 9568 15823 14229 16374 19987 12467 19990 11864 12687 188…	0
9633 13880 614 7554 17842 3859 16055 9600 990 12775 18106 7680 11491 4380 20126 10223 6758 6758 18127 12160 2489 4645 3587 20459 3588 18127 12160 2489 4645 937 3816 19063 2127 7802 4645 6565 11999 16509 8070 4435 3587 16560 2970 6255 3653 4723 3587 18267 5336 12687 11699 19208 937 17933 8447 13989 5476 1460 9568 15823 14229 9568 6381 19930 1398 12687 18873 15574 14229 9568 6381 19930 1398 12687 1…	0
9633 13880 614 7586 16339 3859 16055 9600 990 12775 18106 7680 11491 4380 18667 15480 10223 6758 6758 13023 2061 4645 20244 3588 16423 3074 10415 18224 4555 937 9539 4870 21064 17141 4645 6565 4630 6871 21041 4435 6565 6304 16603 18224 4435 14504 2834 18496 3587 16560 2970 20228 20235 3975 3125 6003 10577 15779 4322 7027 20235 12266 15009 2797 16823 11699 7027 19208 937 17933 16729 8447 13989 547…	0
9633 13880 21307 18224 17243 3859 16055 9600 990 12775 18106 7680 11491 4380 3313 5485 19739 15480 749 6758 6758 8522 8669 18496 4645 3587 20459 3588 8522 8669 18496 4645 3587 16560 2970 6255 3653 7854 1406 20545 7594 11699 19208 937 17933 11864 17509 937 13989 5476 1460 9679 15823 14229 13479 10135 16823 4661 13517 6969 15574 14229 13479 10135 16823 4661 13517 6969 151 14229 13614 15011 18196 17…	0
9633 13880 614 7586 16339 3859 16055 9600 990 12775 18106 7680 11491 4380 18667 15480 10223 6758 6758 13023 2061 4645 20244 3588 12329 1288 4645 937 7470 12446 20756 4645 3587 16560 2970 6255 20235 3975 3125 6003 10577 15779 4322 20235 11823 7419 11699 19208 937 17933 8447 13989 5476 1460 9568 15823 14229 13479 2798 17182 15574 14229 13479 2798 17182 151 14229 2797 15603 18873 12608 9970 16560 11…	0
9633 13880 620 10642 3859 16055 9600 990 12775 18106 12462 11491 4380 18667 15480 10223 6758 6758 5046 15680 4648 3587 2651 12533 7480 3588 10846 18224 6400 4648 937 7470 13275 12990 4645 6565 12308 17261 3450 4435 6565 12271 18246 7554 4853 4435 10958 892 11061 4648 5046 15680 4648 3587 16560 2970 6255 3490 14407 12248 11699 19208 937 17933 8447 13989 5476 1460 9675 15823 14229 10902 14461 5829 …	0
9633 13880 614 7714 17337 3859 16055 9600 990 18106 7680 11491 4380 18667 15480 10223 6758 6758 18065 9457 637 12446 4509 4645 8540 13992 18882 17337 14993 1817 4645 3588 11396 11687 20756 4645 1689 17337 14993 1817 4645 937 14840 5970 1872 4645 3587 16560 2970 20228 18116 3380 11699 19208 937 17933 16729 13989 5476 1460 9675 15823 14229 14774 3381 13517 6969 15574 14229 14774 3381 13517 6969 151…	0
9633 13880 614 7970 3859 16055 9600 990 12775 18106 7680 11491 4380 20126 749 6758 6758 19405 6278 17369 4645 20244 3588 19405 6278 17369 4645 937 357 572 8871 461 4645 17261 18224 4645 3587 16560 2970 6255 20235 20190 15779 4322 5660 20235 7321 6003 10577 15779 4322 2206 19208 937 17933 8447 13989 5476 1460 9568 15823 14229 13479 9280 7139 20151 13517 3683 14461 14774 15574 14229 13479 9280 7139…	0
9633 13880 614 8659 13951 3859 16055 9600 990 12775 18106 7680 11491 4380 18667 15480 10223 6758 6758 358 14147 8270 4645 8540 13992 3588 16423 2845 20407 4645 1689 3477 18224 12308 4645 937 12042 7711 17141 12714 4645 3587 16560 2970 20228 18116 3380 15779 4322 19208 937 17933 16729 13989 5476 1460 9568 15823 14229 14774 3381 6398 15574 14229 14774 3381 6398 151 14229 3498 15294 15919 9354 11785…	0
9633 13880 614 11457 18224 3859 16055 9600 990 12775 18106 7680 11491 4380 10415 17984 15950 15480 10223 6758 6758 4630 7650 892 4645 3587 19532 937 3816 19063 2127 7802 4645 3587 16560 2970 6255 3634 18250 19532 11699 2206 20732 19208 937 17933 8447 13989 5476 1460 9568 15823 14229 16374 9336 11864 15574 14229 16374 9336 11864 151 14229 2753 18249 5666 7027 674 15011 18196 17639 10178 6013 15964…	0
9633 13880 614 20589 9229 3859 16055 9600 990 12775 18106 7680 11491 4380 18667 15480 10223 6758 6758 585 9010 13287 4645 3587 19532 3588 8865 1643 14147 1422 10771 8493 4645 3587 16560 2970 6255 3634 5941 15524 19546 11699 19208 937 17933 9979 13989 5476 1460 9568 15823 14229 16374 9336 11864 15574 14229 16374 9336 11864 151 14229 15570 5660 19283 5941 15919 17504 13316 3125 21040 18704 15011 18…	0
9633 13880 614 20432 7508 3859 16055 9600 990 12775 18106 7680 11491 4380 18667 15480 10223 6758 6758 10638 20673 4645 8540 13992 3588 12365 17819 4645 1689 4870 20403 20672 4645 937 13202 13274 7714 4645 3587 16560 2970 20228 18116 3380 15779 4322 19208 937 17933 16729 13989 5476 1460 9568 15823 14229 14774 3381 6398 19600 14774 14774 4118 18411 7728 13517 6969 15574 14229 14774 3381 6398 19600 …	0
9633 13880 8097 8222 1292 3859 16055 9600 990 12775 18106 12462 11491 4380 18667 15480 10223 6758 6758 14843 3074 4371 4645 3883 15982 18882 4870 3074 4864 4645 3588 7711 12042 21265 10863 4645 937 10910 3376 11228 13607 4645 937 8888 16622 17653 4645 6565 11675 592 1963 4435 6565 357 18224 17337 4435 19393 12002 19496 18496 4645 3587 16560 2970 6255 15955 11336 11699 15955 3925 14730 9063 15779 …	0
9633 13880 614 12508 14578 3859 16055 9600 990 12775 18106 7680 11491 4380 18667 15480 10223 6758 6758 18065 9457 637 12446 4509 4645 8540 13992 3588 12383 2098 8858 4645 1689 8568 11196 3079 4645 1689 19074 14993 3438 17567 937 17270 18224 12446 4645 3587 16560 2970 6255 18116 3380 15779 4322 19208 937 17933 16729 13989 5476 1460 9679 15823 14229 15823 6089 13517 6969 14461 19443 14774 20114 338…	0
9633 13880 6344 19298 17261 7715 3859 16055 9600 990 12775 18106 7680 11491 4380 18667 15480 749 6758 6758 7664 19241 5589 4645 14094 3588 7664 19241 5589 4645 3587 16560 2970 6255 14092 10069 10352 11699 19208 937 17933 11864 17509 937 13989 5476 1460 9675 15823 14229 8899 9987 4488 5732 15574 14229 8899 9987 4488 5732 151 14229 15011 18196 17639 10178 6013 15964 3587 5307 19208 10069 10351 1986…	0
9633 13880 20403 6302 2557 9259 3859 16055 9600 990 12775 18106 7680 11491 4380 20126 749 6758 6758 20403 11181 8431 4645 8540 13992 3588 20403 11181 8431 4645 1689 3014 1643 1912 18496 4645 937 17309 4919 4509 4645 3587 16560 2970 6255 18116 9420 3587 2261 16811 15779 4322 18116 20741 5476 15779 4322 19208 937 17933 8447 13989 5476 1460 9568 15823 14229 13479 6528 15153 14946 15574 14229 13479 6…	0
9633 13880 614 13274 3859 16055 9600 990 12775 18106 7680 11491 4380 18667 15480 749 6758 6758 10716 17518 11293 4718 7802 4645 8540 13992 18882 3014 1643 1912 18496 4645 3588 4870 12457 21107 4645 3587 16560 2970 6255 18116 9420 5476 15779 4322 19208 937 17933 937 13989 5476 1460 9568 15823 14229 4787 11485 20266 13517 6969 15574 14229 4787 11485 20266 13517 6969 151 14229 3201 20269 1649 15895 …	0
9633 13880 614 14147 18224 2046 3859 16055 9600 990 12775 18106 7680 11491 4380 18667 15480 10223 6758 6758 3014 14431 4492 4645 3587 1165 5561 18882 10771 6159 19514 10863 4645 3588 12010 14596 12321 4645 937 3816 19063 2127 7802 4645 6565 7252 13274 1869 6565 12308 17261 3450 4435 614 8877 19229 18224 4645 3587 16560 2970 20228 2750 1179 20741 4327 19208 937 17933 8447 13989 5476 1460 9568 1582…	0
9633 13880 614 14838 3160 16380 3859 16055 9600 990 12775 18106 7680 11491 4380 18667 15480 10223 6758 6758 14843 18065 20759 13592 4645 8540 13992 3588 19405 14597 5990 4645 1689 16525 1637 18224 937 8459 21017 18455 4645 3587 16560 2970 6255 18116 4263 3883 20269 15779 4322 19208 937 17933 8447 13989 5476 1460 9568 15823 14229 13479 5713 3883 20266 13517 6969 15574 14229 13479 5713 3883 20266 1…	0
9633 13880 614 14993 1921 3859 16055 9600 990 12775 18106 7680 11491 4380 18667 15480 749 6758 6758 5046 15680 4648 3587 2651 12533 7480 3588 10846 18224 6400 4648 6565 722 17261 18224 6223 4435 6565 829 14843 7712 13254 4435 10958 892 11061 4648 5046 15680 4648 3587 16560 2970 6255 3490 7416 5163 9879 9784 4327 19208 937 17933 11864 17509 937 13989 5476 1460 9568 15823 14229 10902 5163 9784 1557…	0
9633 13880 614 14993 1921 3859 16055 9600 990 12775 18106 7680 11491 4380 18667 15480 749 6758 6758 5046 15680 4648 3587 2651 12533 7480 3588 16826 12040 17653 18224 4648 10846 18224 6400 4648 10958 892 11061 4648 3587 16560 2970 6255 3490 7416 5163 9879 9784 4327 3490 7416 5163 9879 9784 4327 19208 937 17933 11864 17509 937 13989 5476 1460 9568 15823 14229 10902 5163 9879 9784 15574 14229 10902 …	0
9633 13880 635 8903 11085 3859 16055 9600 990 18106 7680 11491 4380 18667 15480 10223 6758 6758 10716 17518 11293 4718 7802 4645 8540 13992 3588 14898 9150 2441 3588 12180 21262 4645 3588 3014 1643 1912 18496 4645 937 18131 13541 17653 13296 4645 576 11457 2483 4645 3587 16560 2970 6255 18116 14203 20741 15779 4322 19208 937 17933 8447 13989 5476 1460 9568 15823 14229 4787 14472 15574 14229 4787 …	0
9633 13880 614 16444 19554 17382 3859 16055 9600 990 12775 18106 7680 11491 4380 18667 15480 10223 6758 6758 17146 8085 17709 4645 8540 13992 18882 3014 6175 13804 4645 3588 12383 12004 17653 4645 937 16826 20789 4415 4645 10846 566 14955 6012 3587 16560 2970 20228 18116 4740 20269 15779 4322 19208 937 17933 17933 937 13989 5476 1460 9568 15823 14229 87 16948 15574 14229 87 16948 151 14229 13150 …	0
9633 13880 614 17261 7712 18224 3859 16055 9600 990 12775 18106 7680 11491 4380 18667 15480 10223 6758 6758 12338 20795 12446 3964 4645 3587 15496 3588 10767 12039 9523 16450 3588 10716 12538 14903 12446 4645 4870 8888 5035 4645 17245 1842 4645 3587 16560 2970 6255 3552 15496 12233 7680 13517 7061 11699 3552 5228 33 13517 7061 11699 19208 937 17933 8447 13989 5476 1460 9568 15823 14229 14461 1397…	0
9633 13880 7470 486 3859 16055 9600 990 18106 7680 11491 4380 20126 749 6758 6758 358 2847 8000 4645 8540 13992 937 7888 5154 11498 8807 4645 3587 16560 2970 6255 18116 4740 20269 15779 4322 19208 937 17933 8447 13989 5476 1460 9568 15823 14229 13479 17642 1000 20266 20318 13517 6969 15574 14229 13479 17642 1000 20266 20318 13517 6969 151 14229 17642 10463 3883 7074 15011 18196 17639 10178 6013 1…	0
9633 13880 20405 688 13081 3859 16055 9600 990 12775 18106 7680 11491 4380 18667 15480 10223 6758 6758 6153 8674 20358 4645 8540 13992 3588 5517 20564 19152 4645 1689 829 12002 11574 13398 4645 937 7888 5154 11498 8807 4645 14461 16423 3119 937 3587 16560 2970 20228 18116 3380 15779 4322 19208 937 17933 16729 13989 5476 1460 9675 15823 14229 15823 6089 8770 1752 5829 20814 9825 9547 9436 13517 69…	0
9633 13880 20808 8097 18224 3859 16055 9600 990 12775 18106 12462 11491 4380 18667 15480 749 6758 6758 19405 11330 4645 14094 3588 8252 18027 4645 13740 13747 4645 3587 16560 2970 6255 14092 7499 9798 11513 10259 14043 11699 19208 937 17933 16729 13989 5476 1460 9675 15823 14229 8899 3114 14461 19752 4627 5829 3683 14461 14774 15574 14229 8899 3114 14461 19752 4627 5829 3683 14461 14774 151 14229…	0
9633 13880 635 17819 3859 16055 9600 990 12775 18106 7680 11491 4380 18667 15480 10223 6758 6758 6175 10990 17511 4645 3587 3001 3588 12042 9150 6033 4645 937 17309 4919 4509 4645 937 7712 7840 6565 3736 17343 10889 14147 4435 6565 357 1164 7465 17261 2892 4435 6565 18224 16724 14993 17408 4435 3587 16560 2970 6255 3229 19903 20386 13108 11699 19208 937 17933 8447 13989 5476 1460 9675 15823 14229…	0
9633 13880 614 18224 954 3859 16055 9600 990 12775 18106 7680 11491 4380 10415 14598 15480 10223 6758 6758 6175 13746 19886 4645 3587 1165 5561 3588 6175 13746 19886 4645 14461 891 3119 937 14461 12063 11129 10861 3119 1689 3296 14898 4832 20508 10863 4645 12271 17233 12109 19886 4645 20795 20947 5526 4645 3587 16560 2970 6255 2750 2261 7789 11340 11699 20741 2750 3917 20741 15779 4322 19208 937 …	0
9633 13880 614 18384 18224 3859 16055 9600 990 18106 7680 11491 4380 18667 15480 10223 6758 6758 12042 8097 12101 4509 4645 3587 20459 18882 12042 8097 12101 4509 4645 3588 12002 8850 14550 14621 4645 937 891 15817 17814 4645 937 10478 18517 18321 4645 6565 1164 13202 18224 4435 1332 5467 14550 4645 8888 10846 5939 4645 3587 16560 2970 20228 3653 11657 7854 1406 20545 11699 19208 937 17933 8447 1…	0
9633 13880 614 18384 7877 3859 16055 9600 990 12775 18106 7680 11491 4380 18667 15480 10223 6758 6758 1189 3691 12446 1140 4645 13752 3588 19384 9453 4645 937 20329 15649 13273 4645 6565 12299 13657 3812 17243 4435 6565 849 17153 4435 12010 2522 8659 4645 3587 16560 2970 20228 13610 3975 20389 5209 20570 7382 11699 19208 937 17933 8447 9979 13989 5476 1460 20306 15823 14229 9568 158 20459 3343 13…	0
9633 13880 614 18384 13951 69 3859 16055 9600 990 12775 18106 7680 11491 4380 18667 15480 10223 6758 6758 18065 9457 637 12446 4509 4645 8540 13992 3588 4870 8445 8193 1689 17522 18479 17845 4645 937 20329 15649 13273 4645 3587 16560 2970 20228 18116 3380 15779 4322 19208 937 17933 16729 13989 5476 1460 9568 15823 14229 1527 15911 12138 5388 13517 6969 14774 3381 6398 15574 14229 1527 15911 12138…	0
9633 13880 614 14147 18224 12665 3859 16055 9600 990 12775 18106 7680 11491 4380 20126 749 6758 6758 10672 3014 12493 4645 8540 13992 3588 10672 3014 12493 4645 937 17309 4919 4509 4645 829 12002 11574 13398 4645 17612 17819 4645 3587 16560 2970 6255 18116 9420 5476 15779 4322 18116 20741 5476 15779 4322 19208 937 17933 8447 13989 5476 1460 9675 15823 14229 13479 9975 7680 13517 6969 15574 14229 …	0
9633 13880 614 18496 4787 14301 3859 16055 9600 990 12775 18106 7680 11491 4380 18667 15480 10223 6758 6758 6175 14614 14802 4645 8540 13992 18882 10544 18064 13259 4645 3588 5517 20564 19152 4645 937 16826 20789 4415 4645 10846 566 14955 6012 13582 13541 20948 4645 3587 16560 2970 6255 18116 11657 19966 11699 18116 11657 19966 11699 19208 937 17933 8447 13989 5476 1460 9568 15823 14229 21235 708…	0
9633 13880 614 19306 14147 3859 16055 9600 990 12775 18106 7680 11491 4380 10415 17984 15950 15480 10223 6758 6758 13677 18341 18224 1920 4645 20244 3588 13677 18341 18224 1920 4645 937 357 572 8871 461 4645 19405 6278 17369 4645 3587 16560 2970 6255 20235 4475 3587 9894 20231 15779 4322 19208 937 17933 8447 13989 5476 1460 9568 15823 14229 13479 2129 13766 16703 13517 3683 14461 14774 15574 1422…	0
9633 13880 614 19901 13274 3859 16055 9600 990 18106 7680 11491 4380 18667 15480 10223 6758 6758 12299 12002 17243 14241 4645 8540 13992 3588 4870 12457 21107 4645 1689 4630 2761 17571 4645 937 10771 2008 13743 4645 3587 16560 2970 20228 18116 3380 15779 4322 19208 937 17933 16729 13989 5476 1460 9675 15823 14229 14774 3381 13517 6969 15574 14229 14774 3381 13517 6969 151 14229 3380 9918 3380 159…	0
9633 13880 8097 8084 18496 3859 16055 9600 990 12581 18106 12462 11491 4380 18667 15480 749 6758 6758 7664 12227 4645 14094 3587 16560 2970 6255 14092 10069 10352 11699 19208 937 17933 11864 17509 937 13989 5476 1460 9675 15823 14229 8899 14461 19752 16968 15574 14229 8899 14461 19752 16968 151 14229 15011 18196 17639 10178 6013 15964 3587 5307 19208 10069 10351 2123 14071 16119 16266 3960 1105 3…	0
9633 13880 614 20589 9229 3859 16055 9600 990 12775 18106 7680 11491 4380 18667 15480 10223 6758 6758 585 9010 13287 4645 3587 19532 3588 3011 2584 3587 16560 2970 20228 3634 5941 15524 19546 11699 19208 937 17933 11864 17509 937 13989 5476 1460 9568 15823 14229 16374 9336 11864 15574 14229 16374 9336 11864 151 14229 15570 5660 15011 18196 17639 10178 6013 15964 3587 5307 19208 14512 4990 5894 11…	0
9633 13880 641 18224 17261 10863 3859 16055 9600 990 12775 18106 12462 11491 4380 18667 15480 10223 6758 6758 6175 10990 17511 4645 3587 3001 3588 12042 9150 6033 4645 937 13780 17709 4645 937 19384 1741 5101 2631 4645 937 20795 2570 688 4645 6565 3736 17343 10889 14147 4435 6565 357 1164 7465 17261 2892 4435 6565 3671 19034 7488 4435 6565 3278 4635 4319 16444 4435 6565 19384 18224 637 1146 4435 …	0
9633 13880 614 20589 9229 3859 16055 9600 990 12775 18106 7680 11491 4380 18667 15480 10223 6758 6758 731 20756 12098 13743 4645 3587 19532 3588 3011 2584 12042 7664 11932 1292 4645 3587 16560 2970 6255 3634 18250 19532 11699 2206 19208 937 17933 8447 9979 13989 5476 1460 9568 15823 14229 16374 9336 11864 15574 14229 16374 9336 11864 151 14229 2753 18249 19532 2206 15011 18196 17639 10178 6013 15…	0
9633 13880 614 20863 11932 3859 16055 9600 990 12581 18106 7680 11491 4380 18667 15480 10223 6758 6758 10653 13779 12000 4645 8540 13992 18882 18065 9457 637 12446 4509 4645 3588 2840 10950 2108 4645 1689 614 15604 4645 937 14069 12285 2543 4645 3587 16560 2970 20228 18116 3380 15779 4322 19208 937 17933 16729 13989 5476 1460 9675 15823 14229 14774 3381 13517 6969 15574 14229 14774 3381 13517 696…	0
9633 13880 614 4979 3859 16055 9600 990 18106 7680 11491 4380 20126 749 6758 6758 10716 17518 11293 4718 7802 4645 8540 13992 937 9539 4870 21064 17141 4645 20403 11181 8431 4645 3587 16560 2970 6255 18116 9420 3587 16921 15779 4322 18116 20741 5476 15779 4322 19208 937 17933 8447 13989 5476 1460 9675 15823 14229 13479 6528 15574 14229 13479 6528 18267 14472 15617 151 14229 18473 15011 18196 1763…	0
9633 13880 614 15808 14509 3859 16055 9600 990 12775 18106 7680 11491 4380 18667 15480 749 6758 6758 7711 15975 4645 14094 3588 4871 14553 637 7711 15975 4645 3587 16560 2970 6255 14092 7321 19989 11699 19208 937 17933 11864 17509 937 13989 5476 1460 9568 15823 14229 2728 13704 12219 14926 14592 9877 2891 15574 14229 2728 13704 12219 14926 14592 9877 2891 151 14229 19989 2891 12600 14048 15011 18…	0
9633 13880 616 19185 4464 3859 16055 9600 990 12775 18106 7680 11491 4380 18667 15480 10223 6758 6758 3014 512 18496 12098 4645 14347 19823 3588 2631 18224 14847 4645 937 8459 21017 18455 4645 12042 1858 9512 1858 4645 7664 14147 3074 3587 16560 2970 6255 14337 14404 7687 11699 19208 937 17933 16729 13989 5476 1460 9675 15823 14229 17509 8112 15232 15574 14229 17509 8112 15232 151 14229 15011 181…	0
9633 13880 617 5852 13541 3859 16055 9600 990 12775 18106 12462 11491 4380 18667 15480 749 6758 6758 7711 15975 4645 14094 3588 4871 14553 637 3588 7711 15975 4645 19405 8084 12446 4645 3587 16560 2970 6255 14092 16647 14730 14592 11699 19208 937 17933 8447 13989 5476 1460 9675 15823 14229 2728 13704 12219 14926 15574 14229 2728 13704 12219 14926 151 14229 15011 18196 17639 10178 6013 15964 3587 …	0
9633 13880 620 16384 3859 16055 9600 990 12775 18106 12462 11491 4380 18667 15480 10223 6758 6758 13023 2061 4645 20244 18882 19405 6278 17369 4645 3588 6175 19574 2745 4645 937 915 17783 21160 4645 937 8097 3074 20586 4645 14838 12101 19185 4645 891 18389 7712 4645 3587 16560 2970 6255 20235 15757 3565 11699 19208 937 17933 8447 13989 5476 1460 9568 15823 14229 13479 9354 15886 7818 14675 15574 …	0
9633 13880 625 15262 21041 5980 3859 16055 9600 990 12775 18106 12462 11491 4380 18667 15480 10223 6758 6758 12042 17233 18619 12340 4645 14347 19823 18882 17146 2890 18224 4645 3588 12042 1858 9512 1858 4645 1689 2631 18224 14847 4645 937 10653 2114 2596 4473 4645 3587 16560 2970 6255 14337 14404 3702 11699 19208 937 17933 16729 8447 13989 5476 1460 9568 15823 14229 17509 8112 3702 15574 14229 1…	0
9633 13880 635 11113 3859 16055 9600 990 12775 18106 7680 11491 4380 18667 15480 749 6758 6758 4870 11425 4645 14094 3588 12524 21335 3056 4645 937 10846 3376 12753 8128 4645 8251 18820 14626 4645 3587 16560 2970 6255 14092 7499 9798 11513 10259 14043 11699 19208 937 17933 16729 13989 5476 1460 9675 15823 14229 8899 14461 3114 18018 15574 14229 8899 14461 3114 18018 151 14229 15011 18196 17639 10…	0
9633 13880 635 18384 3859 16055 9600 990 12775 18106 7680 11491 4380 18667 15480 749 6758 6758 14159 2848 4443 4645 3587 8447 3588 11801 19841 4645 1422 10771 8493 4645 3587 16560 2970 6255 3521 7321 18998 18252 11553 19989 11699 16716 12197 5660 19208 937 17933 11864 17509 937 13989 5476 1460 9675 15823 14229 2728 11553 10380 14926 15574 14229 2728 11553 10380 14926 151 14229 11553 13856 16716 1…	0
9633 13880 639 18224 2432 3859 16055 9600 990 12775 18106 7680 11491 4380 18667 15480 749 6758 6758 7664 19241 5589 4645 14094 3588 988 6302 4682 3024 3427 4645 19376 12600 19373 3587 16560 2970 6255 14092 7499 9798 11513 10259 14043 11699 19208 937 17933 16729 13989 5476 1460 9675 15823 14229 8899 3114 18018 15574 14229 8899 3114 18018 151 14229 13614 15011 18196 17639 10178 6013 15964 3587 5307…	0
9633 13880 639 18224 12101 3859 16055 9600 990 12775 18106 7680 11491 4380 18667 15480 749 6758 6758 4870 11425 4645 14094 3588 12524 21335 3056 4645 937 10846 3376 12753 8128 4645 8251 18820 14626 4645 3587 16560 2970 6255 14092 7499 9798 11513 10259 14043 11699 19208 937 17933 16729 13989 5476 1460 9675 15823 14229 8899 5029 12122 15603 15762 15574 14229 8899 5029 12122 15603 15762 151 14229 15…	0
9633 13880 635 12446 2574 3859 16055 9600 990 12775 18106 12462 11491 4380 20126 749 6758 6758 5517 7999 13314 4645 3587 8447 3588 5517 7999 13314 4645 3587 16560 2970 20228 3521 7321 18998 18252 11553 19989 11699 19208 937 17933 11864 17509 937 13989 5476 1460 9675 15823 14229 2728 13704 12219 14926 14461 14774 14774 13517 6969 7480 15574 14229 2728 13704 12219 14926 14461 14774 14774 13517 6969…	0
9633 13880 662 17337 18224 3859 16055 9600 990 18106 12462 11491 13479 4380 18667 15480 10223 6758 6758 525 12989 4645 3587 8447 18882 12039 7711 13273 4645 3588 16507 7927 16551 4645 937 14840 5970 1872 4645 6565 8531 16826 7930 17337 4435 6565 16782 12299 2410 4435 14838 8167 8548 20756 4645 3587 16560 2970 20228 3521 3917 20741 15779 4322 19208 937 17933 8447 13989 5476 1460 9568 15823 14229 1…	0
9633 13880 639 18224 12101 3859 16055 9600 990 12775 18106 7680 11491 4380 18667 15480 749 6758 6758 4870 11425 4645 14094 18882 19405 11330 4645 3588 12524 21335 3056 4645 937 13569 3440 14993 4645 8251 18820 14626 4645 3587 16560 2970 6255 14092 7499 9798 11513 10259 14043 11699 19208 937 17933 16729 13989 5476 1460 9675 15823 14229 8899 3114 18018 15574 14229 8899 3114 18018 151 14229 10178 15…	0
9633 13880 639 17653 8669 3859 16055 9600 990 18106 7680 11491 4380 18667 15480 749 6758 6758 4870 11425 4645 14094 18882 19405 11330 4645 3588 12524 21335 3056 4645 937 13569 3440 14993 4645 3587 16560 2970 6255 14092 7499 9798 11513 10259 14043 11699 19208 937 17933 16729 13989 5476 1460 9675 15823 14229 8899 3114 18018 15574 14229 8899 3114 18018 151 14229 4447 14208 9809 15011 18196 17639 101…	0
9633 13880 640 572 11687 3859 16055 9600 990 12581 18106 12462 11491 4380 18667 15480 10223 6758 6758 12524 8861 17704 4645 3587 19532 18882 12042 7664 11932 1292 4645 3588 5915 6278 2799 17653 4645 937 3816 19063 2127 7802 4645 937 19384 3074 18224 18496 4645 12320 12424 16246 4645 2840 8786 4645 3587 16560 2970 6255 3634 12618 2261 11699 19208 937 17933 8447 13989 5476 1460 9679 15823 14229 272…	0
9633 13880 635 11687 17653 3859 16055 9600 990 12775 18106 12462 11491 4380 18667 15480 749 6758 6758 13023 2061 4645 20244 3588 6175 19574 2745 4645 3587 16560 2970 6255 20235 3622 15779 4322 19208 937 17933 11864 17509 937 13989 5476 1460 9675 15823 14229 13479 7074 20202 15574 14229 13479 7074 20202 151 14229 16091 14968 20202 1042 674 7074 912 20202 2674 15192 3355 16891 3623 8063 13382 20649…	0
9633 13880 680 7712 14147 3859 16055 9600 990 12775 18106 12462 11491 4380 18667 15480 10223 6758 6758 13023 2061 4645 20244 18882 16825 5344 2741 4645 3588 20795 17452 937 8097 8163 12105 11206 4645 937 7888 5154 11498 8807 4645 6565 614 3074 20355 4435 6565 829 12299 17168 4435 10716 20857 16302 20756 17653 4645 3587 16560 2970 6255 20235 3601 16397 2728 5209 15779 4322 20235 11725 14946 11699 …	0
9633 13880 614 17650 17243 3859 16055 9600 990 12775 18106 7680 11491 4380 18667 15480 10223 6758 6758 10716 17518 11293 4718 7802 4645 8540 13992 3588 4870 12457 21107 4645 937 13525 16782 13804 4645 4805 17819 4645 3014 1643 1912 18496 4645 16826 20806 12424 4645 19393 9000 13436 4645 3587 16560 2970 6255 18116 14203 20741 15779 4322 18116 20741 5476 15779 4322 19208 937 17933 8447 13989 5476 1…	0
9633 13880 727 16822 8643 18224 3859 16055 9600 990 12775 18106 12462 11491 4380 18667 15480 10223 6758 6758 11460 1357 17721 4645 16407 937 3034 516 4645 12524 7557 4645 3587 16560 2970 6255 16390 13648 15009 11699 19208 937 17933 11864 17509 937 13989 5476 1460 9679 15823 14229 16374 151 1000 7278 5476 9764 14283 20232 15574 14229 16374 151 1000 7278 5476 9764 14283 20232 151 14229 5581 20686 2…	0
9633 13880 635 14993 18224 3859 16055 9600 990 12775 18106 12462 11491 4380 18667 15480 10223 6758 6758 14307 3014 2003 21066 4645 3587 3001 3588 19130 12446 8128 4645 937 13780 17709 4645 937 722 1769 4645 6565 3278 4635 4319 16444 4435 6565 357 1164 7465 17261 2892 4435 6565 18224 16724 14993 17408 4435 14461 19201 2245 16423 3119 3588 3587 16560 2970 6255 3229 19903 8445 5331 11699 3229 16636 …	0
9633 13880 641 2441 3859 16055 9600 990 12775 18106 12462 11491 4380 18667 15480 749 6758 6758 4870 11425 4645 14094 3588 15379 1854 1741 937 8459 21017 18455 4645 3587 16560 2970 6255 14092 7499 9798 11513 10259 14043 11699 19208 937 17933 9979 18886 20858 13989 5476 1460 9675 15823 14229 8899 3114 18018 13943 15574 14229 8899 3114 18018 13943 151 14229 15011 18196 17639 10178 6013 15964 3587 53…	0
9633 13880 641 18224 17261 10863 3859 16055 9600 990 12775 18106 12462 11491 4380 18667 15480 10223 6758 6758 222 9548 14993 4645 3587 20459 18882 8522 8669 18496 4645 3588 12002 8850 14550 14621 4645 937 9539 4870 21064 17141 4645 6565 13662 4718 4435 6565 1164 13202 18224 4435 14898 9150 14147 11198 4645 3587 16560 2970 20228 3653 6382 11699 3653 1411 12687 9970 5660 11699 19208 937 17933 8447 …	0
9633 13880 641 8128 15407 3859 16055 9600 990 12775 18106 12462 11491 1752 4380 18667 15480 749 6758 6758 13023 2061 4645 20244 3588 10716 20857 16302 20756 17653 4645 3587 16560 2970 6255 20235 3622 15779 4322 19208 937 17933 11864 17509 937 13989 5476 1460 9679 15823 14229 2728 11553 10380 2129 15574 14229 2728 11553 10380 2129 151 14229 20202 1042 674 20202 15762 7139 11854 16074 1649 673 1185…	0
9633 13880 708 12006 18496 3859 16055 9600 990 12775 18106 7680 11491 4380 18667 15480 749 6758 6758 14159 2848 4443 4645 3587 8447 3588 11396 8018 10711 4645 6565 12299 14084 12446 2630 4435 12499 10657 16756 4645 3587 16560 2970 6255 3521 7321 2777 11699 19208 937 17933 11864 17509 937 13989 5476 1460 9568 15823 14229 11243 2777 2822 15574 14229 11243 2777 2822 151 14229 2777 14870 7027 3821 15…	0
9633 13880 641 8128 15407 3859 16055 9600 990 12775 18106 12462 11491 1752 4380 18667 15480 10223 6758 6758 13023 2061 4645 20244 3588 7711 10608 18224 89 4645 3587 16560 2970 6255 20235 16915 19758 19989 20649 15779 4322 19208 937 17933 16729 13989 5476 1460 9679 15823 14229 2728 11553 10380 2129 15574 14229 2728 11553 10380 2129 151 14229 20231 3659 20202 1042 7139 20202 16074 18256 17435 15919…	0
9633 13880 641 8128 15407 3859 16055 9600 990 12775 18106 12462 11491 1752 4380 18667 15480 10223 6758 6758 19405 6278 17369 4645 20244 3588 10716 20857 16302 20756 17653 4645 937 9539 4870 21064 17141 4645 937 2631 2774 3992 4645 3587 16560 2970 6255 20235 16915 19758 19989 20649 15779 4322 19208 937 17933 16729 13989 5476 1460 9679 15823 14229 2728 13704 12219 2129 15574 14229 2728 13704 12219 …	0
9633 13880 663 4509 17337 3859 16055 9600 990 12775 18106 12462 11491 4380 3313 5485 19739 15480 749 6758 6758 8522 8669 18496 4645 3587 20459 3588 8522 8669 18496 4645 3587 16560 2970 6255 3653 7854 1406 20545 7594 11699 19208 937 17933 11864 17509 937 13989 5476 1460 9679 15823 14229 13479 10135 16823 4661 13517 6969 15574 14229 13479 10135 16823 4661 13517 6969 151 14229 13614 15011 18196 1763…	0
9633 13880 651 2983 18496 3859 16055 9600 990 12775 18106 12462 11491 4380 10415 15480 749 6758 6758 7664 19241 5589 4645 14094 3588 7664 19241 5589 4645 937 3034 516 4645 3587 16560 2970 6255 14092 7499 9798 11513 10259 14043 11699 19208 937 17933 16729 13989 5476 1460 9675 15823 14229 8899 3114 18018 13943 15574 14229 8899 3114 18018 13943 151 14229 13943 16345 4271 19723 14301 16114 9861 15940…	0
9633 13880 713 11687 3859 16055 9600 990 12775 18106 12462 11491 4380 18667 15480 10223 6758 6758 13023 2061 4645 20244 18882 13512 19106 5150 4645 3588 16423 3074 10415 18224 4555 937 12320 8888 958 4645 937 3679 12702 4645 6565 2058 21014 4435 6565 1961 3074 7717 8881 4435 3587 16560 2970 6255 20235 16915 19595 20202 16075 15779 4322 19208 937 17933 16729 13989 5476 1460 9675 15823 14229 13479 …	0
9633 13880 680 7712 14147 3859 16055 9600 990 12775 18106 12462 11491 4380 18667 15480 10223 6758 6758 13023 2061 4645 20244 18882 16825 5344 2741 4645 3588 7711 10608 18224 89 4645 3587 16560 2970 6255 20235 16915 19758 19989 20649 15779 4322 19208 937 17933 8447 9979 13989 5476 1460 9675 15823 14229 2728 13704 12219 2129 14461 6971 15574 14229 2728 13704 12219 2129 14461 6971 151 14229 12608 15…	0
9633 13880 651 2983 18496 3859 16055 9600 990 12775 18106 12462 11491 4380 10415 15480 749 6758 6758 7664 19241 5589 4645 14094 3588 7664 19241 5589 4645 937 3034 516 4645 3587 16560 2970 6255 14092 7499 9798 11513 10259 14043 11699 19208 937 17933 16729 13989 5476 1460 9675 15823 14229 8899 3114 18018 13943 15574 14229 8899 3114 18018 13943 151 14229 13943 15011 18196 17639 10178 6013 15964 3587…	0
9633 13880 654 13541 13951 3859 16055 9600 990 12581 18106 12462 11491 4380 18667 15480 10223 6758 6758 12524 8861 17704 4645 3587 19532 3588 21116 11949 4645 3588 4870 8888 5035 4645 937 16423 18423 3694 17653 4645 937 14840 5970 1872 4645 5915 6278 2799 17653 4645 2840 8786 4645 3587 16560 2970 6255 3634 7624 7854 6936 4327 19208 937 17933 8447 13989 5476 1460 9679 15823 14229 10902 14461 5829 …	0
9633 13880 660 3286 17848 11062 3859 16055 9600 990 12775 18106 7680 11491 4380 18667 15480 10223 6758 6758 222 9548 14993 4645 3587 20459 3588 8888 10846 5939 4645 3588 1422 1009 4645 937 14843 4473 18224 13743 4645 937 8522 2545 4645 7712 12042 18566 4645 3587 16560 2970 6255 3653 17550 10221 16397 12687 11699 19208 937 17933 16729 8447 13989 5476 1460 9675 15823 14229 9568 20444 12687 9970 200…	0
9633 13880 662 1393 14147 3859 16055 9600 990 12775 18106 12462 11491 4380 14777 15480 10223 6758 6758 6175 10990 17511 4645 3587 3001 937 4887 8858 1877 4645 937 14843 12226 18224 7483 4645 6565 3278 4635 4319 16444 4435 6565 12010 2308 11687 4435 3587 16560 2970 20228 3229 3125 6675 4345 11699 19208 937 17933 11864 17509 937 13989 5476 1460 9675 15823 14229 19038 4119 12593 14461 5716 16086 979…	0
9633 13880 662 2583 11797 3859 16055 9600 990 12775 18106 12462 11491 4380 18667 15480 10223 6758 6758 12338 20795 12446 3964 4645 3587 15496 3588 17245 1842 4645 937 18131 13541 17653 13296 4645 6565 6304 16603 18224 4435 6565 12308 16782 17708 2411 4435 10947 19175 20770 3671 4645 12358 12995 8070 4645 3587 16560 2970 6255 3552 16647 15603 18873 14275 11699 19208 937 17933 8447 9979 13989 5476 …	0
9633 13880 662 17653 1860 3859 16055 9600 990 12775 18106 12462 11491 4380 18667 15480 10223 6758 6758 13023 2061 4645 20244 3588 12329 1288 4645 937 585 18663 4645 3587 16560 2970 20228 20235 3975 3125 6003 10577 15779 4322 19208 937 17933 8447 13989 5476 1460 9568 15823 14229 13479 2798 17182 20151 15574 14229 13479 2798 17182 20151 151 14229 2797 13996 20151 5740 17560 17922 16255 1204 14802 6…	0
9633 13880 635 1647 3859 16055 9600 990 12581 18106 7680 11491 4380 20126 749 6758 6758 5517 7999 13314 4645 3587 8447 3588 5517 7999 13314 4645 3587 16560 2970 20228 3521 7321 18998 18252 11553 19989 11699 16951 11864 19208 937 17933 11864 17509 937 13989 5476 1460 9675 15823 14229 2728 13704 12219 14926 12687 9970 9877 16310 15574 14229 2728 13704 12219 14926 12687 9970 9877 16310 151 14229 115…	0
9633 13880 662 17653 18496 3859 16055 9600 990 12775 18106 7680 11491 4380 18667 15480 10223 6758 6758 222 9548 14993 4645 3587 20459 3588 8888 10846 5939 4645 3587 16560 2970 6255 3653 819 18899 11699 12972 19208 937 17933 16729 13989 5476 1460 9675 15823 14229 9568 6381 19930 1398 12687 9970 15574 14229 9568 6381 19930 1398 12687 9970 151 14229 819 18899 12687 9970 7027 15011 18196 17639 10178 …	0
9633 13880 662 17653 18496 3859 16055 9600 990 12775 18106 7680 11491 4380 18667 15480 10223 6758 6758 222 9548 14993 4645 3587 20459 3588 8888 10846 5939 4645 8888 13871 12343 4645 3587 16560 2970 20228 3653 819 18899 11699 3653 819 18899 11699 19208 937 17933 8447 13989 5476 1460 9679 15823 14229 9568 6381 19930 1398 12687 9970 15574 14229 9568 6381 19930 1398 12687 9970 151 14229 819 18899 566…	0
9633 13880 663 8659 11265 3859 16055 9600 990 12775 18106 12462 11491 4380 18667 15480 749 6758 6758 13023 2061 4645 20244 3588 6175 19574 2745 4645 1689 7711 10608 18224 89 4645 3587 16560 2970 6255 20235 20190 15779 4322 19208 937 17933 8447 13989 5476 1460 9675 15823 14229 13479 2798 17182 2797 20151 15574 14229 13479 2798 17182 2797 20151 151 14229 16975 6003 10577 15922 20190 9633 2797 15011…	0
9633 13880 682 14147 18496 3859 16055 9600 990 12775 18106 7680 11491 4380 18667 15480 10223 6758 6758 11460 19584 3193 4645 3587 8447 18882 12039 7711 13273 4645 3588 1422 10771 8493 4645 3296 14898 4832 20508 10863 4645 3587 16560 2970 20228 3521 3917 20741 15779 4322 19208 937 17933 8447 13989 5476 1460 9675 15823 14229 10902 3919 451 15574 14229 10902 3919 451 151 14229 15895 20664 9281 2797 …	0
9633 13880 682 12701 12072 3859 16055 9600 990 12775 18106 12462 11491 4380 18667 15480 10223 6758 6758 1189 3691 12446 1140 4645 13752 3588 6175 2566 20756 4645 937 957 12320 17869 4645 937 12299 7586 16444 2550 4645 6565 11643 17941 12050 4435 3587 16560 2970 20228 13610 3975 20389 5209 20570 7382 11699 19208 937 17933 8447 9979 13989 5476 1460 20306 15823 14229 9568 158 20459 3343 13517 6969 9…	0
9633 13880 692 10767 5467 3859 16055 9600 990 12775 18106 12462 11491 4380 18667 15480 10223 6758 6758 12042 8097 12101 4509 4645 3587 20459 3588 1422 1009 4645 937 891 15817 17814 4645 937 11571 13273 7877 12101 4645 1332 5467 14550 4645 8888 10846 5939 4645 3587 16560 2970 6255 3653 6382 11699 19208 937 17933 8447 13989 5476 1460 9675 15823 14229 9568 6381 19930 1398 12687 9970 15574 14229 9568…	0
9633 13880 712 17653 11687 3859 16055 9600 990 12775 18106 12462 11491 4380 18667 15480 749 6758 6758 19405 6278 17369 4645 20244 3588 12039 7711 3379 3108 4645 3587 16560 2970 6255 20235 5581 20202 15779 4322 19208 937 17933 11864 17509 937 13989 5476 1460 9675 15823 14229 13479 7074 20202 15574 14229 13479 7074 20202 151 14229 14512 2129 9359 19009 8900 990 3627 7074 20202 13600 15472 3337 3821…	0
9633 13880 684 8729 13951 3859 16055 9600 990 12775 18106 7680 11491 4380 18667 15480 749 6758 6758 4870 11425 4645 14094 18882 19405 11330 4645 3588 20795 12091 4420 11319 1821 4645 14898 18415 19341 4645 3587 16560 2970 6255 14092 7499 9798 11513 10259 14043 11699 19208 937 17933 16729 13989 5476 1460 9675 15823 14229 8899 3114 18018 15574 14229 8899 3114 18018 151 14229 15011 18196 17639 10178…	0
9633 13880 708 18224 2478 3859 16055 9600 990 12775 18106 7680 11491 4380 18667 15480 10223 6758 6758 10716 17518 11293 4718 7802 4645 8540 13992 18882 10716 17518 11293 4718 7802 4645 3588 4870 12457 21107 4645 937 13525 16782 13804 4645 11396 11687 20756 4645 16826 20806 12424 4645 3587 16560 2970 6255 18116 14602 9410 20741 15779 4322 19208 937 17933 8447 13989 5476 1460 9675 15823 14229 13479…	0
9633 13880 3027 20058 3859 16055 9600 990 12775 18106 7680 11491 4380 18667 15480 749 6758 6758 10580 11425 4645 14094 3588 8251 18820 14626 4645 3587 16560 2970 6255 14092 10069 10352 11699 19208 937 17933 11864 17509 937 13989 5476 1460 9675 15823 14229 8899 14461 19752 16970 5829 3683 14461 14774 15574 14229 8899 14461 19752 16970 5829 3683 14461 14774 151 14229 15011 18196 17639 10178 6013 15…	0
9633 13880 20405 14802 14457 3859 16055 9600 990 12775 18106 7680 11491 4380 18667 15480 10223 6758 6758 14843 17631 4645 3587 8447 3588 8865 8669 15916 4645 937 7888 5154 11498 8807 4645 4282 12709 4645 12308 14843 1879 17698 4645 3587 16560 2970 20228 3521 1179 20741 4327 19208 937 17933 8447 13989 5476 1460 9568 15823 14229 10902 1181 451 15574 14229 10902 1181 451 151 14229 10156 15971 9990 1…	0
9633 13880 684 8729 13951 3859 16055 9600 990 12775 18106 7680 11491 4380 18667 15480 749 6758 6758 7664 19241 5589 4645 14094 3588 20795 12091 4420 11319 1821 4645 3588 19405 11330 4645 937 13569 3440 14993 4645 3587 16560 2970 6255 14092 7499 9798 11513 10259 14043 11699 19208 937 17933 9979 13989 5476 1460 9675 15823 14229 8899 3114 18018 13517 6969 15574 14229 8899 3114 18018 13517 6969 151 1…	0
9633 13880 688 1921 17337 3859 16055 9600 990 12775 18106 7680 11491 4380 18667 15480 749 6758 6758 10716 17518 11293 4718 7802 4645 8540 13992 18882 3014 1643 1912 18496 4645 3588 11396 11687 20756 4645 937 13525 16782 13804 4645 16826 20806 12424 4645 10846 4530 3187 4645 3587 16560 2970 6255 18116 20741 5476 15779 4322 19208 937 17933 8447 13989 5476 1460 9568 15823 14229 16374 5872 33 14946 1…	0
9633 13880 708 7586 4921 17653 3859 16055 9600 990 12775 18106 7680 11491 4380 18667 15480 10223 6758 6758 10716 17518 11293 4718 7802 4645 8540 13992 18882 3014 1643 1912 18496 4645 3588 14898 9150 2441 3588 12180 21262 4645 937 13525 16782 13804 4645 937 18131 13541 17653 13296 4645 576 11457 2483 4645 3587 16560 2970 6255 18116 9410 20741 15779 4322 19208 937 17933 8447 13989 5476 1460 9568 15…	0
9633 13880 689 17653 3859 16055 9600 990 12775 18106 12462 11491 4380 18667 15480 749 6758 6758 16826 12328 1801 4645 5217 17612 4805 17376 4645 3587 16560 2970 6255 5202 7321 18998 18252 11553 19989 11699 19208 937 17933 9979 18886 20858 13989 5476 1460 9675 15823 14229 2728 13704 12219 14926 15574 14229 2728 13704 12219 14926 151 14229 18498 15011 18196 17639 10178 6013 15964 3587 5307 19208 49…	0
9633 13880 692 12098 11397 3859 16055 9600 990 12775 18106 12462 11491 4380 20126 749 6758 6758 3295 4837 4645 14449 3587 16560 2970 6255 14441 19439 19966 20567 15779 4322 19208 937 17933 11864 17509 937 13989 5476 1460 9568 15823 14229 8899 14439 12600 13370 4661 15574 14229 8899 14439 12600 13370 4661 151 14229 14162 15011 18196 17639 10178 6013 15964 3587 5307 19208 937 8447 10365 14326 14444…	0
9633 13880 689 18384 4509 3859 16055 9600 990 12775 18106 12462 11491 4380 18667 15480 10223 6758 6758 2542 18224 13743 4645 20244 3588 10716 20857 16302 20756 17653 4645 937 3679 12702 4645 3587 16560 2970 6255 20235 20190 15779 4322 19208 937 17933 8447 13989 5476 1460 9675 15823 14229 13479 2798 20151 15574 14229 13479 2798 20151 151 14229 14512 3125 6003 10577 15922 16817 5550 20190 15895 279…	0
9633 13880 691 16444 12072 3859 16055 9600 990 12581 18106 12462 11491 4380 18667 15480 10223 6758 6758 6175 10990 17511 4645 3587 3001 18882 12320 4733 8508 4645 3588 19130 12446 8128 937 13780 17709 4645 937 17344 17337 13051 4645 937 8097 3074 20586 4645 6565 3278 4635 4319 16444 4435 6565 18224 16724 14993 17408 4435 6565 3736 17343 10889 14147 4435 829 14843 19070 4645 3587 16560 2970 6255 3…	0
9633 13880 694 7999 17653 3859 16055 9600 990 12775 18106 7680 11491 4380 18667 15480 10223 6758 6758 222 9548 14993 4645 3587 20459 18882 8522 8669 18496 4645 3588 12002 8850 14550 14621 4645 937 9539 4870 21064 17141 4645 14898 9150 14147 11198 4645 3587 16560 2970 6255 3653 2727 20545 11699 19208 937 17933 8447 13989 5476 1460 9679 15823 14229 13479 10135 16823 13517 6969 15574 14229 13479 101…	0
9633 13880 641 12042 18224 3859 16055 9600 990 12775 18106 12462 11491 4380 18667 15480 10223 6758 6758 3014 512 18496 12098 4645 14347 19823 937 4887 8858 1877 4645 14461 11460 2179 3119 3588 3014 6175 1914 4645 11396 12271 7175 5891 12320 17098 8871 12042 1858 9512 1858 4645 3587 16560 2970 20228 14337 1445 4539 16091 11699 19208 937 17933 16729 8447 13989 5476 1460 9675 15823 14229 12088 4535 …	0
9633 13880 695 18224 18224 3859 16055 9600 990 12775 18106 7680 11491 4380 18667 15480 10223 6758 6758 10771 8448 11932 16444 4645 8540 13992 3588 981 17776 3093 4645 937 3027 16724 2459 4645 8590 688 3074 829 17982 2086 15349 4645 3587 16560 2970 6255 18116 4021 15779 4322 15105 1042 15762 18116 9410 20314 4327 19208 937 17933 16729 13989 5476 1460 9675 15823 14229 13479 14461 16027 8425 7680 15…	0
9633 13880 692 1643 8704 20783 17653 3859 16055 9600 990 12581 18106 12462 11491 4380 18667 15480 749 6758 6758 10771 17146 8871 4645 3587 8447 3588 10771 17146 8871 4645 3587 16560 2970 6255 3521 7321 18998 20111 11699 19208 937 17933 11864 17509 937 13989 5476 1460 9675 15823 14229 11243 20111 6481 15574 14229 11243 20111 6481 151 14229 20111 6481 15011 18196 17639 10178 6013 15964 3587 5307 19…	0
9633 13880 697 17817 3859 16055 9600 990 12775 18106 7680 11491 4380 18667 15480 749 6758 6758 19405 11330 4645 14094 3588 19405 8084 12446 4645 3588 17611 1858 12300 4645 12002 8669 4718 4645 3587 16560 2970 6255 14092 7499 9798 11513 10259 14043 11699 19208 937 17933 16729 13989 5476 1460 9675 15823 14229 8899 3114 18018 15574 14229 8899 3114 18018 151 14229 15011 18196 17639 10178 6013 15964 3…	0
9633 13880 702 18224 13057 3859 16055 9600 990 18106 7680 11491 4380 18667 15480 10223 6758 6758 3295 4837 4645 14449 18882 3685 17875 4645 3588 10716 1643 15610 2062 4645 937 7470 20391 5202 11246 8164 4645 3587 16560 2970 6255 14441 18049 15779 4322 19208 937 17933 8447 13989 5476 1460 9568 15823 14229 10577 5407 18045 13540 15574 14229 10577 5407 18045 13540 151 14229 15011 18196 17639 10178 6…	0
9633 13880 704 17814 3859 16055 9600 990 12775 18106 12462 11491 4380 18667 15480 10223 6758 6758 14843 17631 4645 3587 8447 3588 10716 8865 14553 11118 4645 891 21333 3587 16560 2970 20228 3521 3975 3125 11699 19208 937 17933 11864 17509 937 13989 5476 1460 9675 15823 14229 9568 5829 2988 9348 10135 2988 4251 15574 14229 9568 5829 2988 9348 10135 2988 4251 151 14229 3975 4778 20901 8860 6103 150…	0
9633 13880 705 7791 21180 3859 16055 9600 990 12775 18106 12462 11491 4380 18667 15480 10223 6758 6758 19405 6278 17369 4645 20244 3588 10716 20857 16302 20756 17653 4645 937 8097 3074 20586 4645 937 13569 3440 14993 4645 6565 3685 14843 18224 4435 6565 1961 3074 7717 8881 4435 19384 7811 11905 12039 7711 3379 3108 4645 3587 16560 2970 6255 20235 16077 11699 19208 937 17933 16729 13989 5476 1460 …	0
9633 13880 708 7554 1208 3859 16055 9600 990 12775 18106 7680 11491 4380 18667 15480 10223 6758 6758 525 12989 4645 3587 8447 3588 2631 15783 16753 4645 937 19384 7999 17848 4645 1452 14147 14596 4645 10846 12879 2973 3587 16560 2970 6255 3521 19456 19579 11699 19208 937 17933 8447 13989 5476 1460 9675 15823 14229 4787 8585 14717 15574 14229 4787 8585 14717 151 14229 19454 11586 1649 20941 15011 …	0
9633 13880 706 2300 14898 3859 16055 9600 990 12775 18106 7680 11491 2728 4380 18667 15480 10223 6758 6758 14843 3074 4371 4645 3883 15982 18882 19405 11457 8488 4645 3588 7711 12042 21265 10863 4645 937 2840 2570 21271 4645 3587 16560 2970 6255 15955 7321 19989 16949 14993 1142 4327 19208 937 17933 16729 13989 5476 1460 9679 15823 14229 4787 13704 2033 3997 16948 2862 838 1142 15574 14229 4787 1…	0
9633 13880 706 12358 9536 12275 3859 16055 9600 990 12775 18106 12462 11491 4380 18667 15480 749 6758 6758 7664 19241 5589 4645 14094 3588 7664 19241 5589 4645 937 3034 516 4645 2631 12445 4415 4645 12524 21335 3056 4645 3587 16560 2970 6255 14092 7499 9798 11513 10259 14043 11699 19208 937 17933 16729 13989 5476 1460 9568 15823 14229 8899 3114 4118 15574 14229 8899 3114 4118 151 14229 18256 823 …	0
9633 13880 717 18224 14993 3859 16055 9600 990 12775 18106 12462 11491 4380 18667 15480 10223 6758 6758 3014 512 18496 12098 4645 14347 19823 18882 17146 17369 4645 3588 12320 10998 21246 4645 14461 7664 14147 3074 3119 1689 1422 8128 18384 4645 12002 17653 14135 4645 3587 16560 2970 6255 14337 1445 4539 16091 11699 19208 937 17933 16729 13989 5476 1460 9675 15823 14229 12088 4535 13517 6969 1557…	0
9633 13880 707 15911 4473 3859 16055 9600 990 12775 18106 7680 11491 4380 20126 10223 6758 6758 12299 12002 17243 14241 4645 8540 13992 3588 4635 12002 8613 4645 1689 576 8163 4645 937 3034 11979 17779 4645 3587 16560 2970 20228 18116 3380 11699 19208 937 17933 16729 13989 5476 1460 9568 15823 14229 13997 19600 14774 5432 5388 7727 14946 13517 6969 14774 3381 6398 15574 14229 13997 19600 14774 54…	0
9633 13880 709 17653 8128 3859 16055 9600 990 12775 18106 12462 11491 4380 18667 15480 10223 6758 6758 2542 18224 13743 4645 20244 3588 10716 20857 16302 20756 17653 4645 937 3027 16724 2459 4645 6565 4631 18224 17653 4435 3587 16560 2970 20228 20235 14331 11699 19208 937 17933 16729 13989 5476 1460 9679 15823 14229 2728 13704 12219 19336 14461 6971 15574 14229 2728 13704 12219 19336 14461 6971 1…	0
9633 13880 709 18384 18224 3859 16055 9600 990 12775 18106 12462 11491 4380 18667 15480 10223 6758 6758 12042 17233 18619 12340 4645 14347 19823 18882 17146 2890 18224 4645 3588 3014 6175 1914 4645 937 10653 2114 2596 4473 4645 20702 12098 5453 4645 12499 17243 453 4645 3587 16560 2970 6255 14337 16647 11666 11699 14337 19276 11699 19208 937 17933 16729 8447 13989 5476 1460 9568 15823 14229 12088…	0
9633 13880 710 11491 15808 3859 16055 9600 990 12775 18106 12462 11491 4380 14777 15480 10223 6758 6758 14431 1982 15400 4645 14449 7311 17933 14431 1982 15400 4645 937 13780 17709 4645 14431 1982 15400 4645 3587 16560 2970 6255 14441 18306 15779 4322 14441 19439 19966 20567 15779 4322 19208 937 17933 8447 13989 5476 1460 9679 15823 14229 8899 14439 12600 13370 4661 10577 14627 4661 15574 14229 8…	0
9633 13880 708 12299 4787 440 3859 16055 9600 990 12581 18106 7680 11491 4380 20126 20129 20121 10223 6758 6758 14307 3014 2003 21066 4645 3587 3001 3588 12320 4733 8508 4645 937 13780 17709 4645 6565 17340 12002 4827 4435 6565 16782 16748 4435 14461 6568 13332 7889 12709 3119 4630 2320 12446 4645 14307 3014 2003 21066 4645 3587 16560 2970 20228 3229 9798 5331 11699 19208 937 17933 8447 9979 1398…	0
9633 13880 708 1140 12109 3859 16055 9600 990 12775 18106 7680 11491 4380 18667 15480 749 6758 6758 19405 11330 4645 14094 18882 19405 11330 4645 3588 12524 21335 3056 4645 937 13569 3440 14993 4645 13740 13747 4645 3587 16560 2970 6255 14092 7499 9798 11513 10259 14043 11699 19208 937 17933 16729 13989 5476 1460 9675 15823 14229 8899 3114 18018 15574 14229 8899 3114 18018 151 14229 10178 15011 1…	0
9633 13880 708 1847 5147 3859 16055 9600 990 12775 18106 7680 11491 4380 18667 15480 10223 6758 6758 12042 17233 18619 12340 4645 14347 19823 18882 12042 17233 18619 12340 4645 3588 12320 10998 21246 4645 13444 889 11476 4645 12308 12339 4645 12002 17653 14135 4645 10771 12521 21335 10863 3587 16560 2970 6255 14337 1445 19579 10741 9798 11699 19208 937 17933 16729 13989 5476 1460 9675 15823 14229…	0
9633 13880 708 18224 3859 16055 9600 990 12775 18106 7680 11491 4380 18667 15480 749 6758 6758 7711 15975 4645 14094 3588 7711 15975 4645 2631 12445 4415 4645 4871 14553 637 3587 16560 2970 6255 14092 4475 3587 16180 14592 11699 14092 2327 11699 19208 937 17933 11864 17509 937 13989 5476 1460 9675 15823 14229 8899 16180 14592 15574 14229 8899 16180 14592 151 14229 15011 18196 17639 10178 6013 159…	0
9633 13880 708 18224 2478 3859 16055 9600 990 12775 18106 7680 11491 4380 18667 15480 749 6758 6758 10716 17518 11293 4718 7802 4645 8540 13992 18882 3014 1643 1912 18496 4645 3588 14898 9150 2441 3587 16560 2970 6255 18116 9420 5476 15779 4322 19208 937 17933 937 13989 5476 1460 9675 15823 14229 4787 6524 15574 14229 13479 15637 4465 20266 4787 6524 151 14229 3201 20269 5609 13895 15895 13422 80…	0
9633 13880 708 18224 17653 3859 16055 9600 990 12775 18106 7680 11491 4380 18667 15480 10223 6758 6758 3014 512 18496 12098 4645 14347 19823 18882 3014 9146 4645 3588 2631 18224 14847 4645 937 10943 2145 4645 12308 12339 4645 12042 1858 9512 1858 4645 3587 16560 2970 6255 14337 14407 14374 17509 14874 11699 19208 937 17933 16729 13989 5476 1460 9675 15823 14229 12088 14461 19752 6969 18281 19256 …	0
9633 13880 708 7586 4921 17653 3859 16055 9600 990 12775 18106 7680 11491 4380 18667 15480 10223 6758 6758 10767 20782 2147 4645 12488 18882 957 6778 21358 4645 3588 12180 21262 4645 937 13569 3440 14993 4645 8251 5624 19505 4645 4874 13951 11283 4645 3587 16560 2970 6255 13350 18100 11699 12233 7027 19208 937 17933 8447 13989 5476 1460 9568 15823 14229 13479 13856 12235 13517 6969 15574 14229 13…	0
9633 13880 708 5587 14373 3859 16055 9600 990 12775 18106 7680 11491 4380 18667 15480 749 6758 6758 7664 12227 4645 14094 1689 988 6302 4682 3024 3427 4645 3587 16560 2970 6255 14092 10069 10352 11699 19208 937 17933 11864 17509 937 13989 5476 1460 9675 15823 14229 8899 9987 4441 15574 14229 8899 9987 4441 151 14229 15011 18196 17639 10178 6013 15964 3587 5307 19208 10069 10351 2123 14130 5660 16…	0
9633 13880 713 11687 3859 16055 9600 990 12775 18106 12462 11491 4380 18667 15480 749 6758 6758 13023 2061 4645 20244 3588 6175 19574 2745 4645 3587 16560 2970 6255 20235 3622 15779 4322 19208 937 17933 11864 17509 937 13989 5476 1460 9675 15823 14229 13479 9343 16075 15574 14229 13479 9343 16075 151 14229 17435 16075 15919 13517 20231 15574 14229 18460 20202 1042 674 20202 15762 7074 11901 16074…	0
9633 13880 708 6360 14518 3859 16055 9600 990 12581 18106 7680 11491 4380 18667 15480 749 6758 6758 14159 2848 4443 4645 3587 8447 3588 8780 13274 12101 4645 1689 8888 10846 5939 4645 937 13202 13274 7714 4645 6565 11675 592 1963 4435 3587 16560 2970 6255 3521 7321 18998 18252 11553 19989 11699 19208 937 17933 17933 13989 5476 1460 9675 15823 14229 2728 13704 12219 14926 15574 14229 2728 13704 12…	0
9633 13880 708 6360 14518 3859 16055 9600 990 12581 18106 7680 11491 4380 18667 15480 749 6758 6758 14159 2848 4443 4645 3587 8447 18882 14159 2848 4443 4645 18882 1123 3014 15410 14147 4645 3588 9150 16493 2461 4645 1422 9040 17491 9219 3587 16560 2970 6255 3521 7321 11553 12219 11699 19208 937 17933 8447 9979 13989 5476 1460 9675 15823 14229 2728 13704 12219 14926 15574 14229 2728 13704 12219 1…	0
9633 13880 708 8300 15911 3859 16055 9600 990 12775 18106 7680 11491 4380 18667 15480 10223 6758 6758 12524 8861 17704 4645 3587 19532 3588 5915 6278 2799 17653 4645 937 16423 18423 3694 17653 4645 937 10797 15255 6066 4645 6565 11999 16509 8070 4435 6565 14843 17233 17261 4435 2840 8786 4645 11801 19841 4645 3587 16560 2970 6255 3634 17946 16210 11699 3634 7754 19792 15779 4322 17974 3014 3634 1…	0
9633 13880 708 8401 12336 12101 3859 16055 9600 990 12775 18106 7680 11491 4380 15955 17604 15480 10223 6758 6758 6175 10990 17511 4645 3587 3001 937 13780 17709 4645 12042 9150 6033 4645 535 10771 21246 4645 3587 16560 2970 6255 3229 20390 1152 15009 11699 19208 937 17933 8447 13989 5476 1460 9679 15823 14229 9568 7074 20386 1152 15574 14229 9568 7074 20386 1152 151 14229 7074 1152 18102 9798 19…	0
9633 13880 708 14993 14147 3859 16055 9600 990 12775 18106 7680 11491 4380 18667 15480 749 6758 6758 4870 11425 4645 14094 3588 988 6302 4682 3024 3427 4645 8251 18820 14626 4645 3587 16560 2970 6255 14092 7499 9798 11513 10259 14043 11699 19208 937 17933 16729 13989 5476 1460 9675 15823 14229 8899 3114 18018 15574 14229 8899 3114 18018 151 14229 5304 17121 8899 4114 20391 9349 20873 15011 18196 …	0
9633 13880 708 14993 14147 3859 16055 9600 990 12775 18106 7680 11491 4380 18667 15480 749 6758 6758 7664 12227 4645 14094 3588 988 6302 4682 3024 3427 4645 20989 8097 12600 17819 3587 16560 2970 6255 14092 7499 9798 11513 10259 14043 11699 19208 937 17933 16729 13989 5476 1460 9675 15823 14229 8899 14461 3114 15574 14229 8899 14461 3114 151 14229 15011 18196 17639 10178 6013 15964 3587 5307 1920…	0
9633 13880 3027 20058 3859 16055 9600 990 12775 18106 7680 11491 4380 18667 15480 749 6758 6758 10580 11425 4645 14094 3588 2631 12445 4415 4645 3587 16560 2970 6255 14092 10069 10352 11699 19208 937 17933 11864 17509 937 13989 5476 1460 9675 15823 14229 8899 16971 8210 674 20459 16968 15574 14229 8899 16971 8210 674 20459 16968 151 14229 15011 18196 17639 10178 6013 15964 3587 5307 19208 10069 1…	0
9633 13880 708 18384 11932 3859 16055 9600 990 18106 7680 11491 4380 18667 15480 749 6758 6758 18065 11241 4645 14094 3588 2631 17819 1292 4645 937 14069 12285 2543 4645 13740 13747 4645 3587 16560 2970 6255 14092 16633 4271 11699 14092 19739 11688 11699 19208 937 17933 16729 13989 5476 1460 9675 15823 14229 11243 16164 15574 14229 11243 16164 151 14229 15011 18196 17639 10178 6013 15964 3587 530…	0
9633 13880 722 18496 14147 3859 16055 9600 990 12581 18106 7680 11491 4380 20126 749 6758 6758 10716 17518 11293 4718 7802 4645 8540 13992 937 3816 19063 2127 7802 4645 20403 11181 8431 4645 3587 16560 2970 6255 18116 9420 3587 16921 15779 4322 18116 11336 11699 19208 937 17933 8447 13989 5476 1460 9675 15823 14229 13479 6528 15574 14229 13479 6528 151 14229 6528 15011 18196 17639 10178 6013 1596…	0
9633 13880 709 2018 12701 3859 16055 9600 990 12581 18106 12462 11491 4380 18667 15480 749 6758 6758 525 12989 4645 3587 8447 3588 1452 14147 14596 4645 2631 15783 16753 4645 3587 16560 2970 6255 3521 7321 18998 18252 11553 19989 11699 19208 937 17933 9979 13989 5476 1460 9675 15823 14229 2728 13704 12219 14926 14461 14774 14774 13517 6969 7480 15574 14229 2728 13704 12219 14926 14461 14774 14774…	0
9633 13880 708 18384 11932 3859 16055 9600 990 18106 7680 11491 4380 18667 15480 749 6758 6758 18065 11241 4645 14094 3588 20795 12091 4420 11319 1821 4645 3588 2631 17819 1292 4645 3587 16560 2970 6255 14092 19739 4447 11699 19208 937 17933 9979 13989 5476 1460 9675 15823 14229 8899 3114 18018 13517 6969 15574 14229 8899 3114 18018 13517 6969 151 14229 4447 14208 20463 15011 18196 17639 10178 60…	0
9633 13880 713 11687 3859 16055 9600 990 12775 18106 12462 11491 4380 18667 15480 749 6758 6758 13023 2061 4645 20244 18882 6371 2692 17653 4645 3588 6175 19574 2745 4645 3587 16560 2970 6255 20235 3622 15779 4322 19208 937 17933 11864 17509 937 13989 5476 1460 9675 15823 14229 13479 9343 16075 15574 14229 13479 9343 16075 151 14229 20202 1042 674 20202 15762 7074 16075 19883 6539 13996 17642 148…	0
9633 13880 716 15666 3859 16055 9600 990 12775 18106 12462 11491 4380 18667 15480 10223 6758 6758 8251 11217 4645 14449 18882 8251 11217 4645 3588 606 11327 18224 4645 937 1123 7650 7650 4645 937 11571 13273 7877 12101 4645 6565 3722 12299 18224 13779 4435 6565 12383 15378 4435 17613 7712 3108 3587 16560 2970 6255 14441 12914 11348 15779 4322 19208 937 17933 8447 13989 5476 1460 9679 15823 14229 …	0
9633 13880 727 17653 11496 3859 16055 9600 990 12775 18106 12462 11491 4380 18667 15480 10223 6758 6758 3709 17369 15410 11203 4645 3587 1165 5561 3588 9572 11488 4645 3588 3709 17369 15410 11203 4645 937 11358 17855 4645 937 9150 9016 4073 937 21010 17819 20756 4645 891 8691 13951 4645 3587 16560 2970 20228 2750 19739 9156 11699 19208 937 17933 8447 13989 5476 1460 9675 15823 14229 2728 13704 12…	0
9633 13880 722 3034 3375 2848 3859 16055 9600 990 12775 18106 7680 11491 4380 18667 15480 10223 6758 6758 8251 11217 4645 14449 3588 606 11327 18224 4645 937 8522 2545 4645 10716 1643 15610 2062 4645 3587 16560 2970 20228 14441 5941 106 9964 19208 937 17933 9979 18886 20858 13989 5476 1460 9568 15823 14229 8899 106 14465 7404 15574 14229 8899 106 14465 7404 151 14229 13517 15011 18196 17639 10178…	0
9633 13880 718 3102 11300 3859 16055 9600 990 12775 18106 7680 11491 4380 14777 15480 749 6758 6758 17337 14993 1817 4645 8540 13992 3588 17337 14993 1817 4645 937 18131 13541 17653 13296 4645 3587 16560 2970 6255 18116 9420 3587 16921 15779 4322 19208 937 17933 8447 13989 5476 1460 9675 15823 14229 13479 15637 4465 20266 15574 14229 13479 15637 4465 20266 151 14229 15895 15637 4446 5660 14894 20…	0
9633 13880 718 5080 17653 18496 3859 16055 9600 990 12775 18106 7680 11491 4380 18667 15480 10223 6758 6758 3014 512 18496 12098 4645 14347 19823 18882 3014 9146 4645 3588 1422 8128 18384 4645 19405 14147 453 4645 2631 18224 14847 4645 3587 16560 2970 20228 14337 19815 3587 8924 20364 11699 19208 937 17933 16729 13989 5476 1460 9675 15823 14229 12088 8924 20361 342 15574 14229 12088 8924 20361 34…	0
9633 13880 718 19371 10595 3859 16055 9600 990 12775 18106 7680 11491 4380 14777 15480 749 6758 6758 222 9548 14993 4645 3587 20459 3588 222 9548 14993 4645 937 10843 6406 13951 14793 4645 6565 9039 9021 4832 17337 4435 6565 957 1961 8669 17261 4435 3587 16560 2970 6255 3653 20444 19815 6863 11699 19208 937 17933 16729 13989 5476 1460 9679 15823 14229 9568 20444 12687 9970 9987 15574 14229 9568 2…	0
9633 13880 3244 688 12521 3859 16055 9600 990 12775 18106 7680 11491 4380 18667 15480 749 6758 6758 4870 11425 4645 14094 3588 10846 17379 4645 3587 16560 2970 6255 14092 10069 10352 11699 19208 937 17933 11864 17509 937 13989 5476 1460 9675 15823 14229 8899 5029 12122 15603 15762 15574 14229 8899 5029 12122 15603 15762 151 14229 15011 18196 17639 10178 6013 15964 3587 5307 19208 10069 10351 2123…	0
9633 13880 722 3108 1879 3859 16055 9600 990 12775 18106 7680 11491 4380 18667 15480 10223 6758 6758 12338 20795 12446 3964 4645 3587 15496 3588 10670 1452 21251 14649 17245 1842 4645 14838 8167 8548 20756 4645 3587 16560 2970 6255 3552 14446 2206 11699 19208 937 17933 11864 17509 937 13989 5476 1460 9568 15823 14229 16272 14275 15992 15574 14229 16272 14275 15992 151 14229 11553 15824 15011 1819…	0
9633 13880 722 1739 8006 3859 16055 9600 990 12775 18106 7680 11491 4380 14777 15480 10223 6758 6758 358 14147 8270 4645 8540 13992 18882 10672 3014 12493 4645 3588 10672 3014 12493 4645 1689 829 12002 11574 13398 4645 937 10771 2008 13743 4645 3587 16560 2970 20228 18116 3380 11699 19208 937 17933 16729 13989 5476 1460 9568 15823 14229 17485 15866 12687 13517 6969 14774 3381 13517 6969 15574 142…	0
9633 13880 722 2402 3859 16055 9600 990 12775 18106 7680 11491 4380 18667 15480 10223 6758 6758 731 20756 12098 13743 4645 3587 19532 18882 12042 7664 11932 1292 4645 3588 5915 6278 2799 17653 4645 937 10797 15255 6066 4645 937 829 14843 20432 4645 6565 12308 17261 3450 4435 6565 18224 16724 14993 17408 4435 6565 12308 16782 17708 2411 4435 3011 2584 3587 16560 2970 6255 3634 18250 19532 11699 22…	0
9633 13880 722 2444 11022 3859 16055 9600 990 12775 18106 7680 11491 4380 20126 749 6758 6758 17146 17369 4645 14347 19823 18882 10716 12042 6325 8659 4645 3588 17146 17369 4645 937 8448 18162 18224 5965 4645 12499 17243 453 4645 10771 12521 21335 10863 3587 16560 2970 6255 14337 7321 14678 11699 14337 2704 11699 19208 937 17933 8447 13989 5476 1460 9568 15823 14229 19038 4119 12593 5716 7869 102…	0
9633 13880 722 3034 15817 18224 3859 16055 9600 990 12775 18106 7680 11491 4380 18667 15480 10223 6758 6758 10771 1123 1741 12145 4645 8540 13992 18882 7711 17243 14147 4645 3588 16826 20806 12424 4645 1689 7711 17243 14147 4645 937 21010 17819 20756 4645 3587 16560 2970 20228 18116 3380 15779 4322 19208 937 17933 16729 13989 5476 1460 9568 15823 14229 21235 18883 14461 8774 661 17199 15574 14229…	0
9633 13880 722 17337 12136 3859 16055 9600 990 12775 18106 7680 11491 4380 18667 15480 10223 6758 6758 10767 20782 2147 4645 12488 18882 17261 3348 4645 3588 8251 5624 19505 4645 937 10843 6406 13951 14793 4645 12180 21262 4645 3587 16560 2970 6255 13350 7321 18998 15496 21235 11699 19208 937 17933 8447 13989 5476 1460 9568 15823 14229 2728 11553 10380 12233 15574 14229 2728 11553 10380 12233 151…	0
9633 13880 722 11687 12101 20756 3859 16055 9600 990 12775 18106 7680 11491 4380 18667 15480 10223 6758 6758 358 14147 8270 4645 8540 13992 18882 7711 17243 14147 4645 3588 5517 20564 19152 4645 1689 12320 8643 5467 4645 937 21010 17819 20756 4645 3587 16560 2970 20228 18116 3380 15779 4322 19208 937 17933 16729 13989 5476 1460 9568 15823 14229 9349 12498 13517 6969 1527 15911 12138 5388 13517 69…	0
9633 13880 753 4509 17653 3859 16055 9600 990 12775 18106 7680 11491 4380 18667 15480 749 6758 6758 7664 12227 4645 14094 3588 14898 18415 19341 4645 3587 16560 2970 6255 14092 10069 10352 11699 19208 937 17933 11864 17509 937 13989 5476 1460 9675 15823 14229 8899 5029 12122 15603 15762 15574 14229 8899 5029 12122 15603 15762 151 14229 15011 18196 17639 10178 6013 15964 3587 5307 19208 10069 1035…	0
9633 13880 722 14147 3351 3859 16055 9600 990 12775 18106 7680 11491 4380 18667 15480 10223 6758 6758 10716 17518 11293 4718 7802 4645 8540 13992 3588 3014 6175 13804 4645 3588 11396 11687 20756 4645 937 7470 12446 20756 4645 3587 16560 2970 20228 18116 7361 7702 14228 15779 4322 19208 937 17933 8447 13989 5476 1460 9568 15823 14229 9960 9861 3587 14301 13991 15574 14229 9960 9861 3587 14301 1399…	0
9633 13880 753 18224 17653 3859 16055 9600 990 12775 18106 7680 11491 4380 18667 15480 10223 6758 6758 525 12989 4645 3587 8447 3588 1123 16603 9512 8691 4645 3587 16560 2970 6255 3521 3975 3125 11699 19208 937 17933 11864 17509 937 13989 5476 1460 10542 15823 14229 2728 13704 12219 811 20488 15574 14229 2728 13704 12219 811 20488 151 14229 3975 3125 6003 12046 20520 18688 5660 13949 16235 15011 …	0
9633 13880 722 14147 3351 3859 16055 9600 990 12775 18106 7680 11491 4380 18667 15480 10223 6758 6758 12299 12002 17243 14241 4645 8540 13992 18882 19306 21270 4645 3588 17612 17819 4645 1689 19306 21270 4645 937 10771 2008 13743 4645 3587 16560 2970 20228 18116 3380 15779 4322 19208 937 17933 16729 13989 5476 1460 9568 15823 14229 14774 3381 6398 15574 14229 14774 3381 6398 151 14229 3380 9918 4…	0
9633 13880 722 14147 14993 3859 16055 9600 990 12581 18106 7680 11491 4380 18667 15480 749 6758 6758 12320 11192 12140 4645 14094 3588 19405 8084 12446 4645 3588 12320 11192 12140 4645 3587 16560 2970 6255 14092 7321 19989 4267 11699 19208 937 17933 8447 13989 5476 1460 9675 15823 14229 8899 19752 4267 5829 3683 14461 14774 15574 14229 8899 19752 4267 5829 3683 14461 14774 151 14229 15011 18196 1…	0
9633 13880 722 17653 17261 3859 16055 9600 990 12775 18106 7680 11491 4380 18667 15480 10223 6758 6758 16471 14147 12990 4645 14449 3588 10716 1643 15610 2062 4645 937 12895 4509 10591 4645 16423 11149 11687 3587 16560 2970 6255 14441 17191 16656 13517 7061 11699 19208 937 17933 8447 13989 5476 1460 9568 15823 14229 12088 5023 342 13533 15574 14229 12088 5023 342 13533 151 14229 15011 18196 17639…	0
9633 13880 722 6310 4176 17337 3859 16055 9600 990 12775 18106 7680 11491 4380 18667 15480 10223 6758 6758 6175 14614 14802 4645 8540 13992 18882 10544 18064 13259 4645 3588 16480 4839 7862 4645 937 16826 20789 4415 4645 19405 14597 5990 4645 12358 2696 8816 4645 3587 16560 2970 6255 18116 11657 19966 11699 19208 937 17933 8447 13989 5476 1460 9675 15823 14229 21235 7087 15574 14229 21235 7087 15…	0
9633 13880 722 6310 4176 17337 3859 16055 9600 990 12775 18106 7680 11491 4380 18667 15480 10223 6758 6758 12042 17233 18619 12340 4645 14347 19823 18882 3014 9146 4645 3588 1422 8128 18384 4645 937 3034 11979 17779 4645 12002 17653 14135 4645 3014 6175 1914 4645 3587 16560 2970 6255 14337 7321 14678 11699 19208 937 17933 8447 13989 5476 1460 9675 15823 14229 19038 9960 16547 9986 5432 14461 5716…	0
9633 13880 722 14509 13282 3859 16055 9600 990 18106 7680 11491 4380 20126 20129 20121 10223 6758 6758 10771 17146 8871 4645 3587 8447 3588 10771 17146 8871 4645 937 18223 21271 8109 4818 13176 4645 525 12989 4645 3587 16560 2970 6255 3521 351 11699 19208 937 17933 8447 13989 5476 1460 9568 15823 14229 4787 8585 18888 16823 348 15574 14229 4787 8585 18888 16823 348 151 14229 19989 348 5360 17182 …	0
9633 13880 722 17261 15710 3859 16055 9600 990 12775 18106 7680 11491 4380 18667 15480 10223 6758 6758 10716 17518 11293 4718 7802 4645 8540 13992 18882 10716 17518 11293 4718 7802 4645 3588 16826 20806 12424 4645 937 19130 12299 16137 4645 10846 4530 3187 4645 11396 11687 20756 4645 3587 16560 2970 20228 18116 14203 20741 11699 19208 937 17933 8447 13989 5476 1460 9568 15823 14229 16272 3599 144…	0
9633 13880 722 17653 17653 3859 16055 9600 990 12775 18106 7680 11491 4380 18667 15480 10223 6758 6758 10638 20673 4645 8540 13992 18882 12320 8643 5467 4645 3588 4870 8445 8193 937 3034 11979 17779 4645 3587 16560 2970 20228 18116 3380 15779 4322 19208 937 17933 16729 13989 5476 1460 9568 15823 14229 8773 16035 15574 14229 8773 16035 151 14229 14472 19966 20269 20834 674 15011 18196 17639 10178 …	0
9633 13880 722 20108 18224 3859 16055 9600 990 12581 18106 7680 11491 4380 18667 15480 10223 6758 6758 3295 4837 4645 14449 18882 4870 15198 4832 9671 4645 3588 12271 14553 14147 4645 937 11571 8871 17531 4645 3587 16560 2970 6255 14441 3175 4455 15779 4322 14441 18049 15779 4322 19208 937 17933 8447 13989 5476 1460 9568 15823 14229 10577 5407 18045 13540 15574 14229 10577 5407 18045 13540 151 14…	0
9633 13880 723 1643 7712 5681 3859 16055 9600 990 12775 18106 12462 11491 4380 18667 15480 10223 6758 6758 11460 19584 3193 4645 3587 8447 3588 11396 8018 10711 4645 1689 6407 10943 11947 4645 3587 16560 2970 6255 3521 2261 11743 11699 18897 7027 19208 937 17933 11864 17509 937 13989 5476 1460 9679 15823 14229 4787 8290 11722 11743 15574 14229 4787 8290 11722 11743 151 14229 11743 18897 6555 3821…	0
9633 13880 726 688 18224 3859 16055 9600 990 12775 18106 12462 11491 4380 18667 15480 749 6758 6758 7664 12227 4645 14094 3588 14898 18415 19341 4645 3587 16560 2970 6255 14092 10069 10352 11699 19208 937 17933 11864 17509 937 13989 5476 1460 9675 15823 14229 8899 5029 12122 15603 15762 15574 14229 8899 5029 12122 15603 15762 151 14229 15011 18196 17639 10178 6013 15964 3587 5307 19208 10069 1035…	0
9633 13880 727 1292 3859 16055 9600 990 12581 18106 12462 11491 4380 18667 15480 749 6758 6758 222 9548 14993 4645 3587 20459 3588 14898 9150 14147 11198 4645 12308 1123 19466 13735 3587 16560 2970 6255 3653 7854 1406 20545 7594 11699 19208 937 17933 11864 17509 937 13989 5476 1460 9675 15823 14229 13479 10135 16823 4661 15574 14229 13479 10135 16823 4661 151 14229 4221 7854 1406 20545 2532 3254 …	0
9633 13880 727 1292 3859 16055 9600 990 12581 18106 12462 11491 4380 18667 15480 749 6758 6758 222 9548 14993 4645 3587 20459 3588 14898 9150 14147 11198 4645 12308 1123 19466 13735 3587 16560 2970 20228 3653 16774 7854 1406 20545 11699 19208 937 17933 11864 17509 937 13989 5476 1460 9675 15823 14229 13479 10135 16823 4661 15574 14229 13479 10135 16823 4661 151 14229 15670 18379 854 15011 18196 1…	0
9633 13880 727 1292 3859 16055 9600 990 12581 18106 12462 11491 4380 18667 15480 10223 6758 6758 6175 10990 17511 4645 3587 3001 18882 12042 9150 6033 4645 3588 19130 12446 8128 937 17344 17337 13051 4645 937 12493 8460 17722 19333 6565 19130 17154 8070 4435 6565 11643 17941 12050 4435 829 14843 19070 4645 3587 16560 2970 20228 3229 5941 106 9964 19208 937 17933 8447 13989 5476 1460 9679 15823 14…	0
9633 13880 727 17653 11496 3859 16055 9600 990 12775 18106 12462 11491 4380 18667 15480 10223 6758 6758 3709 17369 15410 11203 4645 3587 1165 5561 3587 16560 2970 20228 19208 937 17933 13989 5476 1460 151 14229 15011 18196 17639 10178 6013 15964 3587 5307 19208 5319	0
9633 13880 727 12101 7792 3859 16055 9600 990 12775 18106 12462 11491 4380 18667 15480 10223 6758 6758 3014 14431 4492 4645 3587 1165 5561 3588 10478 4635 21108 18597 4645 3587 16560 2970 20228 2750 3975 3125 11699 19208 937 17933 11864 17509 937 13989 5476 1460 9679 15823 14229 9568 10135 2988 15574 14229 9568 10135 2988 151 14229 16560 16228 141 20545 3313 20520 10840 10221 5660 1689 6103 15964…	0
9633 13880 727 12101 7792 3859 16055 9600 990 12775 18106 12462 11491 4380 18667 15480 10223 6758 6758 13023 2061 4645 20244 3588 16423 3074 10415 18224 4555 937 3679 12702 4645 937 2631 2774 3992 4645 6565 1961 3074 7717 8881 4435 6565 2058 21014 4435 3587 16560 2970 20228 20235 16915 19595 20202 16075 15779 4322 19208 937 17933 16729 13989 5476 1460 9679 15823 14229 13479 9343 16075 15574 14229…	0
9633 13880 727 12101 7792 3859 16055 9600 990 12775 18106 12462 11491 4380 18667 15480 10223 6758 6758 13023 2061 4645 20244 3587 16560 2970 20228 19208 937 17933 13989 5476 1460 151 14229 15011 18196 17639 10178 6013 15964 3587 5307 19208 5319	0
9633 13880 829 1961 17261 18384 3859 16055 9600 990 12775 18106 7680 11491 4380 18667 15480 749 6758 6758 13023 2061 4645 20244 3588 4282 12709 4645 937 10785 4592 4645 6175 19574 2745 4645 14838 8167 8548 20756 4645 3587 16560 2970 6255 20235 16975 3125 19253 18242 11913 15180 11699 19208 937 17933 8447 13989 5476 1460 9679 15823 14229 13479 10135 16823 4661 13517 6969 15574 14229 13479 10135 16…	0
9633 13880 727 13871 1393 3859 16055 9600 990 12581 18106 12462 11491 4380 18667 15480 10223 6758 6758 525 12989 4645 3587 8447 18882 5517 7999 13314 4645 3588 3014 13165 12511 4645 12499 20618 12101 2570 21115 3587 16560 2970 6255 3521 3917 20741 15779 4322 19208 937 17933 8447 13989 5476 1460 9679 15823 14229 10902 14461 3934 15574 14229 10902 14461 3934 151 14229 20664 2221 14739 6982 4322 134…	0
9633 13880 727 13871 1393 3859 16055 9600 990 12581 18106 12462 11491 4380 18667 15480 10223 6758 6758 2542 18224 13743 4645 20244 18882 2078 7714 18224 13273 4645 3588 8865 11327 13322 4645 937 14843 12226 18224 7483 4645 8251 20507 13171 18224 4645 3587 16560 2970 6255 20235 16915 19595 20202 19989 20649 15779 4322 20235 14331 2206 11699 19208 937 17933 8447 13989 5476 1460 9679 15823 14229 272…	0
9633 13880 722 18224 15263 3859 16055 9600 990 12775 18106 7680 11491 4380 18667 15480 10223 6758 6758 6153 8674 20358 4645 8540 13992 3588 16480 4839 7862 4645 1689 17612 17819 4645 1689 16423 2078 8464 937 3034 516 4645 3587 16560 2970 20228 18116 3380 15779 4322 19208 937 17933 16729 13989 5476 1460 9568 15823 14229 19752 7789 8773 14774 16200 15574 14229 19752 7789 8773 14774 16200 151 14229 …	0
9633 13880 727 16368 3427 3859 16055 9600 990 12581 18106 12462 11491 4380 18667 15480 749 6758 6758 14159 2848 4443 4645 3587 8447 3588 12308 13188 4645 2631 15783 16753 4645 3587 16560 2970 6255 3521 2261 11743 11699 19208 937 17933 11864 17509 937 13989 5476 1460 9675 15823 14229 16374 19987 12467 19990 11864 12687 9970 15574 14229 16374 19987 12467 19990 11864 12687 9970 151 14229 7321 11745 …	0
9633 13880 727 16822 8643 18224 3859 16055 9600 990 12775 18106 12462 11491 4380 18667 15480 10223 6758 6758 585 9010 13287 4645 3587 19532 3588 3011 2584 3587 16560 2970 20228 3634 5941 15524 19546 11699 5660 19208 937 17933 9979 13989 5476 1460 9679 15823 14229 10577 15570 15574 14229 10577 15570 151 14229 15570 5660 15011 18196 17639 10178 6013 15964 3587 5307 19208 14512 4990 5894 1513 3790 5…	0
9633 13880 727 16822 8643 18224 3859 16055 9600 990 12775 18106 12462 11491 4380 18667 15480 10223 6758 6758 731 20756 12098 13743 4645 3587 19532 18882 585 9010 13287 4645 3588 5915 6278 2799 17653 4645 937 11571 8871 17531 4645 937 7712 8883 4645 6565 20042 1164 18224 8035 4435 6565 2136 2832 14147 3074 11491 4435 6565 12308 16782 17708 2411 4435 1422 10771 8493 4645 3587 16560 2970 6255 3634 1…	0
9633 13880 20391 14100 18629 3859 16055 9600 990 12775 18106 12462 11491 4380 18667 15480 10223 6758 6758 13023 2061 4645 20244 3588 6175 19574 2745 4645 937 19384 7999 17848 4645 937 10843 6406 13951 14793 4645 3587 16560 2970 20228 20235 3975 3125 6003 10577 15779 4322 19208 937 17933 8447 13989 5476 1460 9675 15823 14229 13479 2798 17182 2797 20151 15574 14229 13479 2798 17182 2797 20151 151 1…	0
9633 13880 727 16822 8643 18224 3859 16055 9600 990 12775 18106 12462 11491 4380 18667 15480 10223 6758 6758 13023 2061 4645 20244 18882 16825 5344 2741 4645 3588 10767 1123 15664 937 20795 2570 688 4645 6565 1961 3074 7717 8881 4435 6565 2058 21014 4435 3587 16560 2970 6255 20235 13648 11699 11273 5660 20235 16915 19595 20202 19989 20649 15779 4322 19208 937 17933 8447 13989 5476 1460 9679 15823…	0
9633 13880 727 16822 8643 18224 3859 16055 9600 990 12775 18106 12462 11491 4380 18667 15480 10223 6758 6758 13023 2061 4645 20244 3588 16423 3074 10415 18224 4555 3587 16560 2970 6255 20235 13648 2206 11699 19208 937 17933 937 13989 5476 1460 9675 15823 14229 13479 9280 7139 20151 13517 3683 14461 14774 15574 14229 13479 9280 7139 20151 13517 3683 14461 14774 151 14229 13997 20153 2206 15362 646…	0
9633 13880 746 6780 11154 3859 16055 9600 990 18106 12462 11491 4380 18667 15480 749 6758 6758 4870 11425 4645 14094 3588 8252 18027 4645 20989 8097 12600 17819 3587 16560 2970 6255 14092 7499 9798 11513 10259 14043 11699 19208 937 17933 16729 13989 5476 1460 9675 15823 14229 8899 5029 12122 15603 15762 15574 14229 8899 5029 12122 15603 15762 151 14229 15011 18196 17639 10178 6013 15964 3587 5307…	0
9633 13880 746 6780 11154 3859 16055 9600 990 18106 12462 11491 4380 18667 15480 749 6758 6758 16826 12328 1801 4645 5217 17245 12101 6025 4645 3587 16560 2970 6255 5202 7321 18998 18252 11553 19989 11699 19208 937 17933 9979 18886 20858 13989 5476 1460 9675 15823 14229 2728 13704 12219 14926 15574 14229 2728 13704 12219 14926 151 14229 15011 18196 17639 10178 6013 15964 3587 5307 19208 4990 5894…	0
9633 13880 753 4509 17653 3859 16055 9600 990 12775 18106 7680 11491 4380 18667 15480 749 6758 6758 7664 12227 4645 14094 3588 20989 8097 12600 17819 7664 12227 4645 3587 16560 2970 6255 14092 7499 9798 11513 10259 14043 11699 19208 937 17933 16729 13989 5476 1460 9675 15823 14229 8899 3114 13517 6969 15574 14229 8899 3114 13517 6969 151 14229 3114 4500 15011 18196 17639 10178 6013 15964 3587 530…	0
9633 13880 753 6249 20601 14993 3859 16055 9600 990 12581 18106 7680 11491 4380 10415 14598 15480 10223 6758 6758 16826 17724 4645 20244 3588 16826 17724 4645 14461 17713 3184 3119 937 6175 19574 2745 4645 7711 10608 18224 89 4645 3587 16560 2970 6255 20235 13638 14730 11699 19208 937 17933 8447 13989 5476 1460 9675 15823 14229 2728 13704 12219 17182 7301 14946 16823 15574 14229 2728 13704 12219 …	0
9633 13880 829 3034 17803 3859 16055 9600 990 12775 18106 7680 11491 4380 18667 15480 10223 6758 6758 12042 17233 18619 12340 4645 14347 19823 18882 3295 17146 7980 4645 3588 1422 8128 18384 4645 937 11571 4718 17337 4645 10613 891 14147 688 3014 6175 1914 4645 3587 16560 2970 6255 14337 16673 3587 8112 14374 1016 2502 3836 11699 19208 937 17933 16729 8447 13989 5476 1460 9568 15823 14229 17509 8…	0
9633 13880 753 4509 17653 3859 16055 9600 990 12775 18106 7680 11491 4380 18667 15480 749 6758 6758 7664 12227 4645 14094 3588 13740 13747 4645 3587 16560 2970 6255 14092 10069 10352 11699 19208 937 17933 11864 17509 937 13989 5476 1460 9675 15823 14229 8899 5029 12122 15603 15762 15574 14229 8899 5029 12122 15603 15762 151 14229 15011 18196 17639 10178 6013 15964 3587 5307 19208 10069 10351 2123…	0
9633 13880 753 10771 4718 3859 16055 9600 990 12775 18106 7680 11491 4380 18667 15480 749 6758 6758 17261 11493 11711 4645 14094 3588 988 6302 4682 3024 3427 4645 3587 16560 2970 6255 14092 4611 11699 19208 937 17933 17933 13989 5476 1460 9675 15823 14229 8899 8591 13517 6969 15574 14229 8899 8591 13517 6969 151 14229 15011 18196 17639 10178 6013 15964 3587 5307 19208 3508 14071 17933 16119 3960 …	0
9633 13880 753 11542 19028 3859 16055 9600 990 12775 18106 7680 11491 4380 18667 15480 749 6758 6758 4870 11425 4645 14094 3588 2631 12445 4415 4645 937 13569 3440 14993 4645 3587 16560 2970 6255 14092 7499 9798 11513 10259 14043 11699 19208 937 17933 16729 13989 5476 1460 9675 15823 14229 8899 3114 18018 13943 15574 14229 8899 3114 18018 13943 151 14229 15011 18196 17639 10178 6013 15964 3587 53…	0
9633 13880 753 12600 636 3859 16055 9600 990 12775 18106 7680 11491 4380 18667 15480 749 6758 6758 16826 12328 1801 4645 5217 3588 1332 18224 1912 8395 4645 12284 18224 4645 3587 16560 2970 6255 5202 7321 18998 18252 11553 19989 11699 19208 937 17933 9979 18886 20858 13989 5476 1460 9568 15823 14229 11243 14461 392 20111 15574 14229 11243 14461 392 20111 151 14229 10178 15011 18196 17639 10178 60…	0
9633 13880 829 3659 2444 2389 3859 16055 9600 990 12775 18106 7680 11491 4380 18667 15480 10223 6758 6758 10771 3014 18384 8070 4645 3587 14891 18882 10771 3014 18384 8070 4645 3588 11571 7659 4645 937 17270 18224 12446 4645 937 7470 13275 12990 4645 937 829 12002 4509 12446 4645 12010 14147 4645 3587 16560 2970 6255 3523 15 3997 15779 4322 19208 937 17933 16729 8447 13989 5476 1460 9568 15823 14…	0
9633 13880 753 13273 3074 3859 16055 9600 990 12775 18106 7680 11491 4380 18667 15480 10223 6758 6758 222 9548 14993 4645 3587 20459 18882 17146 2368 14539 4645 3588 8888 9150 17865 15810 937 891 15817 17814 4645 937 7470 13275 12990 4645 6565 3014 12398 18245 18224 4435 6565 1164 13202 18224 4435 10672 14843 13808 12552 1422 1009 4645 3587 16560 2970 6255 3653 16774 2727 11699 19208 937 17933 84…	0
9633 13880 753 18384 2741 3859 16055 9600 990 12775 18106 7680 11491 4380 18667 15480 10223 6758 6758 4870 3074 4864 4645 3883 15982 18882 4870 3074 4864 4645 3588 7711 12042 21265 10863 4645 937 1123 8096 15817 4645 937 13525 16782 13804 4645 6565 11675 592 1963 4435 6565 357 18224 17337 4435 12002 13796 481 4645 10716 8865 14553 11118 4645 3587 16560 2970 6255 15955 3925 14730 9063 4327 5660 19…	0
9633 13880 754 4893 15808 3859 16055 9600 990 12581 18106 12462 11491 4380 18667 15480 10223 6758 6758 12271 17233 12109 19886 4645 3587 1165 5561 3588 8780 13274 12101 4645 6565 19091 12714 727 8854 4435 3587 16560 2970 20228 2750 3975 3125 11699 19208 937 17933 11864 17509 937 13989 5476 1460 10542 15823 14229 13479 10135 16823 4661 15574 14229 13479 10135 16823 4661 151 14229 3975 3125 3313 13…	0
9633 13880 754 4893 15808 3859 16055 9600 990 12581 18106 12462 11491 4380 18667 15480 10223 6758 6758 13023 2061 4645 20244 3588 11533 9957 5616 4645 937 3679 12702 4645 937 11571 11174 14993 4645 6175 19574 2745 4645 16423 3074 10415 18224 4555 3587 16560 2970 6255 20235 13638 11699 19208 937 17933 8447 13989 5476 1460 9679 15823 14229 13479 10135 16823 4661 15574 14229 13479 10135 16823 4661 1…	0
9633 13880 829 3685 484 3859 16055 9600 990 12775 18106 7680 11491 4380 20126 20129 20121 10223 6758 6758 12271 17233 12109 19886 4645 3587 1165 5561 3588 12271 17233 12109 19886 4645 937 17309 4919 4509 4645 12010 14596 12321 4645 20795 20947 5526 4645 6175 13746 19886 4645 3587 16560 2970 6255 2750 8344 5209 10251 11334 11699 2750 2261 7789 11340 11699 11336 19208 937 17933 8447 13989 5476 1460…	0
9633 13880 10659 18224 21145 3859 16055 9600 990 12775 18106 7680 11491 4380 18667 15480 749 6758 6758 10580 11425 4645 14094 3588 12078 17742 18452 4645 3587 16560 2970 6255 14092 10069 10352 11699 19208 937 17933 11864 17509 937 13989 5476 1460 9675 15823 14229 8899 5029 12122 15603 15762 15574 14229 8899 5029 12122 15603 15762 151 14229 15011 18196 17639 10178 6013 15964 3587 5307 19208 10069 …	0
9633 13880 829 2421 17653 14993 3859 16055 9600 990 12775 18106 7680 11491 4380 18667 15480 749 6758 6758 18065 11241 4645 14094 3588 2631 17819 1292 1689 21230 15260 10861 4645 3587 16560 2970 6255 14092 7321 16172 11699 19208 937 17933 16729 13989 5476 1460 9675 15823 14229 8899 16172 15574 14229 8899 16172 151 14229 15011 18196 17639 10178 6013 15964 3587 5307 19208 7321 16172 13121 19739 1678…	0
9633 13880 754 4893 15808 3859 16055 9600 990 12581 18106 12462 11491 4380 18667 15480 10223 6758 6758 17150 17145 8885 4645 3587 1165 5561 18882 12358 18065 19886 2444 4509 4645 3588 12308 3863 14531 1689 4870 4319 7714 4645 937 10797 15255 6066 4645 937 722 1769 4645 6565 957 1961 8669 17261 4435 6565 12299 10771 12547 18224 4435 3587 16560 2970 20228 2750 11340 7360 11699 19208 937 17933 8447 …	0
9633 13880 754 9833 18224 3859 16055 9600 990 12775 18106 12462 11491 4380 18667 15480 10223 6758 6758 731 20756 12098 13743 4645 3587 19532 18882 21116 11949 4645 3588 5915 6278 2799 17653 4645 937 11571 8871 17531 4645 937 957 12320 17869 4645 6565 2136 2832 14147 3074 11491 4435 6565 3671 19034 7488 4435 6565 829 1961 8097 4435 1422 10771 8493 4645 3587 16560 2970 6255 3634 12618 2261 11699 19…	0
9633 13880 754 14802 18496 3859 16055 9600 990 12775 18106 12462 11491 4380 18667 15480 749 6758 6758 13023 2061 4645 20244 3588 10716 20857 16302 20756 17653 4645 6565 584 8300 8659 4435 3587 16560 2970 6255 20235 3622 15779 4322 19208 937 17933 937 13989 5476 1460 9675 15823 14229 13479 14461 7074 7139 20202 15574 14229 13479 14461 7074 7139 20202 151 14229 15895 7139 20202 2674 13517 19743 362…	0
9633 13880 755 13273 18458 3859 16055 9600 990 12775 18106 7680 11491 4380 20126 749 6758 6758 10767 20782 2147 4645 12488 3588 10767 20782 2147 4645 937 8448 18162 18224 5965 4645 12308 15713 12665 4645 3587 16560 2970 6255 13350 16647 12233 11699 16915 4465 7132 16915 1309 3496 19208 937 17933 8447 13989 5476 1460 9675 15823 14229 13479 14461 19752 6969 12233 15574 14229 13479 14461 19752 6969 …	0
9633 13880 829 1281 17261 12446 3859 16055 9600 990 12775 18106 7680 11491 4380 18667 15480 749 6758 6758 8097 10771 11687 2367 4645 14094 3588 10944 11705 17765 4645 13740 13747 4645 3587 16560 2970 6255 14092 2327 11699 19208 937 17933 11864 17509 937 13989 5476 1460 9675 15823 14229 8899 4146 14592 14461 5829 3683 14461 14774 15574 14229 8899 4146 14592 14461 5829 3683 14461 14774 151 14229 15…	0
9633 13880 758 13951 20693 3859 16055 9600 990 18106 7680 11491 4380 18667 15480 749 6758 6758 19405 11330 4645 14094 18882 19405 11330 4645 3588 988 6302 4682 3024 3427 4645 937 2114 17141 2444 4645 8251 18820 14626 4645 3587 16560 2970 6255 14092 7499 9798 11513 10259 14043 11699 19208 937 17933 16729 13989 5476 1460 9675 15823 14229 8899 14461 3114 18018 15574 14229 8899 14461 3114 18018 151 1…	0
9633 13880 759 6796 17670 3859 16055 9600 990 12775 18106 12462 11491 4380 18667 15480 749 6758 6758 17261 11493 11711 4645 14094 3588 20795 12091 4420 11319 1821 4645 937 14843 9150 15777 9489 4645 15379 1854 1741 3587 16560 2970 6255 14092 19606 11699 19208 937 17933 16729 13989 5476 1460 9675 15823 14229 8899 8591 13517 6969 15574 14229 8899 8591 13517 6969 151 14229 15011 18196 17639 10178 60…	0
9633 13880 775 396 3859 16055 9600 990 12775 18106 12462 11491 4380 18667 15480 10223 6758 6758 14159 2848 4443 4645 3587 8447 3588 9150 16493 2461 4645 937 16423 18423 3694 17653 4645 937 3816 19063 2127 7802 4645 6565 3713 12299 8680 4435 6565 7252 13274 1869 12320 89 15410 4645 8865 12163 3587 16560 2970 6255 3521 9212 10047 2728 19231 11699 5660 19208 937 17933 16729 13989 5476 1460 9568 1582…	0
9633 13880 3722 12299 18224 13779 3859 16055 9600 990 18106 7680 11491 4380 20126 749 6758 6758 5517 7999 13314 4645 3587 8447 3588 5517 7999 13314 4645 1689 1422 10771 8493 4645 3587 16560 2970 6255 3521 7321 18998 18252 11553 19989 11699 5894 19208 937 17933 11864 17509 937 13989 5476 1460 9568 15823 14229 4787 14926 19934 15574 14229 4787 14926 19934 151 14229 11553 15384 5894 15011 18196 1763…	0
9633 13880 777 17653 12493 3859 16055 9600 990 18106 12462 11491 4380 18667 15480 10223 6758 6758 3709 17369 15410 11203 4645 3587 1165 5561 3588 3709 17369 15410 11203 4645 3588 10846 2390 8798 4645 937 4630 16503 53 4645 10478 4635 21108 18597 4645 12308 14843 1879 17698 4645 3587 16560 2970 6255 2750 3917 20741 15779 4322 19208 937 17933 8447 13989 5476 1460 9675 15823 14229 10902 3934 15574 1…	0
9633 13880 777 17243 13654 3859 16055 9600 990 12775 18106 12462 11491 4380 18667 15480 10223 6758 6758 11460 19584 3193 4645 3587 8447 18882 11460 19584 3193 4645 3588 12308 14843 1879 17698 4645 937 7712 8883 4645 16507 7927 16551 4645 3587 16560 2970 6255 3521 14331 11699 3521 9212 10047 2728 19231 11699 19208 937 17933 8447 9979 13989 5476 1460 9675 15823 14229 10902 9202 33 13517 6969 13997 …	0
9633 13880 781 957 12198 3859 16055 9600 990 12775 18106 12462 11491 4380 19052 1531 5930 1887 19053 15480 10222 6758 6758 3295 4837 4645 14449 937 8448 18162 18224 5965 4645 3587 16560 2970 6255 14441 19437 15779 4322 19208 937 17933 8447 13989 5476 1460 9568 15823 14229 8899 15028 3313 12687 19432 15574 14229 8899 15028 3313 12687 19432 151 14229 15028 19433 15011 18196 17639 10178 6013 15964 3…	0
9633 13880 829 1164 17339 8300 3859 16055 9600 990 12775 18106 7680 11491 4380 18667 15480 10223 6758 6758 10767 512 2654 4645 8540 13992 18882 10672 3014 12493 4645 3588 1858 17819 6222 4645 3587 16560 2970 20228 18116 3380 11699 19208 937 17933 16729 13989 5476 1460 9568 15823 14229 1527 15911 12138 10135 4588 7728 15574 14229 14774 3381 6398 151 14229 20834 19933 14472 674 15011 18196 17639 10…	0
9633 13880 829 1961 17261 18384 3859 16055 9600 990 12775 18106 7680 11491 4380 18667 15480 10223 6758 6758 13023 2061 4645 20244 18882 13512 19106 5150 4645 3588 12002 12600 2706 4645 937 17233 12101 20728 4645 937 4887 8858 1877 4645 6565 19384 18224 637 1146 4435 6565 11643 17941 12050 4435 6565 357 1164 7465 17261 2892 4435 14504 2834 18496 3587 16560 2970 20228 20235 19739 16823 16620 11699 …	0
9633 13880 829 1961 17653 7999 3859 16055 9600 990 18106 7680 11491 4380 18667 15480 10223 6758 6758 3709 4897 15410 11203 4645 3587 1165 5561 3588 14898 9150 2983 2444 4645 937 14838 20997 8284 4645 937 11571 20305 4645 403 9150 20547 19229 4718 4645 14898 8204 14993 4645 3587 16560 2970 6255 2750 3917 20741 15779 4322 19208 937 17933 8447 13989 5476 1460 9675 15823 14229 10902 3934 15574 14229 …	0
9633 13880 829 1961 18496 17243 3859 16055 9600 990 12775 18106 7680 11491 4380 18667 15480 10223 6758 6758 2542 18224 13743 4645 20244 18882 16825 5344 2741 4645 3588 8251 20507 13171 18224 4645 937 2631 2774 3992 4645 937 10785 4592 4645 6565 614 3074 20355 4435 6565 829 12299 17168 4435 14461 14843 9150 7053 3119 1689 12039 7711 3379 3108 4645 3587 16560 2970 6255 20235 13638 16397 11699 19208…	0
9633 13880 829 1961 20756 3859 16055 9600 990 12775 18106 7680 11491 4380 18667 15480 10223 6758 6758 11460 19584 3193 4645 3587 8447 3588 4630 6366 11065 4645 16825 2832 16256 4645 3587 16560 2970 20228 3521 3975 3125 11699 19208 937 17933 11864 17509 937 13989 5476 1460 9679 15823 14229 14461 8021 19973 20686 16900 4236 1774 9428 15574 14229 14461 8021 19973 20686 16900 4236 1774 9428 151 14229…	0
9633 13880 829 3034 4509 4017 11833 3859 16055 9600 990 12775 18106 7680 11491 4380 18667 15480 10223 6758 6758 12042 11425 4645 14449 18882 12042 11425 4645 3588 12042 11425 4645 937 11571 20305 4645 937 7470 20391 5202 11246 8164 4645 10943 2408 4645 3587 16560 2970 6255 14441 9798 3856 11699 19208 937 17933 8447 13989 5476 1460 9568 15823 14229 8899 15011 1638 2206 13750 18026 15574 14229 8899…	0
[truncated: 14,492 more rows]
