# Supplementary material for: Predicting the occurrence of surgical site infections using text mining and machine learning
Source: PLoS One. 2019 Dec 13;14(12):e0226272. doi: 10.1371/journal.pone.0226272 (PMC6910696; doi:10.1371/journal.pone.0226272)
Supplement: S1 Supplement — (ZIP) [file pone.0226272.s001.zip › postoperative_dataset.csv]

encoded_text;infeccao
44845 17674 44218 47479 32312 2038 23000 32571 824 32195 7686 43112 48670 18561 5957 19693 30775 45068 41951 3709 2235 487 28245 19447 39825 24438 13258 10889 46252 27309 18072 13628 37193 19717 18178 3653 35174 25006 13901 1570 40028 46468 29238 24794 45645 37116 40028 46468 28996 29238 41057 24193 40028 37537 25269 29238 41057 27023 36712 35392 40028 48952 43269 29238 9535 9535 2038 23000 725 3…
44845 17674 44218 34004 38730 32571 47479 36328 23544 48463 12795 22781 12795 43394 2727 20451 34004 27889 33458 14595 13901 17459 48103 0 43864 43112 48670 44797 18561 19693 45068 487 5240 48785 4773 40662 2038 155 32252 13628 16895 319 47626 41813 18178 3653 35174 11308 12999 25006 41057 27023 36712 35392 40028 48952 43269 29238 9535 9535 34004 2038 37244 9497 713 16744 9535 14703 33458 10798 1…
44845 17674 44218 44218 38978 2901 29436 35678 26321 36328 35861 17142 26119 44218 10583 26916 725 28109 15567 38730 30397 29305 3543 5773 39578 8033 15089 19077 37193 43622 3408 37285 32571 5834 17023 20451 824 46078 18752 33255 43112 19307 42279 412 41427 44796 5764 31215 4469 43695 3297 31128 38877 13393 146 40928 11894 24097 18033 3653 35174 14620 45138 41570 14363 45068 28877 47520 13218 470…
44845 17674 44218 39385 34004 43903 36328 33263 47372 24960 26726 31588 13901 37155 16744 17023 41677 16801 31215 40703 19602 45184 27260 32571 27889 33458 8656 3709 2235 17459 43112 48670 17104 45742 5240 12929 48390 33353 28393 557 48041 35301 30798 43752 24605 43112 19307 13628 43627 48311 11709 43041 21504 30302 5997 30582 13946 24794 9535 9535 27210 12929 11724 9599 37225 15728 9535 14703 15…
44845 17674 44218 34004 38730 32571 47479 2038 23000 36328 23544 47333 43394 2727 20451 34004 27889 33458 14595 13901 17459 48103 0 43864 43112 48670 44797 18561 19693 45068 487 5240 48785 4773 40662 2038 155 32252 13628 16895 319 47351 43112 41813 18178 3653 35174 11308 32150 25006 24794 45645 37116 40028 46468 28996 28393 41057 27023 36712 35392 40028 48952 43269 28393 9535 9535 34004 2038 3724…
44845 17674 44218 31588 13901 32571 43903 7139 36328 39488 9685 43394 5950 42313 2038 27889 33458 8656 48103 16895 0 41951 44746 17104 487 5240 48785 10889 32720 33276 32989 13258 27309 18072 114 32252 18178 3653 35174 11308 9535 40662 4773 27210 10435 3457 5240 39576 725 18390 9535 14703 39245 33468 15728 9599 37537 40527 40236 10798 41813 47520 29073 40703 33458 37597 15313 24888 15979 19488 17…
44845 17674 44218 47479 32312 2038 23000 38730 13901 32571 27889 33458 46078 14595 43112 48670 33985 30166 18561 5957 45068 41951 3709 2235 487 12929 48785 19447 319 47351 44752 43238 18613 14094 8189 11308 25006 13901 1570 40028 46468 29238 24794 45645 37116 40028 46468 28996 29238 41057 24193 40028 37537 25269 29238 9535 9535 2038 23000 725 16744 9535 14703 15979 39431 40703 44446 2038 4753 203…
44845 17674 44218 38730 30397 2038 32571 23854 9535 9535 2038 6970 725 9535 14703 33458 10798 36328 33263 34004 18385 9274 49150 43057 31215 34004 18385 36994 39783 34004 39245 10798 14901 4132 15699 15134 26135 28740 10185 44845 17674 32571 34004 3543 14620 16609 3457 13628 9535 9535 34658 36083 15728 28321 9844 16323 29063 14901 4132 15699 49327 34737 43050 10185 44845 17674 44218 38730 30397 3…
44845 17674 44218 43911 36328 18288 27451 6370 20451 824 38730 32571 36328 41570 24888 19447 32800 10889 27309 42255 487 44319 48785 41570 48670 17104 11308 9535 9535 2038 13830 6370 18390 9535 14703 33458 12929 48785 40236 22896 31215 40662 10889 34004 18385 9274 49150 43057 31215 34004 18385 36994 39783 34004 39245 10798 14901 4132 15699 15156 28570 43815 6259 10185;0
44845 17674 44218 43903 7139 36328 36792 43394 1424 10583 39698 17023 5240 13901 32571 824 46078 5773 493 12929 17459 41951 3709 2235 33985 30166 18561 5957 19693 30727 44796 6370 155 32252 19447 39825 35001 10889 4227 41140 27309 3565 13628 49023 18178 3653 35174 9535 9535 27210 10435 3457 5240 39576 725 9535 14703 39245 33468 15728 40527 40236 10798 41813 33458 37593 15308 15471 24888 34004 183…
44845 17674 44218 32312 1167 47040 44415 39385 34004 38006 10746 36328 21874 47133 23821 21163 11054 44805 31588 13901 30397 32571 34004 26916 27668 17447 32195 43112 48670 17087 14845 28393 4773 30798 24374 43752 146 13536 13814 34193 10889 27309 42255 18072 13628 16895 18178 3674 35174 5997 30582 28393 38366 23274 25006 13901 1570 40028 46468 28393 24794 45645 37116 40028 46468 28996 28393 9535…
44845 17674 44218 31588 13901 32571 7139 43903 2038 824 48227 43864 0 44746 17104 10889 39814 44601 27309 18072 43627 19495 43238 8785 18613 6370 13628 8189 114 32252 18178 3653 35174 9535 40662 4773 27210 10435 3457 5240 39576 725 18390 9535 14703 39245 33468 15728 9599 37537 40527 40236 10798 41813 47520 29073 40703 33458 37597 15313 24888 15979 19488 17951 14901 4132 15699 8239 6893 9435 41900…
44845 17674 44218 38730 7249 4416 44797 15024 43530 27817 47520 43239 32571 34004 1830 33458 38730 44797 30166 9535 9535 9354 36083 31761 33458 1130 27817 29641 1508 43530 37016 36083 8033 14045 28599 1130 34382 8632 10435 32606 31994 45281 38730 14901 4132 15699 20414 29323 6206 10185 44845 17674 44218 39385 34004 7932 37537 26916 10746 43903 36328 15264 2767 7435 43394 1424 34004 22423 37362 47…
44845 17674 44218 38730 32571 34004 27668 22518 15225 46078 17459 3709 2235 5773 493 48785 28393 293 41706 30784 3050 17517 19447 10389 11054 10889 18613 18072 27309 18544 47520 20363 43399 19447 15089 37193 12031 43112 48670 33985 30166 18561 5957 19693 30727 45068 32669 41990 5997 30582 13901 25006 13901 1570 40028 46468 28393 41057 38701 40028 30260 37116 28393 9535 9535 28393 9599 37225 11467…
44845 17674 44218 19104 15567 34004 11308 10250 725 18979 39698 17023 5240 38730 39245 17821 33458 5197 27668 48103 0 17459 17709 3653 35174 14620 29184 9288 9535 39783 36922 17709 37934 38603 11623 42598 5212 26916 725 44746 17104 24888 14700 36922 17709 37934 48372 12766 14901 4132 27574 27661 27990 10525 18271 44845 17674 44218 34004 39698 17023 5240 31588 13901 33879 38730 32571 27889 33458 8…
44845 17674 44218 6432 10289 2901 8084 6380 34257 36328 14293 2568 35273 34004 26916 725 39698 43364 23960 9038 11724 38730 17721 5197 27668 10150 22017 44746 17104 1351 146 11894 24097 34193 29175 40928 19447 5871 3601 27309 19334 5834 38366 5773 35215 23749 36328 14037 5773 17674 9535 40106 43364 36067 2038 14901 4132 420 6928 27889 12900 44845 17674 44218 32476 34004 46078 9363 2943 2038 5773 …
44845 17674 9535 9535 15471 34004 45779 146 14901 4132 15699 5371 19721 10185 44845 17674 44218 8972 23315 2901 9166 21207 13720 4716 37389 23176 37389 14466 49385 23875 24222 6080 11173 44051 29821 1 24343 49150 8479 23479 9352 13258 8479 1010 46862 13454 2038 21023 7221 15658 25460 23446 13258 16850 26536 4850 3297 34832 8033 998 45097 45859 45097 45859 27023 17896 29022 8479 28150 12819 27674 …
44845 17674 44218 19104 34804 31588 13456 13901 45916 11308 31442 3462 40042 45324 3543 16191 2948 7237 32571 15567 34804 11308 38679 37268 725 16744 27668 5197 8724 48107 16895 0 18561 5957 19693 10435 43864 33985 49150 30166 3297 31098 13135 5054 38358 13258 38877 4567 16666 48138 31215 3543 14620 18178 30274 4360 30208 30183 25747 11308 4272 4982 1113 4360 37285 19563 30639 21023 30208 30183 2…
44845 17674 44218 47479 32312 2038 23000 31588 13901 12216 32571 34004 824 9363 46078 32195 17459 48103 3709 2235 41988 18561 5957 19693 30727 45068 6370 487 5240 47593 19447 39825 35001 10889 28393 36488 37268 41813 11308 4272 4982 13628 16895 18178 3653 35188 25006 13901 1570 40028 46468 28393 24794 45645 37116 40028 46468 28996 28393 41057 24193 40028 37537 25269 28393 9535 9535 2038 47479 138…
44845 17674 44218 32476 34004 39698 5773 493 12929 48785 32571 34004 9363 42598 26916 409 5773 24420 22009 15089 25060 28393 1550 2038 23000 9535 9535 28433 12929 42990 725 14901 4132 2535 41072 43214 5880 10660 44845 17674 44218 8172 26005 28702 2901 14029 44805 4360 10658 38096 38096 29641 38096 7177 24690 5423 24111 2727 40662 36369 43112 25630 29840 46732 29840 47520 19470 2813 18692 9352 185…
44845 17674 44218 38730 32571 13924 48103 16895 28393 10889 33824 487 48785 557 48041 35301 41706 11308 13628 16895 28109 5997 30582 44797 30166 18561 5957 19693 30727 45068 32669 25006 13901 1570 40028 46468 28393 24794 45645 37116 40028 46468 28996 28393 9535 9535 28393 14901 4132 15699 28570 3202 27287 18779 10185 44845 17674 32571 32312 1167 44415 27941 14699 2901 36369 45572 16988 22824 3158…
44845 17674 44218 42770 43432 725 42770 43432 39245 4288 34804 18390 13350 6970 15728 32469 29063 16323 4154 9862 31027 33535 34804 32571 43904 32150 28651 40042 17024 2943 25391 6970 18348 43399 12999 46286 43903 13244 18912 23985 43530 18656 1862 40409 44874 43270 17951 18390 43399 22998 17023 39245 9862 31446 31027 25391 24290 40703 36798 26916 24290 31027 9580 48592 6330 27655 22896 42382 155…
44845 17674 44218 31588 13901 40042 31215 17528 3457 24963 23000 32571 34004 27889 33458 8656 46078 9363 28393 13329 13297 38420 25563 19663 2059 28605 13142 19563 29840 20693 22017 10150 17459 3709 2235 44746 17104 5773 493 12929 48390 33353 10889 19447 39825 34557 16988 27309 18072 557 48041 35301 30798 38388 12766 43112 19307 41706 146 32252 36067 47391 5240 39859 17533 18178 3653 35174 12382 …
44845 17674 44218 2853 17023 2038 23000 32571 27889 33458 8656 10109 17459 0 23240 25317 39385 12929 6036 5773 493 557 48041 19447 44172 12165 5834 4038 35646 14094 35022 6370 10889 27309 18072 31215 48651 14094 13628 16895 19717 48372 4982 17528 33176 36328 29067 18178 3653 35174 14623 725 18390 41665 26916 11308 4656 18390 28605 19695 5997 30582 13901 25006 13901 1570 40028 1463 27031 5590 3880…
44845 17674 44218 42770 38941 34004 15485 38941 39245 38388 40796 21148 14536 37558 24888 8881 19713 32571 43112 48670 3457 37537 33985 30166 18561 5957 19693 30727 45068 6370 48103 0 41990 13901 30397 27674 38388 9535 9535 15485 47040 3457 37537 32606 43112 13901 14901 4132 15699 26206 5336 10185 44845 17674 44218 42770 38941 34004 39245 5600 40798 14901 4132 15699 26206 5336 10185 44845 17674 9…
44845 17674 44218 47479 32312 2038 23000 38730 13901 32571 27889 46078 14595 43112 48670 33985 30166 18561 5957 19693 30775 45068 41951 3709 2235 487 12929 48785 155 32252 19447 39825 146 36623 48435 10889 27309 18072 11308 13628 16895 25006 13901 1570 40028 46468 29238 24794 45645 37116 40028 46468 28996 29238 41057 24193 40028 37537 25269 29238 41057 27023 36712 35392 40028 48952 43269 29238 95…
44845 17674 44218 31215 24290 38730 32571 39385 34804 20604 2118 18779 2901 6034 6970 37636 37537 17130 24960 23063 44415 38006 41677 39578 3457 44242 21874 24438 11054 48747 43394 2727 20451 34804 12795 21859 24438 11054 22759 37362 20700 43136 34292 12231 1822 1919 29083 27668 32195 17459 46078 5773 493 12929 27496 3457 27211 32364 43699 28393 293 41706 30798 2568 19168 43353 36623 48435 10889 …
44845 17674 44218 7869 41794 2671 2901 38322 28982 21207 20522 4020 8862 43178 21362 13901 16138 36328 7172 48747 34004 39698 12216 146 31588 19217 487 48785 33879 38730 32571 5197 27668 30858 44758 146 40928 11894 32252 12216 34193 21376 11538 23749 36328 7172 9535 36067 2038 45006 14901 4132 14045 3206 39365 22982 20902 10529 38876 8033 20451 44845 17674 44218 42598 5240 38730 31588 13901 32571…
44845 17674 44218 42770 18475 42256 18475 8326 33462 18478 2038 23000 39245 4690 29063 2038 34004 9461 29083 2038 23000 32571 34004 11308 10250 27889 33458 12031 39245 33462 18478 34004 38642 47520 42407 10280 29063 6970 15979 44811 29063 4444 19002 18304 1048 46449 29083 47802 33458 34004 38642 47520 47802 14763 24290 43399 17721 42673 39245 35376 24571 43399 36754 17608 1279 41703 43399 1923 43…
44845 17674 44218 28672 2901 27619 14378 12726 39372 25786 30982 24888 24198 13753 9196 31215 3321 34004 725 28651 39698 42598 29238 40042 31215 42598 13901 45825 13946 1622 45916 17916 39698 35120 3408 40042 31215 45324 27032 20408 32571 5197 27668 34138 33985 30166 34082 30166 18561 5957 19693 30775 3297 31128 41516 1275 910 41427 44796 5764 43695 114 36067 40928 11894 24097 34193 37663 18178 3…
44845 17674 44218 10746 34004 42309 10895 5422 34234 32118 28936 26321 29929 1241 28936 26321 29929 3232 18598 48753 412 47597 19693 19030 43864 35215 16391 27304 3297 41227 23749 7710 42638 39798 46449 24822 41654 19447 4842 23704 9535 43493 7573 47381 4518 47880 1424 41565 47381 24290 18390 37193 14901 4132 14045 10636 4497 19740 10529 42770 29103 24826 44845 17674 44218 21485 3435 29157 10746 …
44845 17674 44218 42770 43432 4690 43432 39245 4288 34804 25426 43904 23295 19523 32571 43904 23295 39698 43399 34804 43904 26236 2901 43530 4288 42770 43432 19002 48254 36756 39385 33879 39709 725 36551 12587 34804 45324 2038 23000 1622 22896 42550 4125 31215 18544 31446 45210 12587 17024 41576 37537 4444 43270 34804 36369 40703 6970 11857 10798 40357 28109 2901 34804 43593 31215 18979 9838 4656…
44845 17674 44218 31588 13901 32571 7139 43903 36328 2507 43394 1685 27889 33458 8656 48103 16895 0 41951 44746 17104 487 5240 48785 41570 41813 4360 10358 29840 114 32252 9535 40662 4773 27210 10435 3457 5240 39576 725 18390 9535 14703 39245 33468 15728 9599 37537 40527 40236 10798 41813 47520 29073 40703 33458 37597 15313 24888 15979 19488 17951 14901 4132 15699 8239 6893 9435 41900 10185 44845…
44845 17674 44218 19104 39698 31215 45324 13924 14319 32063 32571 15567 34004 26916 13702 13924 12031 1830 7582 5197 27668 18178 3653 35174 17459 48103 0 3543 45916 23761 3543 13142 19563 29840 43112 48670 18561 5957 41951 33985 49150 30166 3297 31098 13135 5054 38358 16988 38877 23749 30260 13135 41057 9246 40441 12662 37537 8033 22139 6175 37285 45749 13135 17821 9535 9535 42334 26916 28376 404…
44845 17674 44218 38730 30397 2038 32571 5197 27668 46078 409 10889 32989 11054 27309 43112 48670 17104 11308 9535 9535 2038 6970 725 9535 14703 33458 10798 36328 33263 19602 19505 33468 34004 18385 9274 49150 43057 31215 34004 18385 36994 39783 34004 39245 10798 14901 4132 15699 15134 26135 28740 10185 44845 17674 44218 7139 43903 36328 48701 18319 32989 13258 43394 5736 35248 42313 38730 32571 …
44845 17674 9535 9535 15471 49260 9535 14703 33458 40236 48645 34004 18385 9274 49150 43057 31215 34004 18385 36994 39783 34004 39245 10798 14901 4132 15699 15156 28570 43815 6259 10185 44845 17674 44218 43911 36328 18573 27451 32834 6370 5736 35248 41570 38730 32571 34077 46078 48103 0 487 44319 48785 40236 26916 41570 48670 17104 9535 1550 22956 9825 49260 2038 14901 4132 15699 15156 28570 4381…
44845 17674 44218 19104 9497 32571 34004 11264 42313 824 7582 36842 40490 48103 45925 48753 38096 34885 19030 41951 19693 41408 47597 30109 18561 5957 34234 30166 18178 24247 3297 31098 39639 5054 23749 37128 22139 6175 17897 38358 39639 42591 37116 23591 26916 9535 28376 22139 6175 39687 4070 29022 38642 42279 30890 45925 47594 30278 34678 20451 29491 18178 28385 35812 28877 8491 34004 31215 871…
44845 17674 44218 19104 40042 17023 5240 18385 37174 2038 2198 32571 34004 11260 1830 40485 34497 9038 725 18979 48103 3709 2235 43864 3297 31098 39639 38877 23749 30260 10240 39639 17897 38358 39639 9535 9535 17821 4360 21545 30279 34678 21545 11054 2010 20781 28376 17896 45916 23761 24888 14901 4132 18774 7230 41900 10525 18271 44845 17674 44218 32476 34004 39385 12929 13371 27510 5773 493 1579…
44845 17674 9535 9535 40280 557 48041 35301 30784 14901 4132 15699 26095 6533 36623 20651 10185 44845 17674 44218 32476 34004 39698 5773 493 1886 39709 22998 39385 44896 1919 6970 9599 24290 4920 48430 2588 32571 34004 9363 11618 26916 409 24861 1923 22998 6970 5773 24420 22009 15089 25060 28393 9535 9535 28433 32888 12929 23000 45713 39709 42990 725 14901 4132 2535 41072 43214 5880 10660 44845 1…
44845 17674 44218 42770 43432 11727 48390 9825 34004 37411 2038 12766 42400 24293 43904 28570 2901 37537 36624 39698 36784 46509 18979 42970 41270 28696 35375 24963 42673 711 18979 41270 43904 28570 40042 43399 725 39245 4285 5059 21100 22423 12769 29313 44896 43399 12999 9678 4444 9178 9535 9535 33458 37597 42770 38176 31027 39590 1923 31215 27210 48642 37411 2038 34004 14901 4132 45459 6697 689…
44845 17674 9535 9535 15471 34004 4690 49385 14901 4132 31909 48992 20495 44845 17674 44218 31588 13901 38730 12839 16191 33176 32571 27889 33458 8656 3709 2235 17459 41951 43112 48670 17104 45742 5240 12929 43364 19447 34147 26501 44490 12165 34613 557 48041 35301 30784 41706 24605 43112 19307 19447 10389 13258 28393 10889 942 4227 14094 38450 13628 16895 12839 16191 12274 21206 4272 1508 5997 3…
44845 17674 44218 36328 7824 43431 31588 13901 32571 27889 33458 9368 17459 48103 3709 2235 43864 32989 16988 2098 5773 493 12929 48785 146 11894 32252 18178 35174 3653 43112 48670 44797 30166 33984 6239 29929 38876 30752 29929 45068 32669 9535 9535 2038 43926 725 18390 40662 557 48041 35301 9535 14703 15979 19488 14700 33458 38642 12929 27210 40236 12766 22896 37597 15313 24888 34004 18385 9274 …
44845 17674 44218 31588 13901 32571 43903 7139 36328 44728 10213 43394 5950 42313 2038 27889 33458 8656 48103 16895 0 41951 44746 17104 487 5240 48785 41570 41813 4360 32989 13258 114 32252 18178 3653 35174 11308 9535 40662 4773 27210 10435 3457 5240 39576 725 18390 9535 14703 39245 33468 15728 9599 37537 40527 40236 10798 41813 47520 29073 40703 33458 37597 15313 24888 15979 19488 17951 14901 41…
44845 17674 44218 16323 33109 20417 34723 2901 36328 33202 11054 8066 48832 3297 9642 8066 5874 34004 39698 29238 12216 146 11308 12999 39698 5773 493 12929 48785 15089 19077 37193 13628 37285 32549 5197 27668 30858 32252 1351 114 40928 32225 13901 34193 37663 35447 19447 35776 24794 43112 11605 19334 14094 42279 18178 3653 5240 35174 14620 15389 23749 5773 17674 36328 9535 2038 22896 33482 40703…
44845 17674 44218 28570 45351 2901 36328 33222 33202 5507 48747 44218 34004 5240 39698 13329 12216 5773 493 12929 31215 17528 15081 19217 32581 17023 20451 30896 47150 10150 33985 34082 18561 19693 45068 146 41516 22047 37193 44728 36623 24794 43112 19307 13901 34193 35447 18178 3653 5240 35174 14620 23749 5773 17674 36328 9535 2038 23000 33468 38876 20854 39054 38876 20854 45506 38876 20854 2864…
44845 17674 44218 15625 28865 27945 2901 21207 13720 21207 2901 47851 35301 21207 28007 725 5251 34826 13242 2507 36345 6370 31484 36345 6370 42279 38450 17709 17370 17709 44805 21362 28193 17023 34138 44346 27023 31479 14094 42279 11452 34826 13258 41556 34826 11054 2507 37448 42400 29534 3543 16440 33703 10358 39187 35404 588 36345 17023 10267 37573 24198 2471 8266 12765 4444 3900 32721 45513 3…
44845 17674 44218 32312 32568 10746 15728 17518 28740 6463 30037 2901 32571 34004 24960 21362 12766 13901 16138 48853 23868 23240 21207 46509 12766 10746 24960 12766 42648 19451 146 39245 45779 146 23270 27496 7111 146 46449 9748 22759 37362 21207 30707 46311 23127 5628 6797 31774 43258 37986 38358 29527 21755 17671 32568 9535 9535 37174 10236 36328 30591 43530 42291 9862 18390 9535 14703 10052 1…
44845 17674 32571 32312 32568 10746 3750 15728 2535 28688 41900 35984 2901 24960 10746 12274 22759 44805 4020 20700 2224 11891 23255 44390 8862 43178 4444 21362 35940 13901 146 8755 8862 8846 10456 8846 16657 15656 37914 5525 36128 34264 36328 10456 45097 155 8836 38388 8788 10861 15925 43821 30780 38388 10861 15925 43821 30780 6634 33577 16707 37346 46449 6370 19369 38592 40456 30965 45320 44136…
44845 17674 44218 42770 18475 42256 18475 8326 33462 2038 23000 9535 9535 14703 33458 28109 34004 38642 29063 37244 2038 23000 13965 22956 1132 10798 46286 3823 27674 3704 29063 19602 44811 17951 3041 4787 9236 46449 33458 38642 10798 18971 34004 18385 9274 28109 11767 9276 38642 33468 19602 14901 4132 18474 20089 19957 10575 44845 17674 44218 20089 28007 35678 26321 17081 8479 42050 27402 6313 1…
44845 17674 9535 9535 15485 49385 14901 4132 15699 26205 42108 43050 10185 44845 17674 44218 38730 30397 32571 27668 725 8724 17459 3709 2235 46386 6674 36128 35072 38642 42279 30876 3543 36842 45916 557 35301 41706 30798 43112 19307 487 5240 12929 48785 32876 146 20781 32252 19447 45859 12114 11054 5834 4038 15089 16895 30183 3653 35174 11308 13901 5997 30582 25006 9366 37116 40028 18514 28996 2…
44845 17674 44218 6809 16323 47794 2901 21207 4716 21700 34557 16988 14494 6933 32150 10625 10079 45105 21362 43127 33100 32889 14466 41446 5736 4668 21023 30287 23165 14501 1288 47956 18584 41570 36869 13370 12855 27108 11724 32150 22913 5121 23646 30707 11258 33176 34004 44242 30726 30707 33176 24888 30397 4146 13901 13329 1963 2568 9352 32571 5197 27668 17459 33985 49150 18561 1351 412 41427 4…
44845 17674 44218 47479 36328 23544 17833 35912 43394 2727 20451 41570 38730 13901 32571 27668 43864 0 44797 30166 18561 5957 19693 30727 45068 6370 5773 493 48785 19447 30798 10889 27309 28393 23599 45597 48026 146 32252 20781 48311 13628 16895 11308 24888 18178 3653 35174 20959 15024 26916 25006 13901 1570 40028 46468 28393 24794 45645 37116 40028 46468 28996 28393 41057 24193 40028 37537 25269…
44845 17674 44218 38730 13901 32571 27889 33458 9363 30896 22518 36551 22017 17459 3709 2235 5773 493 12929 48390 33353 19447 10294 27761 8589 27309 18072 20321 24602 35646 35038 19207 8589 27309 18072 37268 22284 8999 22513 19975 33782 8981 47152 1028 155 32252 13628 16895 18178 3653 35174 12382 11308 725 18390 5997 30582 13901 25006 24794 45645 37116 40028 46468 28996 28393 41057 20733 24672 40…
44845 17674 44218 38730 1869 18672 35120 35678 32571 34004 824 27889 33458 8656 9363 11308 10250 725 18390 29184 14909 43112 48670 11821 34432 32150 557 48041 35301 41706 43112 19307 155 32252 24097 34193 7932 146 39245 10889 19447 146 28321 43112 19307 487 1923 48853 31349 13628 16895 30109 47391 9442 15084 25060 47098 22950 18178 3653 35174 20733 6710 29641 13695 16514 13901 41665 26916 41057 3…
44845 17674 44218 29103 24826 36083 32334 32571 42309 10888 5422 34234 1241 39639 30109 21206 32128 4518 30109 21206 48919 41570 20078 37334 15544 15024 48753 37890 47597 30109 26321 34885 19030 39628 1508 41912 24468 21403 36067 5401 16304 9535 32606 21645 33942 14901 4132 14045 34737 40965 7468 6805 10529 42770 29103 24826 44845 17674 44218 19104 32571 34004 42309 10895 47946 30109 19693 34885 …
44845 17674 44218 46994 7959 34871 2901 35678 26321 18233 5384 24000 47391 6531 47351 48311 8094 24193 19447 34004 5240 725 34121 26916 38730 31588 18588 39698 29238 22284 19447 39628 42279 47098 21206 13628 16895 11724 43821 17721 5197 27668 30858 4360 44758 146 11894 24097 43112 35447 19447 5834 4038 14094 42279 16895 28358 29929 38642 42279 10889 23749 5773 17674 36328 29238 20959 24193 19447 …
44845 17674 44218 6432 8280 41303 43221 2901 21207 17709 44805 28024 2901 31684 8960 40531 12726 24963 4444 21786 13258 45097 45859 14012 13258 45839 12766 45097 146 8788 29022 49150 49150 8479 26118 44483 10701 21755 36798 9838 11808 20202 35541 23267 33879 8788 27496 29022 49150 49150 8479 7111 146 2998 13258 24222 18938 38388 8788 35940 21680 17023 20451 26856 14094 8788 35330 34004 26916 3969…
44845 17674 44218 7869 16283 1732 28640 2901 17734 34967 18816 8069 38917 11959 40662 45339 29034 47634 40537 25060 8479 28008 2607 37448 4920 40882 3297 44372 31684 5384 19146 15909 47626 36328 8999 45360 15916 15940 7315 8329 26675 17967 15916 2607 37448 45364 45360 27032 11661 39928 8999 38287 41661 23646 47288 47460 39700 43859 23646 35458 34004 26916 42598 5240 39245 10889 47609 33176 11724 …
44845 17674 44218 31215 18002 38730 32571 39814 31791 27889 9363 20517 30650 6380 1338 13901 31588 33942 17459 0 42279 30890 30302 38642 4075 6674 36128 4960 24751 45360 47842 7187 18706 16988 34937 48390 38039 21766 13523 42837 36248 3457 47788 45298 9497 557 35301 30822 3653 12382 1919 22020 43364 15089 155 36842 48832 13628 34328 47520 19717 34923 30896 34923 36842 40545 22518 15225 7805 45825…
44845 17674 44218 11155 2901 13786 10667 17142 19150 14378 8966 16440 1421 47076 39066 19994 18865 16812 23433 30896 8960 40622 37285 13786 10667 23433 4360 30302 3297 24265 10675 30896 23434 13329 18031 31847 19146 15937 40409 19146 47391 40409 45320 44690 3069 15846 12662 41813 4360 19447 1822 47754 47520 4811 29641 11054 4811 29641 11054 922 41570 24963 13786 10667 4360 45097 146 10667 4360 19…
44845 17674 44218 43911 36328 22781 41570 42313 11308 32571 36328 41570 24888 487 12929 48785 41570 48670 17104 11308 9535 9535 2038 13843 6370 18390 9535 14703 33458 40236 22896 34004 18385 9274 49150 43057 31215 34004 18385 36994 39783 34004 39245 10798 14901 4132 15699 15156 28570 43815 6259 10185;0
44845 17674 44218 16323 1252 20108 14269 2901 36328 22773 48747 22701 47520 27153 31588 1822 29083 34004 26916 27108 12216 19447 13628 16895 15084 19217 487 12929 48785 11308 17721 5197 44758 114 11894 12216 34193 19447 5834 4038 19612 42255 30183 14620 23749 36328 22773 48747 9535 2038 23000 33468 38876 20854 26769 38876 20854 40125 14901 4132 14046 40125 48597 28716 10529 38876 32637 20615 4484…
44845 17674 44218 32312 1167 44415 15728 39385 34004 38006 43903 36328 21874 48747 22759 37362 21207 22465 4473 16988 39698 13901 146 32571 27889 33458 8656 46078 725 18390 17459 0 43112 48670 17104 1351 146 32252 39385 12929 48785 27496 5773 493 1622 31215 3543 13628 16895 31215 20781 48311 19447 36623 10889 18613 27309 18072 557 48041 35301 30798 24374 43752 18178 3653 35174 14620 5997 30582 25…
44845 17674 44218 38730 32571 34004 39245 10254 17245 32795 43394 42313 2038 43926 46078 725 18390 19447 32795 3543 35072 41813 44797 49150 30166 18561 5151 38876 30763 41990 9535 33458 2038 14901 4132 15699 48600 5181 18779 26943 10185;0
44845 17674 44218 48577 2901 29436 31755 25706 44608 13258 29527 33703 26495 44796 41606 12795 351 14494 114 48832 28771 43493 49150 49150 45816 20681 44626 13258 37986 31755 45097 114 27023 17896 40797 13258 44380 31755 5600 31755 12973 22802 18536 29161 32150 31145 31137 31589 7938 33703 27108 4518 19452 9444 38928 37718 21545 13258 26495 44896 27108 4518 13024 9444 38928 146 16988 34598 30374 …
44845 17674 44218 47460 16283 6062 25709 2901 44805 15598 6933 24960 11054 22759 1647 1 17104 8479 8247 24954 6797 40120 7358 8189 16988 31534 34497 16988 26091 3297 998 40120 45597 7358 8189 21023 19934 25270 6727 45138 1091 35422 27299 27580 45779 155 18816 41006 16988 2064 36328 8033 32606 25454 9936 17243 18858 32040 23741 29184 9941 29022 7426 8479 12819 49150 8479 44380 39458 27674 18288 26…
44845 17674 44218 33994 22240 14466 33116 44796 3413 26045 37244 42837 31425 37219 20833 6519 2501 17517 25747 17721 43530 2198 14901 4132 14046 43050 28570 35832 10529 47201 24963 8326 46956 29063 44845 17674 44218 45006 39385 17721 13329 35940 10509 36824 43530 14466 44676 6736 37219 30109 42837 11623 31425 26167 19964 40120 10006 14901 4132 14046 2535 8239 45786 33026 10529 47201 24963 8326 46…
44845 17674 44218 20233 21812 16323 7582 4335 32568 15567 34004 38366 34189 30650 40456 4335 32568 9354 18390 18912 13485 1886 14359 18385 14901 4132 14045 48420 18774 41900 41168 10529 38876 20257 44845 17674 44218 20233 21783 28570 5181 2901 17370 378 12274 351 8013 1758 21373 20427 48597 46449 725 37389 34768 1510 16073 25786 4444 21362 35940 3988 44679 21794 1758 1570 45444 45445 14494 146 18…
44845 17674 32571 24690 36116 25436 12436 1368 39276 14302 7622 1130 36957 29067 44746 45068 13901 41951 9535 9535 32606 9363 2064 14901 4132 15699 27534 6964 10185 44845 17674 9535 39245 10889 7190 24605 37268 10684 41872 34923 39622 16590 10773 20321 14901 4132 420 31323 43050 19184 44845 17674 44218 21485 28684 2901 27619 42301 43336 2038 41057 24111 12765 40103 30557 3457 24111 23248 19200 12…
44845 17674 44218 42770 18475 42256 18475 8326 33462 18478 2038 23000 39245 4690 29063 34004 2038 9461 29083 32571 34004 26916 27889 33458 725 28651 33458 34004 18390 38642 47520 42407 10280 29063 6970 15979 44811 29063 19002 18304 1048 46449 33458 43399 3704 29366 23809 18475 17023 41446 23749 18390 34004 3591 24292 31442 10798 29063 42673 42382 9535 9535 14703 39245 33462 18478 2038 23000 34004…
44845 17674 44218 47460 41303 26268 2901 34004 5240 3457 40662 31570 31215 3543 18168 33533 10981 31588 33879 38730 3543 16191 12839 23749 5773 17674 9535 2038 2198 4258 9599 3042 14901 4132 14045 25938 48663 38592 48502 41900 10529 38876 47460 44845 17674 44218 12839 40042 13797 16191 32571 34004 26916 725 27889 33458 17459 39385 12929 48785 31588 13901 28393 4773 30784 35646 31570 10889 18072 2…
44845 17674 44218 39698 12216 39825 47351 16013 32571 27889 33458 17459 1830 19447 46324 43627 48311 11709 14094 21504 30302 487 5240 12929 48785 146 20781 11894 18178 3653 5240 35174 28393 293 41706 30798 44797 30166 18561 5957 19693 30727 45068 6370 5997 30582 2038 23000 725 25006 41057 38701 40028 30260 37116 28393 9535 9535 10798 9599 37225 15699 9535 14703 33458 10798 36328 2038 23000 10798 …
44845 17674 44218 34004 39698 42598 3743 47391 32571 27889 33458 8656 46078 17459 48103 0 22423 557 48041 35301 41706 30784 155 32252 13628 16895 4038 8216 18825 32150 18178 3653 35174 11308 4656 30948 13901 5997 30582 25006 15084 47391 37116 40028 27023 46449 47401 28393 37892 24131 40028 2059 33725 15538 41057 24193 40028 37537 25269 28393 41057 38701 40028 30260 37116 28393 41057 13387 47842 4…
44845 17674 44218 5240 41570 38730 32571 27668 17459 33985 30166 18561 5957 19693 30727 45068 487 5240 48785 13628 16895 19447 29821 10889 27309 18072 11308 25006 13901 1570 40028 46468 28393 24794 45645 37116 40028 46468 28996 28393 41057 24193 40028 37537 25269 28393 9535 9535 14703 15979 39431 29063 33458 10798 36328 33263 2038 43903 6370 725 34004 18385 9274 49150 43057 31215 34004 18385 3699…
44845 17674 44218 2038 47479 23000 36328 23544 45575 46841 48107 43394 2727 20451 38730 32571 27668 46078 43864 0 44797 30166 18561 5957 45068 6370 14595 1919 31145 47593 19447 33392 16988 14094 4773 30798 40662 146 32252 13628 16895 4982 18178 3653 35174 11308 32150 25006 13901 1570 40028 46468 40409 41057 24193 40028 37537 25269 29238 9535 9535 2038 47479 23000 725 18390 9535 14703 15979 39431 …
44845 17674 44218 43926 7139 18528 30784 43394 2727 27674 31588 13901 32571 27889 33458 17459 48103 3709 2235 43864 5773 493 11618 48785 19447 30784 27309 42255 146 11894 18178 35174 3653 43112 48670 44797 30166 33984 6239 29929 38876 30752 29929 45068 32669 9535 9535 2038 43926 725 18390 9535 14703 2038 43926 725 18390 33458 38642 10798 18528 10889 37597 15313 24888 34004 18385 9274 49150 43057 …
44845 17674 44218 47460 25938 37866 29913 39983 19146 47391 5240 38730 5197 27668 1351 21647 17104 19447 35072 38642 42279 42673 10889 13628 8189 44752 7177 40662 44752 32606 13628 2038 23000 14901 4132 14045 14699 45914 6415 10529 38876 47460 44845 17674 44218 34004 38730 13901 32571 27889 33458 17459 48103 3709 2235 725 18390 557 48041 41706 24602 19447 44556 38294 10889 42279 42711 35026 11054…
44845 17674 44218 32312 1167 44415 39385 34004 18277 2901 48571 46980 36328 18613 35118 7766 22759 4444 24960 14959 18613 7766 31588 1822 34715 37362 32571 27668 5197 725 18390 17459 0 5773 493 48785 12929 32150 557 48041 10889 40974 155 32252 24097 34193 15089 16895 18178 3653 35174 14620 16585 13901 41057 38701 5997 41057 47245 28393 38366 23274 6034 25006 35215 45645 24131 6842 40028 9303 1942…
44845 17674 44218 34004 38730 32571 47479 36328 23544 22781 8033 40543 43394 2727 20451 32571 34004 27889 33458 14595 13901 17459 48103 0 43864 43112 48670 44797 18561 19693 45068 487 5240 48785 4773 40662 2038 155 32252 19447 319 47626 41813 13628 16895 18178 3653 35174 25006 13901 1570 40028 46468 28393 24794 45645 37116 40028 46468 28996 28393 41057 24193 40028 37537 25269 28393 9535 9535 3400…
44845 17674 44218 36328 16039 3890 43394 2727 20451 31588 13901 30397 2038 32571 27889 33458 9363 17459 48103 3709 2235 43864 5773 493 12929 48785 28393 557 48041 7383 7034 42916 21766 10889 30784 27309 42255 146 11894 32252 18178 35174 3653 43112 48670 44797 30166 33984 6239 29929 38876 30752 29929 45068 32669 9535 9535 2038 43926 725 18390 40662 557 48041 35301 9535 14703 33458 38642 10798 1088…
44845 17674 44218 43926 7139 36328 18528 43394 2727 27674 31588 13901 32571 27889 33458 9363 17459 48103 3709 2235 43864 5773 493 12929 48785 28393 7034 42916 26084 13258 28393 10889 30798 27309 42255 146 11894 32252 18178 35174 3653 43112 48670 44797 30166 33984 6239 29929 38876 30752 29929 45068 8543 9535 9535 2038 43926 725 9535 14703 33458 43399 10798 10889 33458 37321 30784 10798 10889 34004…
44845 17674 44218 2038 47479 23000 36369 21874 24438 43394 2727 20451 6224 38730 32571 27668 46078 43864 0 44797 30166 18561 5957 45068 6370 14595 1919 31145 47593 4773 30784 40662 155 32252 13628 16895 19447 39814 24438 13242 10889 27309 18178 3653 35174 30822 12099 11308 32150 25006 13901 1570 40028 46468 40409 41057 24193 40028 37537 25269 29238 41057 27023 36712 35392 40028 48952 43269 29238 …
44845 17674 44218 32312 2038 34004 5240 26916 31588 38730 1869 31215 47391 40042 48874 32571 5197 27668 5121 43112 48670 17104 13901 49331 47538 9942 75 7805 47133 41813 47626 35072 38642 13628 16895 3457 37537 34004 9497 2038 6970 725 25426 25006 12795 15728 28393 41057 48832 27496 11501 40028 41813 47626 9535 9535 34004 9497 2038 33458 27210 29063 15313 9535 14703 33458 40703 12765 15313 20618 …
44845 17674 44218 39718 13901 19616 32795 32571 13924 36842 32063 24566 244 32773 12999 48785 39885 493 4773 30784 41706 43112 48670 17104 1351 9535 9535 29063 10435 9599 41344 43903 7139 14901 4132 15699 15134 26135 28740 10185 44845 17674 44218 36369 46269 10213 32989 13258 43394 2727 27668 39854 39745 13901 3743 32989 13258 32571 27889 33458 9363 17459 48103 3709 2235 43864 5773 7331 12929 487…
44845 17674 44218 42598 5240 31588 13901 32571 33994 5197 27889 33458 725 18390 44797 17104 1351 48103 3709 2235 41951 22017 18178 3653 35174 19447 7473 2998 35022 10889 27309 18072 293 41706 30784 487 5240 48785 13628 16895 5997 4920 41057 38701 30582 13901 49331 25006 13901 1570 40028 46468 29238 24794 45645 37116 40028 46468 28996 28393 41057 24193 40028 37537 25269 28393 9535 9535 9599 37225 …
44845 17674 44218 7139 43903 36328 46269 10213 32989 16988 43394 5736 35248 42313 39718 13901 30302 32989 30397 2038 38730 32571 1174 43903 824 33458 46078 10150 17459 48103 0 41988 32989 32719 10889 20321 27309 4773 30798 24374 42837 38427 43112 48670 33985 30166 18561 5957 19693 30727 45068 32669 9535 9535 9599 41344 43903 7139 29063 13901 10435 2038 6970 725 9535 14703 33458 10798 36328 33263 …
44845 17674 44218 47460 25938 37866 29913 39983 19146 47391 5240 38730 5197 27668 1351 21647 17104 19447 35072 38642 42279 42673 10889 13628 8189 44752 7177 40662 44752 32606 13628 2038 23000 14901 4132 14045 14699 45914 6415 10529 38876 47460 44845 17674 44218 34004 38730 13901 32571 27889 33458 17459 48103 3709 2235 725 18390 557 48041 41706 24602 19447 44556 38294 10889 42279 42711 35026 11054…
44845 17674 44218 38730 32571 47479 2038 23000 34004 824 40490 46078 17459 34088 48096 14786 44797 49150 30166 18561 5957 45068 6370 43864 487 12929 48785 40662 557 48041 35301 30784 146 32252 13628 16895 49023 3457 40662 43627 48311 11308 18178 3653 35174 25006 13901 1570 19693 46468 29238 9535 9535 33458 2038 34004 18390 38642 29073 12929 40703 36328 33263 2038 47479 790 18390 1262 34004 18385 …
44845 17674 44218 16323 25793 26811 2901 20078 6370 46810 23351 41570 24960 36328 11209 34776 12766 11249 41122 20078 3409 41570 34004 26916 42598 5240 2170 12999 39718 13901 2269 28261 12216 146 17533 19223 37285 487 5240 48785 11308 33879 38730 5197 44758 28243 7457 21023 24451 19136 2269 28261 9005 18003 19136 28261 16988 155 24534 47538 9942 75 7805 47133 19447 5834 4038 11605 43112 19307 277…
44845 17674 32571 21485 45499 2901 27597 4837 12788 32341 25427 39078 43136 13993 20845 24468 14155 36328 24111 39576 24111 5693 9789 23165 18816 18588 24193 7034 7283 20845 12765 44218 34004 38730 39718 29238 38592 20451 3408 10052 17951 36615 31215 36345 25391 6970 32571 5834 17023 20451 30896 47150 22518 1351 2844 601 412 41427 44796 5764 43695 3297 31128 38877 114 40928 37193 11538 48616 4311…
44845 17674 44218 34060 5240 31588 13901 12216 2170 12999 1550 2038 41122 9535 9535 14703 33468 2038 23000 1798 28827 27580 11727 17779 4272 42421 29436 33373 28284 28243 10798 10358 47133 1758 19602 45409 34826 16985 47603 40882 38326 34857 46963 34004 18385 9274 49150 43057 31215 34004 18385 36994 39783 34004 39245 10798 14901 4132 15699 28583 10334 26402 10185 44845 17674 44218 16323 25793 267…
44845 17674 44218 8172 42017 2901 18861 4395 47520 29589 13047 3068 41092 31215 47551 13965 8033 37362 10254 7014 47082 20233 4444 21362 2767 3881 44157 13258 35940 43178 39442 2819 2767 3881 44157 11054 41331 5733 15264 46758 6056 14494 23270 19421 2767 15264 46758 6056 13456 11989 36188 4277 44218 34004 26916 42598 5240 38730 32571 5197 27668 30858 1 16666 48138 41078 6811 25453 38366 11054 186…
44845 17674 44218 6432 8280 32150 5710 2901 21207 4020 45097 146 18938 19577 9936 13115 32150 3543 47788 23512 8073 34536 28150 42373 48389 29022 7426 8479 8754 18938 19577 9936 13115 32150 3543 27032 8057 2269 27658 21755 28150 42373 48389 29022 7426 8479 31215 21207 13071 48390 5525 25101 18122 21755 48337 5525 32201 9838 6531 24938 36551 31215 21207 2059 34557 14494 18938 19577 13115 47530 993…
44845 17674 44218 43911 36369 48701 32795 43394 5950 42313 5240 38730 32571 34004 1830 46078 19447 39825 32773 11054 10889 27309 487 5240 27496 48390 33353 11308 43112 48670 17104 9535 9535 2038 18390 9535 14703 33458 43399 12929 40236 10889 31215 39245 30650 6214 34004 18385 9274 49150 43057 31215 34004 18385 36994 39783 34004 39245 10798 14901 4132 15699 1250 28570 1850 21748 10185;0
44845 17674 32571 34004 2038 23000 9535 9535 14703 33468 2038 23000 38642 10798 18752 33255 4982 22139 27674 38642 40236 4360 19065 38642 10798 28301 14094 36623 47597 18390 18979 34004 32606 37537 14094 36623 47597 44334 38642 43112 1830 24193 40703 15313 21362 24888 33458 23709 40703 35697 33289 34004 18385 9274 49150 43057 31215 34004 18385 36994 39783 49150 18390 39245 10798 44334 14901 4132 …
44845 17674 44218 47479 36328 17833 27023 44728 43086 43394 1424 2038 23000 5240 38730 32571 1174 47479 21206 30397 1830 27889 46078 17459 43864 3709 2235 487 5240 48785 10889 18613 27309 18072 39814 45825 11308 3543 13628 16895 44797 18561 19693 45068 14595 25006 13901 1570 40028 46468 29238 41057 27023 36712 35392 40028 48952 43269 29238 9535 9535 2038 23000 18390 9535 14703 33458 10777 1923 22…
44845 17674 44218 34004 38730 32571 47479 2038 23000 36328 23544 42814 28243 16988 17833 27863 4790 16988 32571 34004 27889 33458 14595 13901 17459 48103 0 43864 43112 48670 33985 30166 18561 5957 19693 30775 45068 487 5240 48785 4773 40662 2038 19447 39825 28243 16988 10889 27309 18072 28393 44718 8033 155 32252 13628 16895 18178 3653 35174 9535 9535 34004 2038 9497 712 18979 9535 14703 33458 40…
44845 17674 44218 43911 36369 18322 32795 43394 5950 42313 38730 32571 34004 1830 46078 19447 39825 32773 11054 10889 27309 487 5240 48390 33353 11308 43112 48670 17104 9535 9535 2038 18390 9535 14703 33458 43399 12929 40236 10889 34004 18385 9274 49150 43057 31215 34004 18385 36994 39783 34004 39245 10798 14901 4132 15699 1250 28570 1850 21748 10185;0
44845 17674 32571 32312 32568 15728 47546 43903 47682 39452 2901 24960 47546 12274 31215 40485 46449 23663 2235 45327 24826 17671 32568 21206 9354 42291 43530 37268 18390 39245 10798 10240 4982 44914 14901 4132 15699 27285 33769 10185 44845 17674 44218 10746 12766 47682 39452 2901 21207 20920 17709 44805 2961 21373 34799 31589 2767 3276 146 8033 23082 38299 21207 2901 19761 23479 21207 2901 27623…
44845 17674 44218 41570 38730 13901 32571 2038 47479 36369 17833 27409 42617 42814 28243 16988 1424 27668 17459 41951 33985 30139 21926 18561 5957 19693 30727 14595 13901 5773 48785 10889 27309 19447 28243 16970 28393 30300 13628 16744 18178 3653 35174 25006 13901 1570 40028 46468 29238 24794 45645 37116 40028 46468 28996 29238 41057 27023 36712 35392 40028 48952 43269 29238 9535 9535 2038 23000 …
44845 17674 44218 1622 45210 9599 13352 38876 6432 28599 37633 40969 13984 2038 34004 30397 17104 4146 487 5240 12929 48785 15089 37285 38876 7869 27889 26454 14901 4132 14045 27889 26454 41168 10529 38876 8033 20451 44845 17674 44218 38730 30397 32571 27668 1830 17459 11308 725 487 5240 12929 48785 4773 19447 29034 17967 10889 27309 35646 14094 10889 27309 44746 17104 13628 16895 17528 13901 599…
44845 17674 44218 1167 47040 44415 28570 2901 36328 33263 46287 45248 43394 1424 31588 1822 22759 21316 14145 18544 47520 27817 29641 49150 12766 2883 29641 49150 12766 2568 39718 13901 30302 1963 2568 32571 27889 33458 10150 22017 487 5240 12929 31215 3543 48853 29821 44874 20514 3886 35174 5773 30260 44797 30166 33984 5957 19693 30775 45068 13901 43864 3709 2235 5997 30582 25006 13901 1570 4002…
44845 17674 44218 5240 32571 27668 17459 33985 30166 18561 5957 19693 30727 45068 487 5240 48785 13628 16895 19447 34826 11054 10889 6370 4227 27309 18072 30822 3653 35174 30260 42579 37193 25006 13901 1570 40028 46468 28393 24794 45645 37116 40028 46468 28996 28393 9535 9535 14703 15979 39431 29063 28584 9825 33458 10798 36328 33263 2038 43903 725 34004 18385 9274 49150 43057 31215 34004 18385 3…
44845 17674 9535 9535 15471 41556 38408 16988 14901 4132 15699 26008 6037 41900 10185 44845 17674 44218 33653 5305 2901 38913 16988 12766 15567 34004 26916 12031 39698 27108 14620 11452 29285 33241 33879 38730 5197 27668 43112 48670 17104 1351 44874 20514 24794 27309 41813 41661 42279 31835 37285 23165 5773 17674 36328 33222 6370 2038 23000 19602 32312 2038 39431 29063 40703 2285 12766 38876 2788…
44845 17674 44218 38730 13901 28560 11054 32571 13924 48103 16895 487 48785 28393 10889 27309 28560 11054 557 48041 35301 41706 30798 13628 16895 18178 3653 601 725 13901 5997 30582 44797 30166 18561 5957 19693 30727 45068 32669 25006 13901 1570 40028 46468 28393 9535 9535 29063 13901 10435 14901 4132 15699 28570 3202 27287 18779 10185 44845 17674 44218 31238 2901 40662 28824 43173 38408 13258 15…
44845 17674 44218 32312 40703 47201 24963 8033 32294 39385 34004 41677 39578 36328 29057 5600 22759 37362 31684 20233 21207 13713 39698 13901 19447 7473 27210 12929 31215 32606 493 4272 30397 13628 16895 32571 26916 27668 1830 725 17459 48103 3709 2235 27210 12929 48390 33353 31215 32606 493 19447 7473 18613 10889 27309 18072 4773 23165 30798 41706 43112 19307 146 20781 13901 34193 39825 16138 13…
44845 17674 44218 14699 2901 34004 3543 35940 23704 32063 7710 39798 18912 32128 47884 1241 13965 2038 1886 29238 34234 36551 38366 35215 29238 31648 3543 38701 21332 4272 28105 36116 29890 45247 39385 7573 36116 3457 35940 19964 40120 13628 3354 30109 21206 22330 21941 4272 616 37985 8552 2056 31465 34432 48138 2038 42673 17727 28321 3543 29834 5507 17721 21206 21332 36328 7573 27876 36116 29890…
44845 17674 44218 32312 2038 3457 23056 39578 34004 40042 42598 5240 31588 13901 38730 487 5240 48390 33353 24290 42598 48871 47391 32571 5197 30858 43112 48670 17104 41813 13329 19612 47626 409 11308 3543 13628 16895 4982 9535 9535 4686 34004 9497 2038 13843 9599 33462 29063 27210 34004 725 18390 28651 9535 14703 33458 39578 47520 29067 9599 37225 29063 40703 12766 9599 33462 29063 15979 32312 2…
44845 17674 44218 34060 5240 31588 13901 12216 2170 29238 1550 2038 41122 9535 9535 14703 33468 2038 23000 1798 28827 27580 11727 17779 4272 42421 29436 33373 28284 28243 10798 10358 47133 1758 19602 45409 34826 16985 47603 40882 38326 34857 46963 34004 18385 9274 49150 43057 31215 34004 18385 36994 39783 34004 39245 10798 14901 4132 15699 28583 10334 26402 10185 44845 17674 44218 16323 25793 690…
44845 17674 44218 45027 2901 6970 3492 31334 30508 37537 7126 23156 18390 45006 11060 21207 20242 10675 47520 25453 23204 17142 3269 21028 14501 1288 47956 41570 36869 18584 17142 3269 21028 20965 28964 30166 3750 8479 39902 3269 27108 39902 30089 27108 14521 6933 17142 43009 7008 14578 3276 3974 39902 3269 30302 21028 10225 23424 29073 47520 13843 27817 29641 12766 4444 46697 47730 3269 5590 459…
44845 17674 32571 34004 2038 23000 9535 9535 14703 33468 2038 23000 38642 1923 22020 38642 10798 18752 33255 4982 22139 27674 38642 40236 4360 19065 38642 43112 1830 24193 40703 15313 21362 24888 33458 23709 40703 35697 33289 34004 18385 9274 49150 43057 31215 34004 18385 36994 39783 14901 4132 15699 26008 6037 41900 10185 44845 17674 44218 7869 1732 26005 2901 21207 21207 2901 47520 44951 29641 …
44845 17674 44218 25725 27889 5282 2901 21207 13720 1822 35007 34004 44242 45622 45928 33176 38730 30397 32571 5197 27668 44746 17104 1351 19447 5834 4038 43112 19307 7762 31589 3297 46235 9642 5792 8955 30976 23749 5773 17674 36328 33255 9535 2038 23000 33468 11255 11155 38876 7869 28583 30411 14901 4132 420 11155 1676 19939 44845 17674 32571 34004 2038 6100 9535 9535 14703 33468 2038 23000 3864…
44845 17674 44218 32476 34004 12031 39698 3408 37285 5773 493 12929 31588 31349 48853 24420 22009 30109 12766 45442 19975 9535 9535 28433 12929 9599 493 34004 725 9535 14703 14700 34004 38642 10798 32475 46939 40120 44843 19602 12929 26254 20078 38271 20078 41677 1064 34004 11767 5834 15899 34004 18385 9274 49150 43057 31215 31465 39783 44517 32464 31899 5075 10660 14901 4132 420 26091 4854 6623 …
44845 17674 44218 33653 6208 2901 19761 38913 47096 12779 16970 33762 38913 47096 42400 36328 33762 2038 33176 1060 12662 32341 4690 36798 9801 31442 28393 34004 24960 12766 28301 13901 41570 34004 725 28109 39698 13901 43617 18044 11452 18390 34004 39698 29238 23704 14620 28560 13924 5240 31588 13901 30397 5197 27668 20514 2971 16988 30650 28560 37285 18047 19253 37268 27108 14620 28560 16988 31…
44845 17674 44218 32536 34004 17104 38730 20301 19975 9246 3457 39385 12929 2038 23000 12662 33468 42770 29063 32476 19536 42770 43432 14901 4132 14045 14651 49316 10529 44845 17674 44218 17674 31938 2901 16561 26742 2391 12795 39615 26094 23749 24465 16561 26742 37448 24468 38592 21207 2901 6441 21207 2901 25426 12795 31817 30639 30966 5736 9529 7855 10798 14046 2788 49298 14145 21859 21968 1772…
44845 17674 44218 43926 7139 31588 13901 39698 17023 5240 38730 32571 27889 33458 10150 17459 48103 3709 2235 43864 5773 493 12929 48785 19447 39825 47133 10889 27309 42255 146 11894 11308 4656 29688 37193 18178 35174 3653 43112 48670 44797 30166 33984 6239 29929 38876 30752 29929 45068 32669 9535 9535 2038 43926 725 18390 40662 557 48041 35301 9535 14703 33458 43399 12929 27210 40236 31215 36944…
44845 17674 44218 47460 16283 6062 25409 2901 45177 18979 28583 29857 30982 23391 23360 26200 36143 28252 19761 34715 26495 17263 6615 29157 38950 19761 34715 8260 45675 4613 12726 22824 47520 10149 21207 21207 2901 6797 47475 2038 21023 41485 26108 6797 34341 47475 2038 21023 25270 31059 27526 41485 26091 6797 34341 47475 2038 21023 25270 31059 27526 24111 5147 42803 33876 41485 25786 6797 34341…
44845 17674 44218 34004 38730 32571 47479 2038 23000 36328 23544 33618 43394 2727 20451 38730 13901 32571 34004 27889 33458 14595 13901 17459 48103 0 43864 43112 48670 44797 18561 19693 45068 487 5240 48785 4773 40662 2038 19447 39825 24438 13258 16988 10889 27309 18072 13628 16895 18178 3653 35174 25006 13901 1570 40028 46468 28393 24794 45645 37116 40028 46468 28996 28393 41057 24193 40028 3753…
44845 17674 44218 34658 5240 32063 31588 38730 13901 30409 40042 2038 23000 2198 17528 33176 31588 1822 29083 39698 25096 35909 32571 5197 33458 8656 9363 22017 10150 1351 17459 3709 2235 5773 493 12929 48785 155 11894 24097 19447 39825 44601 10889 18613 27309 18072 14094 35022 13258 35072 14094 42673 557 48041 35301 28393 44752 47391 8189 30109 22950 14620 18178 3653 13901 30582 5997 25006 13901…
44845 17674 44218 32476 34004 40042 5773 493 47593 3408 37285 40042 28798 32150 31588 31349 48853 22020 1028 45442 19975 32571 35678 26321 17081 8479 23530 26321 28007 9535 9535 34004 39385 12929 6036 9535 14703 14700 34004 43399 23709 22020 1923 42012 34004 18385 9274 49150 43057 31215 31465 39783 14901 4132 420 11601 19710 47804 44845 17674 44218 39698 17023 5240 31588 38730 32571 27668 17459 0…
44845 17674 44218 34004 38730 9807 21207 12766 32571 27889 33458 9363 16606 17459 48103 46386 36128 4960 24262 41988 44797 30162 1351 39385 12929 43364 5773 45749 28393 557 48041 35301 41706 30784 19447 29379 10684 27023 10701 19447 14232 27032 3750 13753 39825 45825 2998 11054 10889 42550 39245 942 155 32252 13628 16895 9806 47520 26808 18178 3653 35174 11308 763 18390 13901 5997 30582 25006 124…
44845 17674 44218 32476 27885 34004 26916 12031 30397 48631 39385 12929 27496 40597 5773 493 31588 31349 48853 15089 37193 9535 34004 39385 12929 27496 30109 21206 21206 9599 37934 32475 8033 5020 28433 725 9535 33458 2038 23000 34004 18390 12929 27496 26254 44529 37890 20078 12766 40703 2285 9535 14703 14700 34004 18390 2038 23000 37225 12949 12929 27496 12766 10052 43399 1919 9941 24064 16551 1…
44845 17674 9535 9535 15471 49385 14901 4132 15699 26008 6037 41900 10185 44845 17674 44218 38730 32571 13924 48103 16895 41951 487 48785 19447 12165 11308 13628 16895 725 13901 5997 30582 44797 30166 18561 5957 19693 30727 45068 32669 25006 13901 1570 40028 46468 28393 9535 9535 28393 14901 4132 15699 28570 3202 27287 18779 10185 44845 17674 44218 33566 20378 2901 44805 17370 22759 44805 34678 2…
44845 17674 44218 47479 32312 2038 23000 38730 13901 32571 27889 46078 14595 43112 48670 18561 5957 19693 30775 45068 41951 3709 2235 487 12929 48785 19447 39825 35001 10889 4227 27309 18072 11308 13628 16895 25006 13901 1570 40028 46468 29238 24794 45645 37116 40028 46468 28996 29238 41057 24193 40028 37537 25269 29238 9535 9535 2038 23000 725 28109 9535 14703 15979 39431 40703 4335 29063 4753 2…
44845 17674 44218 38730 32571 27668 5197 46078 26916 12031 17459 0 30858 4773 30798 41706 19447 114 36623 10889 27309 409 15089 43821 18178 3653 35174 13901 39825 114 29063 5997 30582 4920 41057 38701 28393 38366 23274 25006 13901 1570 40028 46468 28393 24794 45645 37116 40028 46468 28996 28393 41057 24193 40028 37537 25269 28393 41057 27023 36712 35392 40028 48952 43269 15538 9535 9535 28393 107…
44845 17674 44218 31588 13901 32571 7139 43903 36328 42814 43394 1424 27889 33458 8656 48103 16895 0 41951 44746 17104 44797 30166 487 5240 48785 10889 39814 28243 16988 41570 41813 4360 114 32252 18178 3653 35174 9535 40662 4773 27210 10435 3457 5240 39576 725 18390 9535 14703 39245 33468 15728 9599 37537 40527 40236 10798 41813 47520 29073 40703 33458 37597 15313 24888 15979 19488 17951 34004 1…
44845 17674 44218 38248 11054 46449 22998 7379 4272 29436 23249 8033 45275 3698 39458 38592 24468 46449 34611 22987 44075 3206 4272 30397 15855 1550 7582 44129 45275 3698 46287 45513 2998 37448 36328 33222 34021 34138 26916 39698 13901 1508 2568 37244 39385 29067 32341 1508 47391 32150 35558 13258 20514 10703 36349 31835 37285 4567 14620 29821 20514 5240 938 31215 9287 23165 37448 36328 11031 348…
44845 17674 44218 43926 7139 36369 47333 43394 1424 31588 13901 32571 27889 33458 9363 17459 48060 3709 2235 43864 5773 493 12929 48785 3543 29688 27108 21504 146 11894 18178 35174 3653 43112 48670 44797 30166 33984 6239 29929 38876 30752 29929 45068 32669 9535 9535 2038 43926 725 18390 40662 557 48041 35301 9535 14703 15979 19488 14700 33458 38642 12929 27210 40236 12766 22896 39529 9599 43533 2…
44845 17674 44218 32312 2038 43931 34004 5240 26916 31588 38730 1869 13628 16737 32571 27889 9363 30858 5121 13901 49331 41813 47626 13628 16895 3457 37537 34004 9497 2038 6970 725 28651 9535 9535 34004 9497 2038 9599 33462 16323 29063 9535 14703 33458 40703 42463 2285 21362 34004 18385 9274 49150 43057 31215 34004 18385 36994 39783 34004 39245 10798 14901 4132 15699 28657 14057 10185 44845 17674…
44845 17674 44218 43926 7139 36369 48326 43394 2727 20451 31588 13901 32571 27889 33458 9363 17459 48103 3709 2235 43864 5773 493 12929 48785 146 11894 32252 3543 29688 16895 11308 4656 18178 35174 3653 43112 48670 44797 30166 33984 6239 29929 38876 30752 29929 45068 32669 9535 9535 2038 43926 725 18390 40662 557 48041 35301 9535 14703 33458 38642 12929 27210 40236 12766 22896 1455 39529 9599 435…
44845 17674 44218 43926 7139 36328 8933 14302 25746 43394 2727 20451 31588 13901 32571 27889 33458 9363 17459 48103 3709 2235 43864 5773 493 12929 48785 146 11894 18178 35174 3653 29688 37193 43112 48670 44797 30166 33984 6239 29929 38876 30752 29929 45068 8543 9535 9535 2038 43926 786 18390 40662 557 48041 35301 9535 14703 15979 19488 14700 33458 43399 12929 27210 40236 11092 22896 39529 9599 37…
44845 17674 44218 48213 27889 2901 36328 10254 24000 47391 45925 34004 5240 38730 40042 45324 13924 5240 32063 31588 38730 1869 47391 16895 12999 487 5240 12929 11711 17721 5197 44746 11821 32154 114 11894 24097 19447 39825 24438 5834 4038 43112 19334 30822 14620 15389 29184 14909 19612 35352 27309 23749 5773 17674 36328 33222 9535 2038 23000 33526 40703 2284 37683 38876 20854 1836 38876 20854 28…
44845 17674 44218 17674 39718 23063 8033 20618 41220 2901 22773 47626 35361 2998 36798 16191 12576 4686 29103 24960 41556 45859 38355 22551 1886 6177 34527 16812 3750 4277 5055 7938 38358 35214 32606 13572 22927 45988 35292 2269 38355 31215 17635 11489 35301 42373 44273 10882 23749 31215 21207 17635 7938 46737 38358 34004 39698 17023 5240 38730 13924 5240 32063 31588 13456 28193 17023 31215 31465…
44845 17674 44218 40042 42598 29238 32571 27889 33458 45210 16746 13456 16666 33955 32773 31255 26495 29929 557 48041 35301 5773 45749 12949 7036 48311 11709 24602 13628 8189 11308 40590 5997 30582 25006 13901 1570 40028 46468 29259 15084 47391 37116 40028 37128 31812 31064 28393 34088 40456 24131 40028 6157 28393 41057 20733 24672 40028 2064 29491 28393 41057 24193 40028 37537 25269 28393 41057 …
44845 17674 44218 31528 8326 34004 17104 36503 48642 31557 28393 5773 13628 10963 26518 11435 19577 26970 20959 31442 21376 21207 3597 42463 14752 43821 9535 34004 17104 36503 48642 31557 39578 20959 19964 40120 31442 21376 33458 40662 7034 42897 15728 28393 5773 40222 22009 2038 34598 31557 15538 725 13485 4434 14901 4132 14045 21154 21185 13916 10529 38876 31557 44845 17674 44218 47460 41303 19…
44845 17674 44218 33653 26861 2901 34004 26916 725 31588 13901 29285 33241 13924 5240 38730 5197 27668 47520 44874 20514 29840 24794 27309 5834 17023 9749 31835 37285 23165 5773 17674 36328 33222 6370 2038 23000 19602 32312 2038 39431 29063 40703 12766 29063 4154 38876 27889 14901 4132 14045 27889 41900 32994 10529 38876 33653 46478 44845 17674 32571 34004 3543 5834 38592 36328 33263 39371 2038 2…
44845 17674 44218 31588 38730 30397 48631 32571 36328 30713 39814 27668 725 17459 48103 0 43821 28393 44746 17104 18178 3653 35174 487 12929 48785 293 30798 28393 41706 43112 19307 24605 31570 19207 11054 18613 10435 13628 16895 30109 23063 13901 30397 5997 30582 25006 13901 1570 40028 46468 28393 15084 47391 37116 40028 37128 31812 31064 28393 24794 45645 37116 40028 46468 28996 28393 41057 2419…
44845 17674 44218 2038 47479 38730 13901 32571 10150 3653 17459 33458 16013 33985 30166 45068 32669 43864 3709 2235 18561 5157 19693 30775 487 5240 48390 33353 19447 39825 24309 16988 10889 27309 155 32252 13628 16895 18178 35174 28393 20959 15024 26916 11308 9535 9535 2038 23000 18390 33468 9535 14703 33458 28584 40703 1923 10889 29067 37244 34004 18385 9274 49150 43057 31215 34004 18385 36994 3…
44845 17674 44218 33653 48560 2901 10254 8033 38118 4432 47147 13258 12766 15567 34004 26916 725 31588 13901 487 5240 48785 13924 5240 38730 5197 27668 10889 24794 42255 27309 18072 19447 27309 42255 29929 41813 41661 42279 43112 19307 30639 31835 38408 11452 29285 33241 37285 23165 36328 33222 10254 8033 38118 3946 47147 13258 5773 17674 6370 2038 23000 19602 32312 2038 39431 29063 40703 2285 12…
44845 17674 44218 34004 42598 5240 27108 12216 146 39698 36842 41813 47626 32571 44746 17104 155 43821 29667 2064 9535 2038 23000 14901 4132 14045 6904 4497 5075 43815 10529 42770 20618 32637 44845 17674 9535 9535 32476 34004 39385 12929 32150 47653 15690 45928 26254 12766 26254 26321 12766 37903 20078 12766 20078 37903 26321 12766 27463 20078 12766 6781 20078 12766 29641 26167 29641 32571 37756 …
44845 17674 44218 20618 3816 36328 19169 41615 48390 47626 34004 26916 725 18390 39698 17023 5240 38730 1869 487 12929 48390 33353 47391 44752 31215 17528 31588 9807 32571 33985 34082 18561 19693 45068 41951 44752 30109 30109 41592 8785 47391 8189 35352 5834 4038 19612 42255 40662 44910 47626 41813 4360 155 11890 24534 18178 3653 35174 23749 5773 17674 36328 33255 9535 40662 44752 44910 47626 334…
44845 17674 44218 42598 5240 31588 13901 38730 32571 27889 33458 8656 9363 30896 47150 10150 17459 3709 2235 487 12929 48785 557 48041 35301 146 19189 19447 44601 12165 5834 4038 29929 41813 47626 13628 16895 12274 33176 18178 3653 35174 725 16744 13901 5997 30582 25006 13901 1570 40028 46468 29238 24794 45645 37116 40028 46468 28996 29238 41057 38701 40028 2059 31797 40409 41057 38701 40028 3026…
44845 17674 44218 25904 40956 2901 20078 6370 23351 14494 30631 24963 24960 39248 7496 7494 37362 46810 4837 9166 34776 7494 37362 41122 28762 20078 3409 44218 34004 42598 5240 11308 12999 487 5240 48785 21217 19077 37285 15081 20202 31588 41813 47626 399 31588 13901 30822 31588 13901 27032 28243 32571 5197 44746 17104 28243 37268 9005 4567 27032 146 11894 19189 40928 47538 9942 2104 7805 47133 3…
44845 17674 44218 17674 32568 10746 15728 27832 2901 18685 24960 10746 36328 33263 45010 26675 17967 3988 38450 35211 23433 45360 40621 47538 19146 40722 23433 47538 39245 40727 15916 8479 23433 45360 22773 42662 10358 1732 25060 35458 39245 12766 12766 42267 27771 24888 40113 9287 23460 14302 5782 19146 30896 8960 18613 7111 3297 34832 8033 31684 31484 46204 11661 8960 42999 37573 24268 13024 34…
44845 17674 44218 40831 28570 24124 2901 3709 14378 38592 24465 19693 36403 16438 4126 28560 38408 40993 28815 32040 40832 18363 30855 10465 43976 26886 46697 30855 3709 23749 4518 32040 40832 47524 17348 24465 18363 42301 42803 37701 38941 14494 47520 20878 12274 33876 24465 34741 24193 34826 10006 38930 37701 37701 17721 36957 5590 21335 23366 22824 15450 18432 21348 21373 13743 32384 2961 2133…
44845 17674 44218 38730 13901 27108 19207 16988 32571 2038 47479 36369 47333 5507 43394 2727 20451 27668 17459 41951 33985 30139 21926 18561 5957 19693 30727 45068 6370 14595 13901 5773 48785 114 32252 41570 41813 47351 4360 13628 16744 18178 3653 35174 25006 24794 45645 37116 40028 46468 28996 29238 41057 27023 36712 35392 40028 48952 43269 29238 9535 9535 2038 23000 18390 9535 14703 33458 10798…
44845 17674 44218 32312 1167 44415 34004 1174 31728 47201 37537 43903 36328 10254 47367 22759 37362 13786 34567 11891 44218 38730 31349 12216 35352 32571 34004 1830 33458 46078 12249 12031 1508 32063 44797 30166 18561 5957 45068 32669 19693 30763 41951 0 13901 5997 30582 5773 35215 35301 43752 293 30798 5834 19421 487 36842 12929 43627 48311 11709 13628 8189 28393 44910 47626 25006 13901 1570 400…
44845 17674 44218 43926 7139 18319 27451 32989 16988 43394 42313 5950 31588 13901 32571 27889 33458 9363 17459 48103 3709 2235 43864 5773 493 11618 48785 28393 10889 32720 32989 16988 27309 42255 146 11894 32252 43112 48670 44797 30166 33984 6239 29929 38876 30752 29929 45068 32669 9535 9535 2038 43926 725 18390 40662 557 48041 35301 9535 14703 15979 19488 14700 33458 43399 12929 27210 40236 1276…
44845 17674 44218 43926 7139 36369 18319 27451 32989 16988 43394 42313 5950 31588 13901 32571 27889 33458 9363 17459 48103 3709 2235 43864 28393 10889 32989 13258 10889 27309 42255 5773 493 12929 48785 146 11894 18178 35174 3653 43100 48670 44797 30166 33984 6239 29929 38876 30752 29929 45068 32669 9535 9535 2038 43926 725 18390 40662 557 48041 35301 9535 14703 15979 19488 14700 33458 43399 12929…
44845 17674 44218 43926 7139 18319 27451 32989 13258 43394 5950 31588 13901 32571 27889 33458 9363 17459 48103 3709 2235 43864 5773 493 12929 48785 28393 10889 32720 32989 13258 27309 42255 146 11894 18178 35174 3653 43112 48670 44797 30166 33984 6239 29929 38876 30752 29929 45068 32669 9535 9535 2038 43926 725 18390 40662 557 48041 35301 9535 14703 15979 19493 14700 33458 38642 12929 27210 40236…
44845 17674 44218 43926 7139 36369 18319 27451 32989 16988 43394 5950 31588 13901 32571 27889 33458 9368 17459 48103 3709 2235 43864 5773 7331 12929 48785 28393 10889 32720 32989 16988 27309 42255 11308 4656 18178 35174 3653 43112 48670 44797 30166 33984 6239 29929 38876 30752 29929 45068 32669 9535 9535 2038 43926 725 18390 40662 557 48041 35301 9535 14703 15979 19488 14700 33458 43399 12929 272…
44845 17674 44218 47479 32312 2038 23000 38730 13901 32571 27889 46078 14595 43112 48670 33985 30166 18561 5957 19693 30775 45068 41951 3709 2235 487 12929 48785 155 32252 19447 319 47351 11308 13628 16895 25006 13901 1570 40028 46468 28393 24794 45645 37116 40028 46468 28996 28393 41057 24193 40028 37537 25269 28393 9535 9535 2038 23000 725 18979 16744 9535 14703 15979 4753 2038 39431 40703 4335…
44845 17674 44218 7959 25990 2901 29436 33647 44218 28109 39698 10583 34658 5240 32063 38730 40042 17023 47391 5240 32571 5197 19447 5834 4038 43112 19307 23749 5773 17674 36328 33255 9535 2038 23000 40703 2284 38876 7869 21748 5906 14901 4132 14045 21748 39066 5906 10529 38876 8033 20451 44845 17674 44218 25990 2901 29436 33984 33647 12766 32571 10583 46078 487 5240 26916 28827 557 41706 30798 1…
44845 17674 44218 15969 9862 42290 47201 24963 41570 43530 46152 34004 16323 33838 34004 24960 16451 16323 8033 45825 11255 26275 5103 38876 7869 25507 14901 4132 420 26275 43050 5103 44845 17674 44218 32312 1167 15728 44415 39385 34004 10637 2901 38006 43903 36328 17075 33886 13258 998 22559 38730 7632 32571 27889 33458 8668 43660 725 16744 17459 0 43112 48670 17104 1351 146 32252 39385 12929 48…
44845 17674 44218 42770 43432 725 42770 43432 39245 4288 34804 18390 13350 6970 15728 32469 29063 16323 4154 9862 31027 33535 34804 32571 43904 32150 28651 40042 17024 2943 25391 6970 18348 43399 12999 46286 43903 13244 18912 23985 43530 18656 1862 40409 44874 43270 17951 18390 43399 22998 17023 39245 9862 31446 31027 25391 24290 40703 36798 26916 24290 31027 9580 48592 6330 27655 22896 42382 155…
44845 17674 44218 29184 16323 40125 29269 9599 9862 33109 2038 23000 34004 40703 1455 2285 33109 18912 32448 7358 18390 31442 9862 20056 9535 2038 23000 14901 4132 14045 28644 21748 26817 34101 10529 38876 31797 44845 17674 44218 16283 29184 40125 29269 28379 2901 47076 20233 21362 40630 47391 8551 43627 21362 4444 41492 21504 13546 146 27491 3985 7333 31851 31589 7333 28225 4567 10564 4876 10861…
44845 17674 44218 18475 8326 34004 2038 23000 47520 24760 32571 34004 37225 29063 2038 47040 24760 32362 28321 47040 22950 42550 24963 37244 47040 22950 47040 2961 6464 9535 9535 15969 9862 37221 4636 1671 13965 37225 2038 9599 34004 47551 24963 33458 18390 1132 24760 32362 12662 42673 47040 28321 47040 22950 9535 14703 10052 34004 18390 43399 10798 4180 47520 24760 33458 43399 557 29063 36786 42…
44845 17674 44218 32476 49350 34004 26916 725 16744 30397 48631 39385 12929 27496 40597 5773 493 31588 31349 48853 15089 37193 9535 34004 39385 12929 27496 30109 21206 21206 9599 37934 32475 8033 5020 9535 33458 2038 23000 34004 18390 12929 27496 26254 44529 37890 20078 12765 40703 2285 12766 9535 14703 9535 14703 14700 34004 18390 2038 23000 37225 12949 12929 27496 12766 10052 43399 1919 9941 24…
44845 17674 44218 6432 16283 28379 47797 6964 6964 2901 8862 43178 21207 29436 14494 114 18072 48337 5525 32150 13536 9838 6531 23615 24377 8479 33879 29756 5029 5525 4567 13071 48390 5525 4444 24960 14959 8814 48747 8814 48747 44218 36328 8814 48463 15567 34004 26916 12031 39698 17023 42598 5240 487 5240 12929 48785 31588 31349 48853 32549 5197 27668 30896 47150 10150 43112 48670 33985 49150 185…
44845 17674 32571 45210 5997 30582 14901 4132 15699 41278 14947 2304 39924 10185 44845 17674 44218 38730 13901 31588 41813 36798 32571 1174 33100 48571 7139 36328 41037 27668 5197 46078 9363 22017 17459 44746 17104 487 5240 26638 19602 10889 31255 27309 28393 10889 5491 41667 41813 4773 30784 38388 12766 27674 24605 5240 28393 41706 146 11894 47391 5773 30260 3653 601 12382 5997 30582 25006 13901…
44845 17674 44218 1610 14901 4132 29063 40357 14045 7355 34871 11115 47964 26115 10529 38876 8033 20451 44845 17674 44218 7869 39336 34004 4146 30397 39245 8110 38388 14319 32063 47391 37268 21094 7177 43493 16290 46979 37219 4896 38876 7869 7785 14901 4132 29063 40357 14046 7785 10169 43050 41259 10529 38876 8033 20451 44845 17674 44218 47460 34004 41492 45298 19881 43627 7322 8101 39245 8109 38…
44845 17674 44218 43926 7139 36369 46269 10213 32989 13258 43394 5950 32571 27927 33458 17459 48060 3709 2235 43864 28393 10889 32720 32989 13258 5773 493 12929 48785 146 11894 18178 35174 3653 43112 48670 44797 30166 33984 6239 29929 38876 30752 29929 45068 9535 9535 2038 43926 725 18390 40662 557 17660 35301 9535 14703 15979 19488 14700 33458 43399 12929 27210 40236 12766 22896 10798 32989 3324…
44845 17674 44218 13352 37636 1732 2038 22980 40703 12766 15623 40703 12766 7869 6519 38260 6519 14901 4132 14045 28583 30411 10529 38876 8033 20451 44845 17674 44218 36328 45622 45928 5755 9642 5792 8955 41570 29238 13380 38730 19447 5834 4038 23165 22483 27108 22641 27108 7177 1550 26518 14901 4132 14045 28583 30411 10529 38876 8033 20451 44845 17674 44218 38730 13901 30397 31588 34549 32571 46…
44845 17674 44218 31528 46939 46939 40120 22234 7938 34478 14536 34478 44380 22382 45346 38286 34004 39698 42598 5240 31588 19587 31588 6490 5197 30858 27668 44746 17104 3297 31098 41570 38877 412 41427 44796 5764 30183 35174 14620 23165 36328 38286 24888 7008 9535 2038 23000 3457 40609 44830 14901 4132 14046 6904 5181 11222 10529 38876 31557 44845 17674 44218 31528 46939 46939 40120 22234 7938 3…
44845 17674 44218 43622 2901 45622 45928 22998 47074 6652 3297 6797 34341 8233 30966 26841 26856 25270 6742 45138 1091 29022 49150 49150 8479 26841 49150 49150 8479 26856 27299 8479 25270 47842 34485 27173 31994 48389 45097 45859 32150 32341 46816 45438 4434 14494 10426 25786 27409 31994 23391 49150 49150 8479 11054 49150 8479 44896 11054 35120 3842 6753 44679 33988 27173 36697 7358 28225 45438 2…
44845 17674 44218 34004 39698 17023 5240 1550 2038 23000 41122 32571 15567 34004 26916 725 41122 16744 27668 5197 30858 17459 487 5240 12929 48785 28243 7636 28261 37982 9005 18003 41122 5773 34895 155 32252 47538 75 7805 47133 27782 19077 19447 27309 42255 5834 4038 13628 37193 29285 24222 27108 14623 18178 3653 35174 13901 30582 25006 13901 34598 40028 38329 23544 28393 41057 2171 24131 40028 3…
44845 17674 44218 32312 1167 32294 36328 8814 48747 34004 33563 47479 7632 47040 32294 21206 38730 1869 725 32571 39885 17023 20451 27889 33458 11505 30639 42577 17459 3709 2235 16666 40236 26916 21647 17104 3421 30896 47150 10150 28393 557 48041 35301 30798 43752 37244 487 5240 12929 32888 146 32252 28771 48616 34189 40928 37193 19447 36623 10889 27309 42255 18178 3653 35174 14620 15389 13628 16…
44845 17674 44218 2038 47479 13843 32571 34004 1830 46078 725 28109 10150 41259 22017 17459 41951 3709 2235 44797 30166 18561 5957 19693 30727 45068 32669 5773 493 26916 28827 557 48041 35301 30798 155 32252 18752 33255 39825 24438 5507 10889 46252 27309 42255 18072 13628 16895 19717 18178 3653 35174 25006 13901 1570 40028 46468 24794 45645 37116 40028 46468 28996 41057 27023 36712 35392 40028 48…
44845 17674 44218 38730 13901 16013 32571 27889 33458 17459 1830 19447 40766 10889 27309 18072 487 5240 12929 48785 13628 16895 18178 3653 5240 35174 28393 293 41706 30784 44797 30166 18561 5957 19693 30727 45068 6370 5997 30582 725 34138 25006 24794 45645 37116 40028 46468 28996 28393 9535 9535 10798 9599 37225 15699 14901 4132 15699 25786 34179 30530 10185 44845 17674 44218 48695 2901 23211 328…
44845 17674 44218 31588 13901 32571 43903 7139 36328 17833 46879 9680 43394 5950 42313 2038 27889 33458 8656 48103 16895 0 41951 44746 17104 487 5240 48785 10889 32720 33276 32989 16988 27309 18072 114 32252 18178 3653 35174 11308 9535 40662 4773 27210 10435 3457 5240 39576 725 18390 9535 14703 39245 33468 15728 9599 37537 40527 40236 10798 41813 47520 29073 40703 33458 37597 15313 24888 15979 19…
44845 17674 44218 34004 38730 32571 47479 2038 23000 36328 23544 17833 10236 17253 43394 2727 20451 34004 824 4766 7686 17459 48103 0 43864 43112 48670 44797 18561 19693 45068 487 5240 48785 4773 40662 2038 19447 30798 10889 27309 42255 13628 16895 18178 3653 35174 11308 12999 25006 41057 27023 36712 35392 40028 48952 43269 28393 9535 9535 2038 725 4766 9535 14703 29063 33458 15979 4335 39431 340…
44845 17674 32571 32568 23063 14901 4132 14045 26005 6904 45001 10529 42770 29103 24826 44845 17674 44218 32312 32568 15728 10746 3750 23383 45502 47706 47804 34004 24960 10746 13387 40441 1570 7710 42638 24193 4060 4876 4180 36623 27623 39797 24462 45632 38826 45121 2003 31215 3321 29436 12766 11395 1570 21023 25706 39798 45327 23809 4444 21023 4058 25269 18588 4518 34799 43192 25587 26382 40383…
44845 17674 44218 42770 18475 42256 18475 8326 33462 18478 2038 23000 39245 32341 2119 29063 2038 23000 9461 29083 32571 34004 42598 26916 27889 33458 725 18390 15979 32341 44811 29063 33458 34004 43399 47520 29063 6970 9535 9535 14703 39245 33462 18478 2038 23000 34004 18385 9274 43057 14901 4132 26095 43050 49111 44845 17674 44218 15728 46269 33462 2038 23000 34004 31027 6415 44415 39698 47262 …
44845 17674 44218 43911 36328 22781 46868 5240 32571 34004 1830 46078 13901 13329 41813 47626 11308 487 48785 43100 48670 17104 13628 16895 9535 9535 2038 18390 9535 14703 33384 10798 34004 18385 9274 49150 43057 31215 34004 18385 36994 39783 34004 39245 10798 14901 4132 15699 41260 43391 34081 10185;0
44845 17674 44218 31588 13901 32571 43903 7139 2038 27889 33458 8656 48103 16895 0 41951 44746 17104 487 5240 48785 114 32252 18178 3653 35174 11308 9535 27210 3457 5240 39339 917 16323 32910 49385 40662 4773 49385 725 18390 14901 4132 15699 8239 6893 9435 41900 10185 44845 17674 44218 43911 36369 44728 10213 32795 43394 1685 32571 34004 824 46078 48103 16895 0 43864 39825 32773 11054 17635 41813…
44845 17674 44218 31588 13901 32571 7139 42313 36328 18528 43394 1685 2038 27889 33458 8656 48103 16895 0 41951 44746 17104 487 5240 48785 41570 41813 4360 114 32252 18178 3653 35174 16585 2038 11308 9535 27210 10435 3457 5240 39576 725 18390 9535 14703 39245 33468 15728 9599 37537 40527 40236 10798 41813 47520 29073 40703 33458 37597 15313 24888 15979 19488 17951 34004 18385 9274 49150 43057 149…
44845 17674 44218 272 29436 12766 33985 11054 22747 25724 23433 29017 26675 40537 8479 23433 35209 26675 40537 8479 25861 18613 23460 32377 4272 42834 28982 35518 43373 3297 5600 40621 36563 34527 8960 17635 7358 20158 23382 35151 23798 4180 3588 5722 34407 9196 13786 22747 41570 34004 26916 725 28109 24888 29238 38592 40456 28393 32645 31255 42279 21962 17721 5197 22518 22017 43787 7034 43112 19…
44845 17674 32571 34004 2038 6100 9535 9535 14703 33468 2038 23000 38642 1923 22020 38642 10798 18752 33255 4982 22139 27674 38642 40236 4360 19065 38642 31215 224 30798 38642 43112 1830 24193 40703 15313 21362 24888 33458 23709 40703 35697 33289 34004 18385 9274 49150 43057 31215 34004 18385 36994 39783 14901 4132 15699 26008 6037 41900 10185 44845 17674 9535 9535 15471 14466 14901 4132 15699 26…
44845 17674 44218 33653 27999 2901 33762 18706 13258 35418 34004 26916 725 18390 31588 38730 13901 487 5240 48785 13924 5240 11308 6878 21217 19077 37285 5197 27668 43112 48670 17104 1351 10889 27309 42255 18072 43112 41813 19447 27309 42255 41813 22284 41661 42279 43112 46933 45320 31835 37285 23165 33762 18706 13258 5773 17674 36328 33222 6370 2038 23000 33458 15969 9862 29063 4154 1455 39336 1…
44845 17674 44218 20724 2901 20078 23351 46810 45970 22824 31589 39698 46449 42985 14319 36957 31309 24960 24111 45975 34598 5829 41331 34776 7548 21206 41122 20078 3409 44218 34004 40236 26916 12031 41122 31652 39698 29238 23704 12216 155 13628 37285 17528 15081 19217 11308 32571 5197 44746 17104 28243 26551 43112 24451 41661 9005 18003 28284 3766 5507 155 20781 11894 27108 12216 34193 37465 132…
44845 17674 44218 32476 34004 39698 5773 493 12929 48785 32571 34004 9363 42598 26916 409 5773 24420 22009 15089 25060 28393 1550 2038 23000 9535 9535 28433 12929 42990 725 14901 4132 2535 41072 43214 5880 10660 44845 17674 44218 8172 26005 28702 2901 14029 44805 4360 10658 38096 38096 29641 38096 7177 24690 5423 24111 2727 40662 36369 43112 25630 29840 46732 29840 47520 19470 2813 18692 9352 185…
44845 17674 44218 32312 24963 15728 32294 34737 7490 3368 48747 38730 13901 19447 32571 27889 33458 17459 48103 0 38388 48041 43752 32364 36623 48435 10889 27309 13628 16895 12031 5997 30582 9535 9535 33458 29063 34384 48785 33458 40660 43699 4125 5773 493 48785 27210 12929 27496 18288 9421 18390 25426 9535 14703 33458 43399 41661 26916 15084 19219 34004 18385 9274 49150 43057 31215 34004 18385 3…
44845 17674 44218 29184 38964 7580 14699 2901 6441 21207 2901 3457 46468 4595 48311 9166 9663 47520 8380 31885 14763 1279 29603 48611 46917 21362 47245 24207 47076 21023 23391 41618 11054 37193 21207 29436 39245 46449 47246 39943 47098 42463 3457 4982 36007 39718 18588 4272 6370 47098 16191 12766 24963 39442 48539 32341 47520 37389 2465 29603 39187 1279 33915 43112 29238 45097 43112 33746 12110 4…
44845 17674 44218 8033 45825 6904 1718 2901 32557 612 47842 15529 42668 30639 21207 27818 29641 14978 49385 23875 24222 16382 17635 25630 4352 29487 7938 18584 22701 45635 28936 49150 12766 998 40621 29034 44490 40727 18816 18613 46335 1504 8839 34497 16988 28150 29527 21755 28570 40537 32040 21755 29527 38358 27660 24222 11054 28631 27580 45097 45859 5822 27240 12274 1504 4444 36309 16895 37986 …
44845 17674 44218 38730 13901 30397 39698 29364 18374 3709 32571 27668 1830 17459 0 487 5240 12929 48785 4773 30784 41706 19447 41570 8589 44746 17104 13628 16935 31215 17528 13901 5997 30582 25006 13901 1570 40028 46468 29238 46697 20202 37116 40028 37128 31812 31064 29238 9535 9535 7545 37225 15728 14901 4132 15699 28583 976 10323 10185 44845 17674 44218 6432 28379 21207 13720 17709 44805 34370…
44845 17674 44218 12216 28243 7636 9735 2170 29238 28261 24952 4973 26916 16680 28243 45763 4982 38752 32571 28243 15808 28261 10953 41122 9735 44372 24952 43041 9535 9535 39245 28771 33373 28284 36712 41122 44372 33458 16680 28243 2961 41670 18544 9287 19819 3457 33373 33458 2038 41122 9599 41344 47054 34004 18385 9274 49150 43057 14901 4132 15699 27044 28570 30620 10185 44845 17674 44218 43335 …
44845 17674 9535 9535 15471 34004 49385 14901 4132 15699 28695 42169 47976 10185 44845 17674 44218 31215 24290 38730 32571 27668 22518 17459 3709 2235 46078 5773 493 48785 28393 40236 40042 26916 6380 15024 10889 32989 11054 29800 27309 18072 18544 47520 8913 3437 9287 20363 32795 43699 28393 293 41706 30784 13628 16895 725 18390 44797 30166 18561 5957 19693 30727 45068 32669 41990 5997 30582 139…
44845 17674 44218 6809 16283 27945 34648 2901 17709 44805 4716 23165 37389 2901 42668 21207 13720 13415 7765 4444 36328 10658 30139 42837 33984 29641 7177 7221 29929 25627 29929 18272 12274 47802 24468 44218 4146 32571 5197 27668 30858 1351 17459 44746 17104 18561 13628 30109 21206 412 5764 41427 44796 41570 41570 18561 5957 3709 31128 41570 38877 18033 3653 35174 14620 29840 29296 41640 19447 58…
44845 17674 32571 34004 2038 23000 9535 9535 14703 31215 30379 44874 20514 37899 41592 36128 22950 4982 32606 9497 7982 29285 23591 15024 18178 23591 36369 1666 29238 23904 1962 13901 38642 40703 21362 24888 38642 23709 40703 35697 33289 34004 18385 9274 49150 43057 31215 34004 18385 36994 39783 14901 4132 15699 26008 6037 41900 10185 44845 17674 9535 9535 15471 41556 38408 13258 14901 4132 15699…
44845 17674 44218 47479 2038 47201 24963 41570 38730 13901 32571 27668 43864 0 44797 30166 18561 5957 19693 30727 45068 6370 5773 493 48785 4773 30784 40662 146 32252 20781 48311 319 47626 13329 41813 18178 3653 35174 25006 13901 1570 40028 46468 28393 41057 24193 40028 37537 25269 28393 9535 9535 15449 2038 725 18390 9535 14703 33458 28584 39529 47552 29067 37244 9535 6970 24888 34004 18385 9274…
44845 17674 44218 32476 12929 38233 32150 5773 493 42550 32876 42421 39709 12765 9535 9535 34004 39385 12929 32150 47653 15690 45928 26254 12766 26254 26321 12766 37903 20078 12766 20078 37903 26321 12766 27463 20078 12766 6781 20078 12766 29641 26167 29641 32571 37756 1028 17023 32475 725 14901 4132 41797 28570 2118 49391 10660 44845 17674 44218 8972 334 2901 31684 28225 40621 8479 28008 31659 4…
44845 17674 44218 31588 38730 30397 48631 24290 45324 2038 2198 32571 36328 8999 998 8960 39814 27668 11505 30639 42577 17459 3709 2235 43821 16666 40236 26916 21647 17104 3421 30896 47150 22518 28393 557 48041 35301 30798 41706 487 39885 12929 32888 146 20781 24534 40928 37193 37268 46335 37268 17275 815 5829 43112 43473 36067 19975 18178 3653 35174 14620 15389 13628 16895 11308 13901 30397 5997…
44845 17674 44218 47479 36328 26669 43394 1424 2038 23000 5240 38730 32571 34004 1830 27889 46078 17459 43864 3709 2235 487 5240 48785 7034 42121 26084 11054 18613 155 20781 32252 7034 45266 18613 10889 27309 18072 11308 3232 44797 18561 19693 45068 14595 25006 41057 27023 36712 35392 40028 48952 43269 29238 9535 9535 2038 23000 18390 9535 14703 33458 10798 1923 22020 40236 10889 24888 19602 4753…
44845 17674 44218 43926 7139 48469 12795 43394 2727 20451 31588 13901 32571 27889 33458 9363 17459 48103 3709 2235 43864 5773 7331 12929 48785 19447 36623 27309 42255 146 11894 32252 18178 35174 3653 43112 48670 44797 30166 33984 6239 29929 45068 32669 9535 9535 2038 43926 725 18390 40662 557 48041 35301 9535 14703 15979 19488 14700 33458 38642 12929 27210 40236 12766 22896 33458 38642 39529 9599…
44845 17674 44218 43926 7139 36328 26669 43394 1424 39698 17023 5240 38730 32571 27889 33458 17459 48103 3709 2235 43864 5773 7331 12929 48785 19447 36623 27309 42255 146 11894 18178 35174 3653 11308 4656 43112 48670 44797 30166 33984 6239 29929 38876 30752 29929 45068 32669 9535 9535 2038 43926 725 18390 40662 557 48041 35301 9535 14703 15979 19488 14700 33458 38642 12929 27210 40236 11092 22896…
44845 17674 44218 47479 2038 23000 5240 38730 32571 1830 27889 46078 8724 17459 1351 28393 43112 48670 17104 10889 39814 24900 10889 27309 18072 11308 3543 13628 16895 25006 13901 1570 40028 46468 29238 41057 24193 40028 37537 25269 29238 41057 27023 36712 35392 40028 48952 43269 29238 9535 9535 2038 23000 18390 9535 14703 33458 10798 1923 22020 24888 40236 10889 19602 4753 2038 40703 39431 29063…
44845 17674 44218 33102 20417 23505 2901 36328 49060 29193 6797 16124 8717 47540 23196 21332 36957 33255 10006 3297 6797 16124 36842 12973 26501 36798 8717 47540 29022 49150 8479 18047 8479 37663 17635 25270 47842 27409 31589 40662 44752 11054 31981 31588 9166 31588 1822 34004 26916 725 18390 487 5240 12929 13901 21217 47401 37285 17528 22896 12999 11308 17721 5197 22017 44746 17104 11821 32154 2…
44845 17674 44218 5139 16421 2901 32571 46235 8933 7034 36657 37537 37811 2727 27674 36701 13946 29285 44490 36712 27757 10236 37899 18345 42410 557 48041 35301 10399 2229 39853 36536 6513 3170 8421 11555 1758 23928 8033 39825 44157 13258 10889 25006 13901 1570 40028 46468 28393 24794 45645 37116 40028 46468 28996 28393 41057 24193 40028 37537 25269 28393 41057 27023 36712 35392 40028 48952 43269…
44845 17674 44218 1167 47040 44415 6208 2901 36328 33263 43082 45825 43394 1424 31588 1822 9166 47520 29073 39718 16191 13901 19616 31588 18374 3709 32571 27889 33458 10150 22017 487 5240 12929 19447 24352 24328 10889 27605 13628 16895 44797 30166 33984 5957 19693 30775 45068 43864 3709 2235 25006 13901 1570 40028 46468 28393 24794 45645 37116 40028 46468 28996 28393 34088 40456 24131 40028 46468…
44845 17674 44218 40042 13901 32063 29238 3457 29063 31215 9735 13924 5240 32571 27889 33458 9363 431 30397 11308 17459 43864 33985 30166 18561 5957 19693 30727 45068 32669 487 5240 12929 48785 13628 16895 28428 39814 40744 4552 27309 18072 557 41706 30784 18178 3653 35174 1550 2038 33984 22896 725 18390 13901 5997 30582 25006 13901 1570 40028 46468 28393 24794 45645 37116 40028 46468 28996 28393…
44845 17674 9535 9535 15471 49385 14901 4132 15699 26008 6037 41900 10185 44845 17674 44218 43050 28126 2901 20700 27023 34579 37986 1010 36180 34581 44482 4686 34004 26916 725 25426 38730 39698 45324 13924 5240 39698 7249 1963 2568 37244 31588 13901 7473 1919 12999 32571 19447 7473 44728 24794 14094 42279 90 38481 32215 14094 30109 9886 21456 12274 11031 34426 34540 18288 23749 37986 1010 36180 …
44845 17674 44218 34804 38730 32571 725 18390 5197 27668 557 48041 35301 30784 41706 24605 43359 19307 1400 44601 10889 14094 21456 44752 25473 9904 14094 8189 5829 8785 18178 35174 14620 31215 41674 26916 22896 5997 30582 25006 13901 1570 40028 46468 24794 45645 37116 40028 46468 28996 41057 24193 40028 37537 25269 28393 9535 9535 48517 15089 28433 10798 10435 41344 15728 14901 4132 15699 34320 …
44845 17674 44218 43911 36369 8933 7034 45266 43394 1685 32571 34004 824 48103 16895 0 43864 557 48041 41706 15295 30784 18528 5834 19790 30798 19447 39825 146 10889 27309 28393 40236 26916 20959 15024 43112 48670 44797 30171 5959 41411 6370 9535 9535 1550 4690 16323 29063 41344 43911 14901 4132 15699 1250 28570 1850 21748 10185;0
44845 17674 44218 31588 13901 32571 43903 7139 36328 27263 46841 43394 1424 2038 27889 33458 8656 48103 16895 0 41951 44746 17104 487 5240 48785 114 32252 41570 41813 4360 10889 36623 114 27309 18072 18178 3653 35174 11308 9535 40662 4773 27210 10435 3457 5240 39576 725 18390 9535 14703 39245 33468 15728 9599 37537 40527 40236 10798 41813 47520 29073 40703 33458 37597 15313 24888 15979 19488 1795…
44845 17674 44218 38730 32571 27668 5197 46078 26916 12031 17459 0 30858 4773 30784 41706 10889 19447 42075 10889 45292 27309 18072 409 15089 43821 18178 3653 35174 13901 5997 30582 41057 30302 38701 28393 38366 23274 25006 24794 45645 37116 40028 46468 28996 28393 41057 24193 40028 37537 25269 28393 9535 9535 28393 10798 15728 9363 2064 48517 41813 14901 4132 15699 6988 45175 41900 10185 44845 1…
44845 17674 44218 25887 2901 8862 43178 37362 22131 34004 36328 33222 8814 48747 26916 1622 11308 40042 25747 45324 47391 1919 39698 13901 146 13024 36551 31588 31349 48853 31588 17535 4272 30397 32571 44746 17104 1351 114 32252 11894 13901 13024 34193 37663 43112 48616 35447 19447 27309 5834 4038 23749 36328 33263 8814 5773 17674 9535 39334 13901 34004 45006 29238 36067 2038 6100 11255 28150 388…
44845 17674 44218 32050 2901 3368 2901 7494 37362 16711 20242 21207 2901 47520 33073 29641 8066 21755 21859 13302 14029 17709 44805 8862 43178 8814 48747 44218 34004 36328 33222 8820 48747 40042 5773 24419 1919 31349 48853 12274 33176 31588 2064 20421 39698 13901 146 13024 39825 19447 31588 17535 4272 30397 17721 5197 30858 27668 44746 17104 1351 114 11894 13901 13024 34193 37663 4567 48616 43112…
44845 17674 44218 23505 2901 17709 44805 21207 47520 15456 13664 8960 42999 7494 37362 7805 29034 21859 24438 5507 14494 39825 24438 26091 21129 3750 12241 3480 13258 29022 8479 16988 8479 19578 21859 28376 47721 31061 4038 11821 27299 32154 21874 24438 5507 44218 34004 36328 33222 10254 21859 24438 5507 48747 26916 725 18390 40042 31349 1919 33176 29238 22896 1508 31588 31349 48853 2064 20421 39…
44845 17674 44218 32312 1167 33100 39385 43903 25906 2901 38006 10746 6811 39245 23646 28592 31588 1822 9166 37362 21207 23218 18272 39245 41485 37861 27369 6371 37861 32571 17721 19065 27889 33458 9363 30896 22518 36551 22017 17459 3709 2235 39885 493 12929 48390 33353 11023 30784 19447 44157 11054 8589 27309 18072 155 20781 13628 16895 40236 26916 12031 18390 5997 30582 13901 25006 11505 4601 4…
44845 17674 44218 38176 15567 45040 725 28109 7230 34004 1550 2038 23000 45040 40042 17023 29364 2943 37765 39245 42400 17349 46449 5240 42598 19618 40703 6970 5773 39595 3462 23749 34004 27889 33458 9363 11779 30631 2038 23000 9535 9535 42357 725 6970 44519 38176 30425 14469 33026 9535 14703 39245 38169 45975 19618 38199 15366 34004 18385 9274 49150 43057 31215 31465 39783 14901 4132 44742 29269…
44845 17674 44218 1174 46965 32571 46965 46235 8933 7034 36623 7057 2727 27674 34004 11441 13946 30784 30798 27757 10236 10399 35973 39825 36536 31215 31446 46587 3168 34923 8421 1758 36054 14986 39825 10389 13258 23928 19447 39825 7473 13258 10889 20321 29800 43153 48670 18561 5957 41951 36328 9535 9535 23663 29022 37369 9599 37934 41057 38701 10798 15728 10427 15471 41677 37174 3457 13841 725 1…
44845 17674 44218 45210 40881 37771 31215 15567 39859 45409 32989 39245 45409 32150 5507 14901 4132 14046 26720 45893 38079 10529 38876 34857 44845 17674 44218 40124 28982 12766 33985 26321 29351 31215 41331 10282 41112 10480 22051 17142 3683 34776 31257 8479 14363 8479 14363 8479 14372 34776 3457 14372 8479 8479 8479 22089 5507 41556 47360 13518 16653 12650 42648 37000 2482 20429 42648 41570 855…
44845 17674 44218 32476 34004 39698 5773 493 48785 38730 31349 48853 9535 28433 12929 34685 39245 2064 11618 29238 493 9599 37084 1919 725 14901 4132 7617 21280 27772 44845 17674 44218 38730 32063 32571 27668 3321 46078 487 12929 48785 47391 16895 725 31204 10889 6687 19447 31249 36503 14620 12165 5491 46697 49150 44386 18178 3653 35174 11308 38679 293 41706 30784 43112 48670 33985 30166 18561 59…
44845 17674 44218 16283 21185 18523 22173 5187 18774 2901 13728 18544 47520 29548 29641 10419 23057 21362 13901 14620 19136 10684 34826 16988 6502 27674 47524 7252 46697 2463 8257 24963 4444 12796 20163 34814 7361 29840 44218 4686 34004 42598 36482 26574 26916 40042 45324 34658 5240 32063 32341 38730 40042 45324 6588 3462 45798 48301 21217 19077 28393 32571 5197 30858 27668 1351 17459 44746 33985…
44845 17674 44218 32312 2038 23000 22824 42956 725 25453 7177 11001 45131 45097 26184 38999 21887 49392 19207 16988 22807 13513 18816 2779 4837 12766 47520 25689 42951 20078 6370 34004 3792 28855 2901 9166 44556 8113 20517 7632 42463 37528 15313 21362 12766 28150 24749 40441 7632 4686 8326 26518 42550 12795 36286 21206 31145 9580 26518 17671 31442 25235 33609 12766 28150 42550 15883 46146 26916 1…
44845 17674 44218 34004 3543 34799 17671 32568 14901 4132 14046 1951 47804 10529 38876 21485 21719 44845 17674 44218 36083 10746 32063 9363 34799 16323 15728 7632 34004 39385 28376 39148 5681 7632 34004 41078 1324 42382 29022 44549 4706 48430 32656 48390 1305 25351 34004 42382 41078 31215 7701 39385 1241 31215 23270 7085 34799 36345 45324 42956 40871 34004 14319 32063 38592 22727 3457 29980 39148…
44845 17674 44218 38730 13901 32571 27889 33458 45210 16746 17459 3709 2235 32195 557 48041 35299 41706 30798 7034 35673 43112 19307 24602 146 20781 11894 13628 16895 30109 21206 5997 30582 25006 11505 4601 4982 22139 40028 14763 29063 29238 13901 1570 40028 46468 29238 24794 45645 37116 40028 46468 28996 28393 41057 24193 40028 37537 25269 28393 9535 9535 30438 11362 47401 28393 39595 48041 3549…
44845 17674 44218 1167 47040 44415 3206 2901 29436 36328 33263 33618 48747 43394 1424 31588 1822 9166 37362 47520 29063 10583 46078 32571 10150 22017 4360 1351 17459 3709 2235 487 5240 12929 19447 36623 146 10889 27309 13628 16895 725 28109 25006 13901 1570 40028 46468 28393 24794 45645 37116 40028 46468 28996 28393 9535 9535 47694 37225 18478 1861 9599 41344 42770 9535 14703 33458 28109 43399 41…
44845 17674 44218 25979 2901 20078 23351 46810 29667 5829 41331 45475 17104 46830 4444 47520 19406 2961 20522 31588 33879 9166 1822 31588 9246 36957 31309 44805 42463 20522 34776 3546 34967 41122 18685 20078 3409 44218 34004 26916 39371 31257 39698 13901 19616 146 1963 3457 47520 29067 38730 47391 40042 1622 31215 17528 43593 35072 38642 19217 39698 12999 2170 41122 39385 19592 31588 18588 31588 …
44845 17674 44218 34004 38730 32571 47479 36369 48326 43394 2727 39854 6224 42313 34004 27889 33458 14595 13901 17459 48103 0 43864 43112 48670 44797 18561 19693 45068 487 5240 48785 4773 40662 2038 114 32252 8109 244 19758 13628 8189 18178 3653 35174 11308 12999 25006 13901 1570 40028 46468 28393 24794 45645 37116 40028 46468 28996 28393 9535 9535 34004 2038 37244 9497 725 18390 9535 14703 33458…
44845 17674 44218 6432 40969 28570 10643 21207 6371 28243 42814 32341 36067 41472 2611 42668 45087 3412 38358 21362 8822 1570 44679 24465 8846 12130 8757 8814 10040 10060 26856 15404 48337 35209 5733 41570 34004 39698 13901 35081 19447 487 12929 31349 48853 15081 19217 32571 44758 1351 44975 25587 5957 33176 45006 114 11894 13814 35081 19447 36921 42711 20321 19447 42279 42711 9288 23749 36328 71…
44845 17674 44218 48892 2901 6838 25630 2813 918 11279 466 19007 44254 39975 21207 12766 34264 1570 37986 17378 5525 17142 3269 21028 23646 37914 41919 48390 35118 45067 23646 30707 5444 34004 725 16744 38730 29238 41813 18752 23646 30707 23749 5773 17674 36328 45067 2482 44419 11054 29238 36575 27726 23646 30707 36067 2038 36067 39340 37633 31253 37633 28583 14901 4132 14045 18668 22915 47703 10…
44845 17674 44218 38730 32571 43660 17459 1351 34923 30896 32195 22017 28393 557 48041 41706 30784 43752 30109 21206 487 39885 12929 48785 146 32252 27023 29821 28393 10889 942 18178 3653 12382 5997 30582 25006 11505 4601 4982 22139 40028 17674 13786 11572 37116 40028 13583 31797 31812 13901 1570 40028 17674 13786 24794 34923 37116 40028 37573 24198 41057 24193 40028 37537 25269 9535 9535 28393 9…
44845 17674 44218 10637 2901 44805 20078 33984 23351 14494 46810 18824 14494 32636 8168 12858 49331 24960 25019 22759 45944 23360 36737 45409 4750 4750 2038 31215 39245 46449 34776 8168 12855 49331 12766 5829 24794 26530 41122 28762 35678 20078 3409 24960 31652 37134 17721 45950 23360 23366 45950 23360 45944 23360 4750 4686 34004 26916 39698 13901 146 13024 27108 24826 39698 29238 13592 38730 250…
44845 17674 9535 9535 46152 26916 45360 38679 2998 14901 4132 15699 11798 41686 41259 10185 44845 17674 44218 39245 36051 24888 33985 30166 8881 7426 30109 26838 27309 16023 2462 26519 10419 14901 4132 14046 26273 10643 28741 10529 42770 31797 44845 17674 44218 6838 25630 44051 37389 22677 46830 46311 5628 46830 27619 28007 42301 43336 6879 10564 19362 31589 24111 12765 9789 12765 24835 6370 1276…
44845 17674 32571 15728 32312 32568 42556 28379 2901 6034 43593 24960 10746 12766 39356 42591 35940 34088 48138 41813 33588 25351 44914 33837 23211 26437 42577 36390 4837 2339 18244 40662 44910 39171 45925 1487 38180 40443 34088 26491 45097 10480 41570 6370 22536 32341 45097 45859 41570 6370 35940 32341 27032 38358 13024 5503 4444 21362 27597 44796 9303 43360 28771 29050 16028 6811 14012 31684 18…
44845 17674 44218 6208 2901 20078 23351 14494 46810 24960 3546 34967 5183 34776 3546 34967 21206 41122 18685 3409 35678 26321 4020 12274 24181 34004 26916 12031 41122 38730 31588 13901 146 35352 487 5240 1923 48390 33353 11308 5240 39698 13142 41813 48390 47626 15089 37285 39698 17023 2170 13901 30183 5197 44758 28243 9005 18003 28284 114 24534 11894 24097 31215 34188 28771 4464 8479 75 7805 4713…
44845 17674 44218 32476 9535 9535 14703 34004 37411 2038 6100 33458 43903 6904 1718 38642 1923 3457 2038 23000 39783 41057 24143 1923 23829 33458 38642 45597 1919 12667 42673 17654 31726 30397 5240 39999 38642 31442 22148 10280 28560 1919 47537 16551 14359 15979 19488 14700 4637 28584 9825 2285 32476 35518 13485 28150 16551 34004 18385 9274 49150 43057 31215 31465 39783 14901 4132 45452 28740 272…
44845 17674 9535 9535 21772 36657 2038 37537 24888 14901 4132 15699 29701 5103 18779 10185 44845 17674 44218 33109 45049 2901 32557 45622 31652 5266 21207 2901 42951 21922 6371 20233 28109 44679 47850 37448 43360 25786 34540 30784 9637 24468 4811 37039 4444 13901 146 48853 28771 16108 22574 48301 13231 998 20233 14451 25706 14604 27023 8479 5600 9580 37986 29527 33894 6799 35448 11989 36188 34715…
44845 17674 44218 6432 40969 34077 5240 9497 2038 23000 2038 9599 13352 37633 40969 14901 4132 14045 39094 19349 39217 10529 38876 8033 20451 44845 17674 44218 6432 40969 25426 49083 2901 13720 21207 31684 34923 725 41900 6970 8846 10456 34349 25130 13664 14288 7172 48747 2463 8257 12765 44218 34004 42598 5240 21217 19077 28393 31588 13901 146 487 12929 37811 11308 32150 32571 5197 27668 30858 44…
44845 17674 44218 2038 47479 23000 36328 23544 40537 46324 46879 48311 43394 6224 38730 32571 27668 46078 43864 0 44797 30166 18561 5957 45068 6370 14595 1919 31145 47593 4773 30798 40662 155 32252 44752 18613 47473 21504 8189 18178 3653 35174 30822 12099 11308 32150 9535 9535 2038 47479 23000 725 18390 9535 14703 15979 39431 40703 44446 2038 33468 38642 47520 44752 47473 20451 34004 18385 9274 4…
44845 17674 44218 32312 32568 47546 15728 26036 18989 6040 2901 25216 31728 47201 7710 42638 19451 146 35209 42999 35462 18603 8839 21312 25431 48761 25392 21403 18244 39171 45925 39356 42591 35940 34088 48138 4070 14319 25351 32341 7710 42638 37986 19451 146 21957 26856 11605 5733 3988 46917 35211 32645 43112 43473 24960 14959 21362 31534 48747 17780 40120 6531 23615 27023 8960 26856 38962 34004…
44845 17674 44218 27260 2901 36328 33222 22773 47626 34004 5240 38730 31588 13901 21217 47401 37285 15081 19217 487 12929 48785 32571 5197 44746 17104 114 40928 19189 11894 24097 34193 19447 30896 47626 11605 90 18033 3653 5240 35174 23749 5773 17674 36328 33222 9535 2038 23000 38876 20854 5004 14901 4132 14046 5004 42140 14878 10529 38876 32637 20615 44845 17674 44218 38730 12216 39825 44490 458…
44845 17674 44218 26776 2901 36328 33222 22773 48747 34004 5240 38730 31588 13901 21217 47401 25060 37285 487 12929 48785 32571 5197 44746 17104 114 40928 19189 11894 24097 34193 19447 36623 27309 42255 43112 19307 18033 3653 5240 35174 23749 5773 17674 36328 33222 9535 2038 23000 38876 20854 5004 14901 4132 14046 5004 42140 14878 10529 38876 32637 20615 44845 17674 44218 38730 13901 32571 46078 …
44845 17674 44218 19732 2901 36328 33222 33206 48747 34004 39698 29238 13901 146 21217 47401 2064 15081 19217 487 12929 48785 32571 5197 44746 17104 114 40928 19189 11894 24097 34193 35447 18033 3653 5240 35174 23749 5773 17674 36328 33222 9535 2038 23000 38876 20854 5004 14901 4132 14046 5004 42140 14878 10529 38876 32637 20615 44845 17674 44218 39718 13901 19616 22513 13258 12999 15081 19219 32…
44845 17674 9535 9535 19602 1758 22139 10358 47133 41122 9535 14703 33458 2038 23000 9599 41344 15728 34004 18385 9274 49150 43057 31215 34004 18385 36994 39783 34004 39245 10798 14901 4132 15699 43051 14667 27287 49120 10185 44845 17674 44218 18278 2901 20078 23351 46810 34776 11249 41122 28762 20078 3409 44218 34004 725 41122 38730 5773 493 12929 11308 12999 21217 29687 37285 31215 17528 36551 …
44845 17674 9535 9535 34004 35120 557 48041 35301 31215 12283 42673 38396 32341 24290 37411 2038 9354 38876 16323 10289 33458 28393 34004 557 14901 4132 15699 25782 42146 29873 10185 44845 17674 44218 6432 28379 48445 44805 38202 47520 6769 41070 41570 34004 824 26916 2943 45324 2038 40042 43391 24415 1541 36328 31588 13901 31588 31349 48853 31215 17528 33879 38730 5197 27668 30858 1 43112 48670 …
44845 17674 44218 19104 34004 31588 13456 13901 30397 725 32571 34004 11260 26916 1830 27668 2853 9363 8724 48103 16895 3709 2235 17459 40236 4567 16666 48138 43864 43112 48670 17104 1351 3297 31128 38877 18178 3653 35174 47245 39825 41606 6513 11054 14620 30183 23749 42279 48390 1305 17899 38358 37116 30260 10240 13135 11505 19563 31059 40597 26916 9535 9535 28376 12495 6175 39688 38358 23118 45…
44845 17674 44218 45210 2038 33462 40703 42463 48390 2285 36067 24978 14957 29436 32341 10456 45298 40662 6531 37914 9599 33462 38876 20233 27945 38876 7869 7785 38876 6432 16428 14901 4132 14046 7785 10169 43050 41259 10529 38876 8033 20451 44845 17674 9535 9535 28393 10798 7547 37225 15728 9535 14703 33458 9363 2064 14901 4132 15699 41494 21162 40956 10185 44845 17674 44218 38730 30397 48631 32…
44845 17674 44218 8239 2901 33300 14094 21487 47626 38482 24738 23351 20078 33984 24963 12766 36116 24571 45952 21481 21678 18871 46810 31589 47040 7573 10006 21928 34004 26916 727 41122 39718 17023 13901 35352 29929 41813 47626 487 5240 12929 48390 33353 11308 9735 47391 16895 48372 3457 40662 44752 5773 9902 18603 32571 5197 27668 44746 17104 1351 35352 37268 16314 14620 20989 26501 13258 39825…
44845 17674 44218 43911 36328 46449 8033 11054 16236 5507 6370 20451 41570 38730 32571 36328 41570 24888 7766 28109 19447 39814 5507 28560 6370 10954 27309 16624 487 44319 48785 41570 48670 17104 9535 9535 2038 6370 18390 9535 14703 33458 40235 31215 40662 10889 12929 27580 34004 18385 9274 49150 43057 31215 34004 18385 36994 39783 34004 39245 10798 14901 4132 15699 15156 28570 43815 6259 10185;0
44845 17674 44218 8033 36128 7957 36328 22950 17674 41075 29388 5708 24177 5507 41570 824 14752 5197 27668 14620 32773 5507 6370 10889 6687 33468 20451 28393 20321 20363 25825 49271 14901 4132 14045 25825 3950 49271 34357 10529 15295 44845 17674 44218 38730 30397 32571 34004 36328 41082 27475 5706 24222 5507 29388 725 18390 27668 46078 3709 2235 41988 44797 18561 19693 45068 13901 12929 27496 577…
44845 17674 44218 34004 24290 19975 10123 25093 26565 10150 9748 9535 9535 43530 4690 32469 14901 4132 15699 44740 6970 43050 10185 44845 17674 44218 34004 1174 32294 48571 43903 21206 29929 38730 19519 24826 31588 38730 13901 725 18390 32571 27889 33458 10150 22017 487 5240 48785 12929 6036 35120 557 48041 31215 40280 13628 16895 41813 32252 17459 3425 5997 30582 25006 13901 1570 40028 46468 283…
44845 17674 32571 17674 32568 15728 34004 31215 40490 29022 23663 28393 24675 21645 47520 13965 2038 47880 17671 32568 21206 25006 2059 35215 45645 40120 40028 46286 37116 33946 4406 29285 6710 2128 41057 24193 40028 37537 25269 41057 47076 37324 40028 30260 37116 43136 11505 4601 40028 37128 31812 31064 48107 16895 37116 40028 37128 31812 31064 9535 9535 37174 10236 43530 37268 18390 9535 14703 …
44845 17674 44218 31588 13901 32571 43903 7139 36328 18319 23646 26970 25101 32773 43394 5950 42313 2038 27889 33458 8656 48103 16895 0 41951 44746 17104 44797 30166 487 5240 48785 10889 32720 33276 32989 13258 27309 18072 114 32252 18178 3653 35174 11308 9535 40662 4773 27210 10435 3457 5240 39576 725 18390 9535 14703 39245 33468 15728 9599 37537 40527 40236 10798 41813 47520 29073 40703 33458 3…
44845 17674 44218 34004 39698 17023 5240 41122 44372 5240 42416 28827 32571 15567 34004 26916 725 41122 16744 5197 27668 30858 46078 17459 487 5240 12929 48785 28243 19189 28261 37968 9005 18003 155 32252 24097 34193 47538 9942 75 7805 47133 19447 12165 27309 5834 4038 27782 19077 15089 19077 18178 3653 35174 14620 13901 9535 9535 15979 1758 22139 10358 47133 41122 11724 10798 9599 37225 15728 95…
44845 17674 44218 9599 12885 37636 1732 2038 23000 40703 15623 12766 40703 7869 6519 38260 6519 14901 4132 14045 28583 30411 10529 38876 8033 20451 44845 17674 44218 2901 36328 45622 45928 32040 5370 25706 41570 4146 23165 22483 42301 22628 7177 1550 17721 26512 40662 14094 39245 10889 3354 29800 14901 4132 14045 28583 30411 10529 38876 8033 20451 44845 17674 44218 38730 13901 34549 32571 46078 1…
44845 17674 44218 41278 2901 5755 14494 10426 5755 23704 26856 8479 49150 8479 49150 8479 7934 32606 45617 3750 4518 10972 27658 16988 13572 16533 25453 35627 29361 2901 44805 12274 2901 36328 33263 45622 45928 34004 12031 26916 38730 31588 13901 12216 15089 37193 2064 32571 5197 27668 30858 114 32557 7393 18178 3653 5240 35174 19447 10889 18613 23749 5773 17674 36328 33255 9535 13352 14045 1732 …
44845 17674 44218 47479 1167 23063 36328 23544 40662 7034 43394 2727 20451 1508 32312 2038 23000 38730 13901 32571 10583 46078 14595 43112 48670 18561 5957 19693 30775 45068 41951 3709 2235 487 12929 48785 19447 39825 42071 10889 46252 27309 18072 11308 13620 16895 25006 13901 1570 40028 46468 29238 24794 45645 37116 40028 46468 28996 29238 41057 24193 40028 37537 25269 29238 41057 27023 36712 35…
44845 17674 44218 47479 32312 2038 23000 31588 13901 12216 32571 824 9363 725 28109 32195 48103 16895 3709 2235 14595 43112 48670 18561 5957 19693 30775 45068 41951 487 5240 48785 146 32252 19447 39825 35001 10889 8585 27309 18072 13628 16895 4982 18178 3653 35174 25006 13901 1570 40028 46468 28393 24794 45645 37116 40028 46468 28996 28393 41057 24193 40028 37537 25269 28393 41057 27023 36712 353…
44845 17674 44218 31588 13901 32571 43903 7139 36328 18319 23646 26970 25101 32773 43394 5950 42313 2038 27889 33458 8656 48103 16895 0 41951 44746 17104 487 5240 48785 10889 32720 33276 32989 16988 27309 18072 114 32252 18178 3653 35174 11308 9535 40662 4773 27210 10435 3457 5240 39576 725 18390 9535 14703 39245 33468 15728 9599 37537 40527 40236 10798 41813 47520 29073 40703 33458 37597 15313 2…
44845 17674 44218 2038 47479 23000 36328 8933 7034 14302 25746 47333 31556 43394 2727 20451 38730 32571 27668 46078 43864 0 44797 30166 18561 5957 45068 6370 14595 1919 31145 47593 4773 30798 40662 319 47351 41813 155 32252 13628 16895 4982 18178 3653 35174 11308 32150 25006 41057 24193 40028 37537 25269 29238 41057 27023 36712 35392 40028 48952 43269 29238 9535 9535 2038 47479 23000 725 18390 95…
44845 17674 44218 34004 38730 13901 30397 4690 24290 41659 26916 42598 13901 19447 45597 9288 27108 24826 29238 40236 26916 39698 13925 5981 24826 16988 40042 21207 47121 12766 17528 32571 34004 14880 28393 6566 31994 4920 20959 15024 725 18390 30582 30858 34923 10150 5997 27668 17459 18178 3653 28393 47520 8717 7473 19447 7473 36798 13329 14094 42279 42673 39825 13523 12929 48785 155 20781 11894…
44845 17674 44218 29103 24960 6832 24749 6811 9646 19696 14889 14466 5736 39004 16988 7938 29987 25630 22913 46926 43127 16191 23646 7184 24749 40120 10675 45916 23314 12772 29264 21207 2948 11891 46311 35620 36444 35301 25707 2463 8257 9497 2038 23000 14901 4132 14045 45486 38701 20028 10529 42770 29103 24960 44845 17674 44218 32341 38730 32571 43660 22518 17459 3709 2235 40236 26916 32063 39885…
44845 17674 44218 43926 7139 36328 10940 2409 43394 1424 31588 13901 32571 27889 33458 9363 17459 48103 3709 2235 43864 5773 493 12929 48785 146 11894 35072 38642 41813 47626 18178 35174 3653 43100 48670 44797 30166 33984 6239 29929 38876 30752 29929 45068 32669 9535 9535 2038 43926 725 18390 40662 557 48041 35301 9535 14703 15979 19488 14700 33458 38515 12929 27210 40236 12766 22896 39529 9599 4…
44845 17674 44218 38176 15567 45040 725 28109 7230 34004 1550 2038 23000 45040 40042 17023 29364 2943 37765 39245 42400 17349 46449 5240 42598 19618 40703 6970 5773 39595 3462 23749 34004 27889 33458 9363 11779 30631 2038 23000 9535 9535 42357 725 6970 44519 38176 30425 14469 33026 9535 14703 39245 38169 45975 19618 38199 15366 34004 18385 9274 49150 43057 31215 31465 39783 14901 4132 44742 29269…
44845 17674 32571 46965 45689 17833 44728 27023 46879 37537 37811 36701 27565 43394 2727 27674 30831 224 3462 44874 5981 43399 10399 48613 14909 19168 18345 42410 30822 16025 4227 1879 10537 28393 3462 35558 43399 10399 35973 19168 4227 10537 3167 8421 11555 3641 23934 8033 18925 18932 10889 20321 29800 33985 49150 30166 18561 5957 43864 25006 24794 45645 37116 40028 46468 28996 41057 27023 36712…
44845 17674 44218 15313 20618 39334 34004 37268 16314 39825 35483 17721 19065 146 40928 11894 13814 39825 35483 37268 16314 7177 2038 23000 14901 4132 14046 28644 6309 21078 10529 38876 32637 20615 44845 17674 44218 44218 26720 2901 21362 13901 18932 22759 18588 48463 12795 38388 8066 21700 34004 40042 16191 13901 4920 48183 47391 22896 28321 39718 13901 146 33176 1963 29067 37244 1622 31215 9038…
44845 17674 44218 34004 39698 42598 5240 2943 17912 2038 23000 32571 34004 26916 18390 37193 27668 17447 48103 0 43112 48670 17104 3408 37285 28393 11006 13695 42071 24374 43752 24605 7034 37268 43112 19307 146 32252 15089 16895 18178 3653 35174 5997 30582 41057 38701 13901 28393 38366 23269 25006 13901 1570 40028 46468 28393 18327 40028 17674 13786 28393 41057 24193 40028 37537 25269 28393 41057…
44845 17674 44218 16323 42028 27897 2901 36328 10940 328 23970 14277 21207 29436 36957 31309 10888 10940 47540 30001 44249 34525 2998 45597 41861 36697 17721 24963 22824 31215 39208 21348 31215 39208 47954 3750 17801 21332 27067 12614 16988 39334 34004 16191 22683 45006 39385 26495 42837 10250 30397 4146 40042 29238 23704 8901 42598 12216 39825 35352 40042 45324 45527 41813 24826 45006 30397 4181…
44845 17674 44218 31588 13901 32571 7139 43903 2038 27889 33458 8656 43864 0 44746 17104 487 5240 48785 114 32252 41570 41827 45653 18178 3653 35174 11308 9535 9535 2038 6970 725 18390 6370 39431 9535 36328 2038 40703 9535 14703 33458 10798 15728 36328 2038 9555 37537 37811 15979 39431 40703 19488 17951 34004 18385 9274 49150 43057 14901 4132 15699 8239 6893 9435 41900 10185 44845 17674 44218 315…
44845 17674 44218 15728 44415 1850 2901 36328 992 7092 10219 32571 39385 34004 38006 7139 36328 23544 1015 7092 10219 9178 28109 27889 1830 12249 22017 487 12929 27496 1351 17459 48103 44549 11724 43112 48670 17104 4567 41813 7107 31255 33353 18178 3653 5240 35174 155 32252 24097 34193 13628 37193 25006 13901 1570 40028 46468 24794 45645 37116 40028 46468 28996 11279 28393 9535 9535 4313 37268 41…
44845 17674 44218 43926 7139 31588 13901 32571 27889 33458 17459 48103 3709 2235 43864 5773 493 12929 48785 4567 41813 7111 33353 146 11894 32252 43112 48670 9535 9535 2038 43926 725 18390 40662 557 48041 35301 9535 14703 15979 19488 14700 33458 38642 12929 27210 40236 12766 22896 37597 15313 24888 41813 18588 13901 24826 34004 18385 9274 49150 43057 31215 34004 18385 36994 39783 34004 39245 1079…
44845 17674 44218 38730 32571 27889 33458 8656 26916 725 48103 0 4773 30798 41706 43112 19307 155 32252 24097 34193 19447 13523 15089 16895 41888 30822 3653 5240 35174 12292 5997 30582 13901 25006 13901 1570 40028 17674 13786 28393 41057 24193 40028 37537 25269 28393 41057 38701 40028 9497 2243 28393 9535 9535 40280 34004 30798 19640 10772 293 10773 10889 18996 28433 41706 11724 10798 9599 37225 …
44845 17674 44218 33653 33762 16116 29022 16970 19761 27986 10372 16988 41570 34004 26916 790 28109 13924 5240 32063 13901 10006 38730 34549 35120 19563 30798 5197 27668 47520 44874 20514 4792 30798 217 18047 11452 37285 42579 30798 37285 31835 32955 43112 45320 46933 23165 33762 10372 16988 16109 29022 6370 5773 17674 36328 33222 2038 33468 38876 48420 38876 28831 38876 34744 14045 11152 14901 4…
44845 17674 44218 11031 20451 16283 33043 15153 2901 29216 26978 856 28225 6513 11054 27369 38917 24438 13258 14094 36667 17833 16039 34923 6513 11054 41570 34004 27889 33458 9363 34004 4146 30397 13628 37193 13901 40028 19447 31588 18588 6504 5197 27668 30858 17459 1351 2844 44746 17104 910 39149 44796 5764 41570 43695 3297 31128 41570 38877 114 11894 24097 29175 35447 40928 18178 3653 35174 383…
44845 17674 44218 31588 13901 32571 7139 43903 36328 9673 47540 43394 1424 27889 33458 8656 48103 16895 0 41951 44746 17104 487 5240 48785 41570 41813 4360 114 32252 13628 16895 18178 3653 35174 9535 40662 4773 27210 10435 3457 5240 39576 725 18390 9535 14703 39245 33468 15728 9599 37537 40527 40236 10798 41813 47520 29073 40703 33458 37597 15313 24888 15979 19488 17951 14901 4132 15699 8239 6893…
44845 17674 44218 19104 38730 13901 13024 5034 32571 34004 26916 11260 12031 17459 48103 0 27889 33458 1550 2038 23000 33985 49150 9535 9535 42334 26916 17821 4360 19252 18047 25964 19253 36082 13946 45881 17821 25600 217 1260 38603 34004 31215 38801 42598 26916 11308 12662 13901 5034 11623 34004 26916 11260 725 25426 33985 49150 18561 9535 14703 39783 36712 1028 1952 29285 24222 34004 18385 9274…
44845 17674 32571 34004 20387 31215 40490 7589 48103 4656 26495 29929 28753 48204 41988 32364 43373 244 19758 14094 5894 43364 18613 557 48041 26084 13258 23165 43112 19307 24374 43596 30550 8447 155 13536 19447 39825 10411 13258 36503 5834 4038 28393 22063 39815 41606 18178 36842 3653 35174 47245 20078 23383 6513 10889 942 30582 5997 25006 9637 10675 40028 11148 31797 28393 13901 1570 40028 4646…
44845 17674 44218 27885 2901 20078 33984 6370 23351 14494 46810 22850 4020 46830 14319 20522 1822 13218 0 29667 45975 34598 34776 7548 12766 41122 18685 35678 20078 3409 41570 15567 34004 26916 7766 41122 9178 2171 37285 5773 34895 3343 39698 13901 39825 146 13024 24826 24951 487 5240 12929 48785 11308 12999 1622 31215 17528 21217 9796 15081 19217 38730 47391 39698 36842 41813 47626 32571 5197 27…
44845 17674 44218 36083 10746 32063 41279 2901 824 46078 28393 36444 48777 21207 22950 5834 34088 48138 41227 45916 34497 14786 21631 17104 3653 35174 13628 37285 5401 16304 1351 20733 1028 23755 34004 17104 43112 24193 4360 28393 42279 30890 4068 45742 12929 15909 33353 9535 36957 2038 40662 44752 38396 557 35301 14901 4132 14046 26020 19721 25976 10529 42770 29103 24826 44845 17674 44218 19104 …
44845 17674 44218 34004 31588 38730 32571 27668 14595 13901 3653 32195 22017 17459 41951 3709 2235 19693 41408 45068 18561 5957 44797 30166 21941 29641 13695 7034 42121 25925 18613 18528 30784 5834 19790 29285 35174 35215 39885 4686 8172 2038 155 32252 3232 11308 12999 25006 13901 1570 40028 46468 24794 45645 37116 40028 46468 28996 41057 24193 40028 37537 25269 41057 27023 36712 35392 40028 4895…
44845 17674 44218 1167 44415 39385 25990 2901 48571 43903 33984 41640 29821 43394 6224 42313 12766 34004 31588 13901 31588 1822 31588 47520 29073 32571 27889 33458 9363 13901 49331 17459 33985 30166 3421 487 12929 47391 16895 557 48041 30798 41706 18271 39825 24438 20321 29821 4227 18178 3653 12382 5997 30582 18390 37193 25006 13901 1570 40028 46468 29238 24794 45645 37116 40028 46468 28996 28393…
44845 17674 44218 6970 13352 16323 34004 17104 38730 9535 2038 23000 40621 2271 12766 40621 47431 12766 33468 20451 14901 4132 14045 27889 26454 41168 10529 38876 8033 20451 44845 17674 44218 6432 40969 34737 21207 23446 13258 2607 37448 26742 26742 27263 47284 13258 696 31570 35118 44218 34004 26916 38730 30397 15089 19077 37193 2064 487 5240 12929 6036 32571 44758 1351 114 11894 13814 35081 194…
44845 17674 9535 9535 33458 2038 23000 9599 41344 15728 47054 14901 4132 15699 28583 36867 35924 10185 44845 17674 44218 16323 25793 19732 2901 20078 33984 23351 42463 46810 29667 25019 20522 19430 24111 30066 3457 10940 18805 20078 16023 3297 36057 30397 34004 13924 26916 725 11308 32150 31588 38730 47391 31588 38730 1869 39698 39628 23704 41813 17721 5197 47538 9942 628 43147 38294 27782 19077 …
44845 17674 44218 16283 41141 11115 10119 41226 2901 21207 23177 44051 31215 18482 45339 38039 11031 18272 34585 3068 47802 725 2284 21373 82 46449 41786 34600 21207 47805 2901 4444 7249 43177 31797 19452 45097 10480 21487 44182 19857 34557 13258 12614 27437 29022 30139 36122 21373 9832 36328 14094 23070 45097 10480 10006 1886 5822 20079 24938 8788 44182 13258 43473 39628 13115 29022 4444 7426 84…
44845 17674 44218 34004 2943 2038 23000 38730 32571 34004 27889 33458 9363 725 18390 30896 32195 17459 3709 2235 557 48041 35301 29285 44490 13258 24602 41706 31215 3543 43112 19307 155 20781 11894 24097 34193 18752 33255 17967 39825 44556 38294 36563 13523 28393 10889 18613 14094 42673 13628 8189 43627 48311 11709 18164 35072 38642 4406 28986 47351 18178 3653 35174 41665 26916 4656 13901 5997 30…
44845 17674 44218 36083 29184 7582 16323 4686 9618 34804 10052 18390 588 34804 46078 31588 32341 38730 9618 1028 33984 28393 14901 4132 14045 25938 1718 28741 35656 10529 38876 8326 29063 44845 17674 44218 39336 15567 34004 725 16744 18979 11155 25426 9619 17459 4567 18301 13901 17721 18390 7862 38592 9476 29022 24719 16323 4154 7177 28433 5422 30109 23056 29022 863 33346 14901 4132 14046 48695 2…
44845 17674 44218 48663 23120 44035 2901 35678 26321 34250 12274 18817 45950 23360 23366 39208 25747 4686 24207 32904 14505 32150 27597 4837 9352 14378 5392 23166 6901 22387 34799 5159 38668 31589 14155 11054 35697 5693 26838 31589 31589 31589 8933 14302 27954 12766 40662 10564 44004 8546 31588 32341 7187 31853 18598 22835 7034 7383 44004 8546 31589 22835 35301 31589 29400 47745 44218 34004 13924…
44845 17674 44218 34004 13681 5240 19750 29364 3408 48372 31349 32571 27889 33458 710 18390 34138 22518 41556 45859 45006 557 48041 45928 23649 43752 9904 37934 38817 24690 47201 7573 12436 25436 40661 34004 5829 21726 9599 37934 24727 43112 48670 2064 25006 13901 1570 40028 46468 28393 24794 45645 37116 40028 46468 28996 28393 32476 12309 29364 31442 10240 40028 30918 17023 29491 28393 41057 241…
44845 17674 44218 43926 7139 36369 29732 26700 43394 1424 31588 13901 32571 27889 33458 17459 48103 3709 2235 43864 5773 7331 12929 48785 11308 4656 18178 35174 3685 43112 48670 44797 30166 33984 6239 29929 38876 30752 29929 45068 32669 9535 9535 2038 43926 725 18390 40662 557 48041 35301 9535 14703 15979 19488 14700 33458 43399 40236 12775 22896 12929 27210 37597 15313 24888 34004 18385 9274 491…
44845 17674 9535 9535 14703 33458 2038 19602 19488 24293 23788 34004 18385 9274 49150 43057 31215 31465 39783 14901 4132 20641 36839 44027 10660 11054 44845 17674 44218 32476 34004 5773 493 48785 3408 37285 22020 1028 31588 31349 48853 7111 33353 24794 45442 19975 9535 9535 28433 12929 10416 18798 725 14901 4132 20641 36839 44027 10660 11054 44845 17674 44218 2853 2038 6100 32571 27889 33458 9363…
44845 17674 44218 13681 17023 47391 1622 48269 37268 8551 24290 16323 25747 38679 13502 37986 45324 2038 22896 34845 31215 46697 557 48041 22896 13502 45916 16843 30939 13901 5034 32571 27889 33458 8656 10109 17459 3709 2235 4773 30798 24602 12766 41706 43112 19307 146 32252 40928 13628 16895 21504 17528 33176 18178 3653 35174 11308 725 5997 30582 13901 25006 13901 1570 40028 46468 28393 24794 45…
44845 17674 44218 28176 2901 20078 33984 23351 14494 46810 30631 24963 36957 14483 21028 28564 34088 43193 22424 20521 34776 7548 41122 18685 35678 20078 3409 41570 34004 26916 7766 18390 39698 48631 46913 47546 18912 7766 41122 25747 15969 9862 42770 43432 33411 48631 34004 33176 4973 26916 17207 40662 26916 31588 12999 11312 13628 37285 43177 47401 1622 31215 17528 39698 39628 15084 41805 48390…
44845 17674 44218 27889 2901 29436 35678 26321 27597 4837 12795 41933 17707 10389 13258 29527 27409 37934 41933 17707 29526 4272 38950 4272 14319 38817 29609 34426 18288 2059 27496 44380 29527 41933 17707 38817 48567 25422 45208 38950 34166 10480 31773 12795 27056 27384 36957 4837 25786 3457 13350 16323 4154 32341 40882 2612 34715 9463 12795 24465 27402 27384 23789 41805 35301 17301 23791 36548 4…
44845 17674 44218 12897 2901 20078 33984 6370 23351 14494 46810 30631 24963 45952 9166 31215 18824 36957 31309 34776 7548 41122 28762 35678 20078 3409 41570 34004 26916 7766 28651 41122 44372 42416 31588 12999 2171 36551 37268 19136 47520 45112 39698 12999 11312 12662 27300 13901 146 5773 40511 2568 13628 37285 38730 31215 17528 39698 37268 36842 15084 41805 47626 32571 5197 43112 48670 17104 282…
44845 17674 44218 7139 43903 2038 36328 18288 27451 16970 43394 2727 5950 38730 13901 4272 30397 32571 27889 33458 9363 17459 48103 16895 3709 2235 41951 18561 5957 44797 49150 30166 3543 10889 18613 18072 27309 32989 42598 36482 487 5240 48785 9535 9535 40662 557 48041 15979 19488 14700 33458 38642 47520 29073 40703 16323 29063 27210 11308 18390 34004 18385 9274 49150 43057 31215 34004 18385 369…
44845 17674 32571 34004 2038 23000 9535 9535 14703 33468 2038 23000 38642 1923 22020 38642 10798 18752 33255 4982 22139 27674 38642 40236 4360 19065 38642 43112 1830 24193 40703 15313 21362 24888 33458 23709 40703 35697 33289 34004 18385 9274 49150 43057 31215 34004 18385 36994 39783 14901 4132 15699 26008 6037 41900 10185 44845 17674 44218 36328 11019 31588 1822 38730 32571 13924 48103 16895 487…
44845 17674 44218 8972 37588 5829 23434 23460 37890 18613 23460 2607 45364 45360 28284 3297 18908 7799 21008 10236 17253 23460 41570 34804 5834 17023 20451 27108 11422 19447 34004 487 5240 12929 27496 17528 5197 27668 30858 1351 114 20781 27108 13814 34193 37663 39825 19447 19447 43112 19334 23165 36328 18613 23460 2607 45364 45360 1028 17674 6370 2038 23000 11255 18774 38876 37586 18772 14901 41…
44845 17674 44218 8972 7354 2901 31552 998 42999 19146 15952 44796 26495 17812 34967 42803 39983 11605 2607 33876 75 8960 23460 32341 18613 23460 15567 34004 26916 38730 5773 493 12929 31588 13901 146 31349 48853 32571 5197 27668 146 11894 24097 34193 43112 35447 19447 5834 4038 43112 24268 30183 15389 23749 36328 1028 9535 36067 2038 22896 11255 27897 38876 37586 27889 14901 4132 420 27897 6953 …
44845 17674 44218 2853 36756 2038 22896 13681 45324 12999 45763 30939 1541 32571 27668 5197 46078 9363 22017 17446 44746 17104 487 5240 12929 48785 4773 30784 43112 19307 38388 12766 41706 146 11894 20781 44752 25473 48311 9904 26785 28284 24954 40703 8216 8551 20680 35072 27032 36067 29821 14623 11308 725 5997 30582 13901 25006 13901 10675 40028 17674 13786 29238 15084 47391 37116 40028 32645 26…
44845 17674 44218 7139 43903 2038 36328 18288 27451 13242 43394 2727 5950 38730 13901 4272 30397 32571 27889 33458 9363 17459 48103 16895 3709 2235 41951 18561 5957 44797 49150 30166 3543 37892 32773 11054 41813 42598 36482 487 5240 48785 9535 9535 40662 557 48041 15979 19488 14700 33458 38642 47520 29073 40703 16323 29063 27210 11308 18390 34004 18385 9274 49150 43057 31215 34004 18385 36994 397…
44845 17674 44218 24290 487 5240 12929 48390 33353 9735 17528 48825 21206 40042 13901 39825 44556 38294 32571 34004 9363 3543 1886 35375 12526 30896 32195 17459 3709 2235 28393 557 48041 35301 29285 44490 16988 24602 41706 43112 19307 155 32252 11894 24097 34193 13628 8189 36551 48825 21206 9088 40042 12216 39825 44556 38294 3543 13628 27108 21504 9599 9796 37225 29063 8930 25473 41665 35072 8551…
44845 17674 44218 1610 14901 4132 29063 40357 14045 20089 47958 30371 43050 10529 38876 47460 44845 17674 32571 32312 46152 42351 39886 31797 49150 27889 49150 33458 9636 9057 9876 28996 49150 31215 43057 27674 33942 49150 3709 2235 33947 26495 29929 43112 48670 44797 30166 18561 5957 19693 30727 45068 6370 41951 13901 31215 43057 6753 27678 35001 24826 1923 22020 48390 33353 43364 20294 25870 49…
44845 17674 44218 42770 18475 42256 18475 8326 33462 18478 2038 23000 39245 32341 4690 29063 2038 23000 34004 32571 34004 42598 26916 27889 33458 15979 32341 44811 29063 34004 40163 47520 42407 10280 29451 9535 9535 14703 39245 32341 33462 18478 2038 23000 25747 34004 31215 21327 45527 2038 42463 34658 34004 18385 9274 43057 14901 4132 26095 43050 49111 44845 17674 44218 31528 46939 21207 25402 7…
44845 17674 44218 7869 45939 39054 2901 4444 21362 8822 8814 48747 34004 26916 12031 39698 25747 45324 11308 13628 2064 36551 31588 17535 4272 30397 31588 45916 13901 45825 13456 13901 146 31349 48853 32571 5197 30858 27668 3709 2235 44746 17102 1351 146 40928 37193 32252 11538 19447 27309 42255 43112 19307 23749 36328 7172 48747 5773 17674 9535 2038 33468 11255 28150 10088 38876 7869 3206 14901 …
44845 17674 44218 16323 1232 2662 2901 20078 33984 46810 23351 7494 14032 41122 47546 31652 30397 34004 11618 26916 725 22896 31588 38730 1869 11308 47391 32150 9735 17528 33176 39718 29238 15081 19219 2170 17721 5197 146 40928 13536 47538 9942 75 7805 47133 43112 23433 34425 35462 18752 33255 42255 42279 27782 19077 23749 38329 19077 9535 2038 23000 38876 20854 26095 14901 4132 14046 26095 10385…
44845 17674 32571 18241 7034 7383 725 10798 9535 9535 9354 29063 4154 14901 4132 15699 31627 42149 10185 44845 17674 44218 9497 32571 34004 26916 1830 9838 31215 24849 725 10798 40042 34004 34658 5240 32063 48103 3709 2235 29305 38642 42279 48390 1305 3527 42927 30475 26084 13242 39385 44086 9904 34937 43112 19307 18178 3653 14631 12929 48390 20294 146 36067 32252 13628 47425 8189 18825 4571 2289…
44845 17674 44218 32312 32568 47546 15728 26036 18989 6040 2901 25216 31728 47201 7710 42638 19451 146 35209 42999 35462 18603 8839 21312 25431 48761 25392 21403 18244 39171 45925 39356 42591 35940 34088 48138 4070 14319 25351 32341 7710 42638 37986 19451 146 21957 26856 11605 5733 3988 46917 35211 32645 43112 43473 24960 14959 21362 31534 48747 17780 40120 6531 23615 27023 8960 26856 38962 34004…
44845 17674 44218 34004 24960 37537 43903 36328 33263 14094 108 16609 38730 13901 39718 19519 32571 27889 33458 17459 48103 3709 2235 431 19519 43112 48670 44797 18561 19693 45068 13901 41951 21941 29641 13695 12031 19447 16609 10889 14078 35026 27309 18072 44695 16609 155 20781 557 48086 41706 24602 15089 39885 18178 3653 35174 28393 20959 15024 6566 4920 46488 16514 5997 30582 25006 13901 1570 …
44845 17674 44218 7869 45939 25789 2901 4444 21362 8822 8814 48747 34004 26916 12031 39698 25747 45324 11308 13628 2064 36551 31588 17535 4272 30397 31588 45916 13901 45825 13456 13901 146 31349 48853 32571 5197 30858 27668 3709 2235 44746 17104 1351 146 40928 37193 32252 11538 19447 27309 42255 43112 19307 23749 36328 7172 48747 5773 17674 9535 2038 33468 11255 28150 10088 38876 7869 3206 14901 …
44845 17674 44218 6432 10289 7354 23826 2901 21207 4723 21207 2901 41658 47520 10423 21708 21207 2901 47098 48372 21207 2901 46879 31774 34257 45097 146 27023 17896 23742 21906 29184 9941 29022 3603 8479 12819 43268 10236 34257 31215 21207 37624 14251 34258 37465 24251 20898 35336 32606 33879 36754 27023 90 9936 2998 10236 34257 9904 9898 37448 27023 21362 24963 14957 36957 33255 34263 44304 1684…
44845 17674 44218 34004 4686 16323 47460 44242 19714 6531 35914 41359 40662 9236 19713 9535 27210 37225 2568 4258 28393 725 36786 42011 14901 4132 29063 9985 14046 11798 6206 7006 26374 10529 47379 1262 44845 17674 44218 7139 37174 1174 39245 8101 43394 2727 27674 31588 1822 47098 39708 6464 28321 9535 9535 15485 41677 8033 11308 14901 4132 15699 6893 20139 10185 44845 17674 44218 32312 46152 107…
44845 17674 44218 47479 2038 23000 38730 32571 27668 46078 17459 43112 48670 17104 487 12929 48785 11308 13628 16895 25006 13901 1570 40028 46468 29238 24794 45645 37116 40028 46468 28996 29238 34088 40456 24131 40028 14763 29063 29238 9535 9535 2038 23000 9599 2727 9535 14703 33458 34004 725 10798 3457 2038 23000 2568 41813 40703 15313 21362 34004 18385 9274 49150 43057 31215 34004 18385 36994 3…
44845 17674 44218 45210 9599 9065 25426 42770 43432 36067 2038 22896 19012 45006 25426 39698 18979 18455 46286 34004 31215 36345 9187 32876 46286 22998 36551 34004 25426 39593 44896 13681 19819 27108 34004 10052 32341 43399 2038 39783 36763 13443 29073 18475 19012 42463 32657 18475 36547 11724 29063 25747 9065 42770 43432 43399 37683 29238 6970 725 34004 11623 9065 2038 2198 28321 48002 24571 396…
44845 17674 44218 47479 2038 23000 38730 32571 27668 46078 17459 43112 48670 17104 487 12929 48785 11308 13628 16895 25006 13901 1570 40028 46468 28393 9535 9535 2038 23000 9599 2727 16323 4154 9535 14703 33458 34004 38642 10798 3457 2038 23000 24888 40703 2271 21362 34004 18385 9274 49150 43057 31215 34004 18385 36994 39783 34004 39245 10798 14901 4132 15699 28608 26029 46405 10185 44845 17674 4…
44845 17674 44218 27044 2901 20078 33984 23351 46810 30631 24963 45975 34598 31588 9166 36252 41122 28762 35678 20078 3409 10940 47540 40569 36058 44218 34004 40236 26916 2170 12999 39698 13142 41813 47626 11308 487 5240 12929 48785 15089 2064 31588 13901 146 34967 11724 38730 32571 5197 44746 17104 28243 28243 26551 42279 9005 18003 28284 19136 19334 155 11894 24097 34193 47538 36842 9942 4464 8…
44845 17674 44218 333 2901 44805 4360 12274 2901 7869 12766 4444 14834 8814 48747 44218 4686 34004 26916 39698 17535 22896 28321 31588 31349 48853 2064 47391 25747 11308 32571 5197 27668 30858 44746 17104 1351 146 32252 11894 27108 13901 34193 37663 146 48616 43112 35447 23749 36328 7172 48747 5773 17674 9535 2038 23000 11255 28150 10088 38876 7973 3206 14901 4132 420 28150 10088 44845 17674 4421…
44845 17674 44218 1250 2901 34658 46468 24181 17142 47351 47372 24960 15516 41446 47372 24960 41556 46985 37389 47098 47372 5384 32150 47351 35001 25453 13661 3750 17142 28150 45816 26110 34983 16609 6544 30139 17142 47351 6267 30139 41556 46985 1504 17142 6544 31215 28150 30139 36563 17263 47351 6267 20989 40364 48311 4444 47367 40623 14028 34004 38730 44752 30109 43112 48670 17104 23749 5773 17…
44845 17674 44218 45210 4335 32568 43530 9187 18390 14901 4132 14046 6209 5240 25768 10529 38876 31797 44845 17674 32571 34004 3543 48853 24468 28321 31215 1130 12929 43364 14901 4132 15699 19732 29208 10334 10185 44845 17674 44218 31797 47842 8242 2901 29022 9618 21207 21362 4724 13297 21573 21545 23224 31368 13258 25257 48187 22051 14368 48390 1305 12985 46386 24193 35081 46365 46697 6674 12262…
44845 17674 44218 38730 32571 34004 26916 12031 17459 10150 22017 487 5240 12929 48785 13901 30397 43112 48670 17104 28393 10889 44910 31255 36842 14094 42673 28393 557 48086 30798 13779 23166 41706 13628 16895 18178 3653 35174 5997 30582 25006 13901 1570 40028 46468 29238 24794 45645 37116 40028 46468 28996 28393 34088 40456 24131 40028 14763 29063 29238 41057 27023 36712 35392 40028 48952 43269…
44845 17674 44218 18390 7582 9363 10889 6498 39245 10889 10358 29285 24222 13258 10358 36503 8033 3543 36842 14094 21456 43112 19307 14901 4132 15699 2670 11093 49310 43815 10185 44845 17674 44218 8172 33160 2901 21207 2700 25716 21023 48389 13258 21023 47593 16988 25671 29821 41556 29821 33746 23704 19920 33753 4444 24960 14959 36067 2507 29821 25186 8326 13901 10675 14494 40881 23512 36756 4683…
44845 17674 44218 42770 43432 39245 15990 20091 26916 725 39371 31257 1959 31204 34121 5183 11155 6653 20091 9838 40357 4766 28827 48716 11186 41912 3492 9904 45975 19580 13681 30527 35626 34138 38616 41912 6970 9098 34370 17301 15877 29034 12662 20522 37356 9463 17301 31588 22809 47520 14162 4288 37389 9740 46922 18348 28109 2662 34737 27287 35081 17023 37193 30397 2038 23000 31215 23267 32675 4…
44845 17674 44218 24207 7890 41168 49330 2901 22824 42956 14378 18816 45037 28570 45131 45097 14809 332 104 45097 14809 35940 19964 40120 34432 22824 18816 7177 40012 11001 27712 351 7177 40012 11001 1550 38232 4838 16529 31589 31833 43824 35940 19964 40120 332 8332 35991 587 21207 998 38351 45597 2694 43144 17047 23391 44796 31145 28007 24963 29057 28570 332 25392 36328 40120 47349 32645 5507 92…
44845 17674 44218 19104 39245 33468 2038 23000 14901 4132 6581 49292 33314 10525 18271 44845 17674 44218 32476 9535 9535 14703 34004 9493 2038 23000 39245 33492 43399 1923 3457 2038 38771 43399 26916 19488 14700 15979 33176 36754 14359 39779 23709 28393 12929 1028 9493 34598 46449 39999 38642 31442 22148 1028 28560 47537 1919 5240 31728 30397 37503 24415 12638 1919 39245 39709 6970 16551 14359 35…
44845 17674 44218 45499 47762 2901 43136 13993 27597 4837 39942 23165 23383 11054 45364 41472 9599 37934 20845 42799 19012 31853 1351 18971 24468 4444 24960 42463 39942 20845 41570 34004 38730 24888 5197 27668 30896 36842 10150 43112 48670 17104 30397 3709 31098 41516 1275 412 5764 41427 44796 43695 114 40928 19189 24097 34193 18178 3653 5240 35174 7111 33353 2064 21332 36116 29890 27067 23749 17…
44845 17674 44218 15313 20618 33458 34004 40703 15313 20618 21362 12766 39336 14901 4132 14046 28644 6309 21078 10529 38876 32637 20615 44845 17674 44218 15313 20618 28867 2901 20078 46810 4837 328 40621 24207 11054 20429 8329 36328 2409 34004 38730 40042 5773 493 12929 48390 33353 31588 41813 47626 18588 38730 1869 21217 19077 37285 11308 5773 493 48390 33353 17721 5197 27668 30859 44746 32150 1…
44845 17674 44218 16323 20108 45040 2901 20078 6370 23351 46810 24960 45975 34598 34598 7494 6370 41122 3409 28762 20078 34004 39718 13901 19447 487 12929 48785 21217 25060 47401 37285 41122 31652 1622 2170 32571 5197 43153 48670 17104 28243 9005 18128 43112 19334 114 13901 34193 4920 48183 4464 75 7805 47133 19447 43112 19307 14094 42279 27782 32150 30183 15389 14620 23749 38329 19077 9535 2038 …
44845 17674 44218 6432 40969 34004 21217 19077 28393 13901 40236 487 12929 48785 45763 29073 10280 27210 2038 36503 48642 24211 8033 9535 2038 8270 2568 14901 4132 14045 39094 19349 39217 10529 38876 8033 20451 44845 17674 44218 42598 5240 31588 13901 32571 27668 46078 34138 22518 30896 33353 42255 44746 17104 6390 4038 22724 487 5240 12934 37268 28291 22534 45713 10236 4773 30798 43112 19307 383…
44845 17674 44218 42770 18475 42256 18475 8326 33462 18478 2038 23000 39245 32341 2119 29063 2038 23000 9461 29083 32571 34004 42598 26916 27889 33458 725 18390 15979 32341 44811 29063 33458 34004 43399 47520 29063 6970 9535 9535 14703 39245 33462 18478 2038 23000 34004 18385 9274 43057 14901 4132 26095 43050 49111 44845 17674 44218 15728 46269 33462 2038 23000 34004 31027 6415 44415 39698 47262 …
44845 17674 44218 28570 2901 9535 9535 34004 39385 33468 15699 28583 43399 10798 33782 28321 1550 2038 14901 4132 15699 11354 19735 6663 10185 44845 17674 44218 32476 5773 493 12929 32571 431 46078 9535 9535 39385 12929 12772 19702 49150 12766 47653 15690 45928 26254 12766 37903 20078 12766 27463 20078 12766 6781 20078 12766 725 9535 14703 33458 12929 2038 23000 12929 12772 15979 28824 17951 3400…
44845 17674 44218 16323 1252 20108 20091 2901 20078 6370 23351 14494 46810 4837 24960 5977 45975 34598 37362 22131 7490 12766 21206 11249 41122 28762 20078 3409 34004 38730 13901 31215 17528 1622 15081 19217 11308 33879 38730 32571 5197 44758 28243 9005 18128 19136 19334 114 11894 24097 34193 2104 47540 7805 47133 47538 9942 27782 32150 30183 15389 14620 23749 38329 19077 9535 2038 23000 11271 30…
44845 17674 44218 5240 32571 10583 46078 17459 6370 28109 41951 3709 2235 33985 30166 18561 5957 19693 30727 45068 487 5240 48785 13628 16895 10889 39825 35352 27309 18072 11308 25006 13901 1570 40028 46468 28393 24794 45645 37116 40028 46468 28996 28393 41057 24193 40028 37537 25269 28393 9535 9535 14703 15979 28584 9825 39431 29063 33468 29063 33458 10798 36328 33263 28109 2038 43903 6370 28109…
44845 17674 44218 43911 36328 46697 6674 43394 42313 32571 10583 1830 46078 487 5240 48390 33353 46386 37362 35646 27309 8717 34121 43112 48670 17104 9535 9535 2038 725 34121 9535 14703 33458 43399 12929 40236 34004 18385 9274 49150 43057 31215 34004 18385 36994 39783 34004 39245 10798 14901 4132 15699 1250 28570 1850 21748 10185;0
44845 17674 44218 32312 2038 23000 25506 12766 48430 725 34138 35678 31257 20078 35678 2038 20078 32571 41122 13924 46078 39314 17207 30896 10150 22017 48103 3709 2235 16666 40456 487 5240 42416 28827 39385 2038 1798 28827 17779 146 32252 10358 37573 31012 35352 24794 13628 48372 17528 48372 28321 18178 3653 35174 557 48041 39385 2038 47520 33073 37040 48785 47647 47551 10301 4224 38830 18650 127…
44845 17674 44218 6432 40969 14923 2901 8862 43178 31588 9166 31588 1822 8846 10662 47811 2618 3955 5525 14251 42811 36798 13258 23651 7078 47530 7426 8479 75 9586 5525 44490 7426 8479 10475 23651 14251 8057 8862 8846 13071 43009 48390 5525 17635 16812 34557 48337 5525 10456 17635 8846 7172 48747 34004 26916 39245 8814 33176 39698 5240 38728 13901 146 27108 3354 5773 493 12929 31588 31349 48853 1…
44845 17674 44218 34004 39698 17023 5240 40042 12839 4038 34685 18390 39698 23868 31588 38730 13901 32571 5834 17023 20451 27889 33458 8656 12031 11308 10953 13528 4656 18390 37649 42011 17459 3709 2235 10150 22017 11023 41706 43112 19307 24605 155 32252 24097 34193 19447 146 45597 7658 12165 43112 19307 18178 35174 3653 13901 5997 30582 25006 9637 1570 40028 13583 22077 29491 29238 24794 45645 3…
44845 17674 44218 47479 32312 2038 23000 39698 42598 5240 29238 15817 32571 34004 46078 33458 40490 17459 17585 33985 30166 34234 30166 18561 5957 19693 45068 6370 487 48785 34497 19447 960 36623 48435 10889 27309 47133 35072 44406 44601 11711 4272 4982 13628 16895 18243 3653 35188 9535 9535 2038 47479 23000 725 18390 16744 9535 14703 33458 10775 13843 1923 10889 47520 29073 10435 1455 40703 2227…
44845 17674 44218 1167 44415 39385 40117 2901 48571 43903 33984 17075 16988 43394 2727 20451 12766 34004 31588 13901 31588 1822 31588 47520 29073 32571 27889 33458 9363 13901 49331 17459 32252 3421 27210 12929 47391 16895 557 48041 30784 18271 33886 16988 10889 20321 5997 30582 725 25006 24794 45645 37116 40028 46468 28996 28393 9535 9535 42382 10798 15728 2064 9363 9535 14703 11623 28284 24292 3…
44845 17674 44218 29238 19964 40120 2038 33462 40703 14232 42463 14901 4132 14045 28608 3717 10529 38876 47460 44845 17674 44218 38730 32571 12031 27668 5197 17447 48103 16895 0 4773 30798 41706 43112 19307 15089 16895 4982 18178 3653 35174 14620 3543 44797 30166 16585 13901 49331 5997 41057 47245 30582 41057 38701 28393 38366 23274 6034 25006 13901 1570 40028 46468 41057 24193 40028 37537 25269 …
44845 17674 44218 39334 45006 17528 24290 2038 40703 47460 2285 43530 9862 37076 31892 46286 18385 24292 2038 42290 2648 1550 9581 46286 14778 2038 14901 4132 14045 18772 42132 18774 10529 38876 8326 29063 44845 17674 44218 29184 16283 35843 25505 2901 45421 16764 45102 18816 42668 12999 27694 11308 4656 30948 13371 13329 30302 19761 18706 42951 25694 40193 5384 31784 4444 21504 13901 45411 26498…
44845 17674 44218 38730 13901 30397 4690 15728 32571 42598 26916 27889 33458 9363 17459 48103 16895 3709 2235 146 19189 34193 487 5240 12929 48390 33353 13628 8189 43627 48311 11709 28393 25473 9904 18185 3653 35174 11308 4656 557 48041 35301 30798 23165 41706 16514 5997 30582 25006 2948 40028 37573 35027 2056 28393 13901 1570 40028 46468 28393 15084 47391 37116 40028 27023 46449 47401 28393 2479…
44845 17674 44218 38730 32571 13924 48103 16895 487 48785 557 48041 35301 41706 30798 11308 13628 16895 725 13901 44797 30166 18561 5957 19693 30727 45068 32669 25006 2948 40028 404 44283 28393 13901 1570 40028 46468 28393 24794 45645 37116 40028 46468 28996 28393 41057 24193 40028 37537 25269 28393 41057 24193 40028 41528 5031 31334 28393 9535 9535 28393 14901 4132 15699 28570 3202 27287 18779 1…
44845 17674 44218 6832 16323 3206 28379 2901 36328 10658 30139 42837 29641 7221 29929 45641 29929 31684 37861 41472 17709 44805 34370 21207 12766 28024 2901 13720 14378 21207 2901 21207 14378 21207 2901 8033 1 28150 7765 23176 18817 23182 7008 45102 43821 918 27023 38034 42382 45339 29034 914 38039 29641 7177 38034 29022 39004 14012 14494 18584 14501 18584 1288 47956 3282 696 47735 31215 32643 47…
44845 17674 44218 43926 7139 36369 18295 27451 32989 31588 13901 32571 27889 33458 17459 48103 3709 2253 43864 5773 493 12929 48785 28393 10889 32720 32989 16988 27309 42255 146 11894 18178 35174 47 43118 48670 44797 30166 33984 6239 29929 38876 30752 29929 45068 32669 9535 9535 2038 43926 725 18390 40662 557 48041 35301 9535 14703 15979 19488 14700 33458 38642 12929 27210 40236 12766 22896 40703…
44845 17674 44218 43911 36328 46269 10213 32795 46868 5240 32571 34004 1830 46078 487 48785 43112 48670 17104 13628 16895 10889 32720 32795 40662 43699 557 48041 18178 3653 9535 9535 2038 18390 9535 14703 33458 10798 34004 18385 9274 49150 43057 31215 34004 18385 36994 39783 34004 39245 10798 14901 4132 15699 41260 43391 34081 10185;0
44845 17674 44218 32312 1167 31145 39385 34004 26994 48304 20894 2901 38006 46980 34004 39245 8933 28592 42071 37362 22809 21207 4020 17709 44805 11891 31588 1822 7632 47201 12031 18390 32571 26916 46078 27889 33458 8656 17459 3709 2235 487 5240 12929 48390 33353 557 38396 30397 10889 42071 18613 33462 28393 18613 38034 23063 15089 16895 11308 5997 30582 9535 9535 33458 41344 47201 10798 9599 372…
44845 17674 44218 43926 7139 36369 39488 9682 32989 16988 43394 1424 39718 13901 32571 824 48227 34004 11505 8690 37389 17459 48772 3709 2235 43864 5773 493 12929 48785 28393 10889 32720 32989 16988 27309 42255 18178 35174 3653 43118 48670 44797 30166 33984 6239 29964 38876 30752 29929 45068 32669 9535 9535 2038 43926 725 18390 40662 568 48041 35301 9535 14703 15979 19488 14700 33458 43399 12929 …
44845 17674 44218 32571 24468 45006 34004 15567 20216 15964 34004 3543 34370 40441 9535 9535 9363 18390 32876 33305 12537 9363 42291 16323 29063 33458 18390 43399 41344 16028 4335 32568 24468 37174 10236 14901 4132 420 6928 25761 18847 44845 17674 44218 32476 34004 29165 38592 45360 9535 9599 13349 41363 30962 31390 28433 34004 32364 14901 4132 44852 12766 5029 10660 44845 17674 44218 1506 32571 …
44845 17674 44218 31588 13901 32571 7139 43903 2038 824 48227 43864 0 44746 17104 487 5240 48785 19447 39825 47133 10889 27309 18178 3653 35174 9535 40662 4773 27210 10435 3457 5240 39576 725 18390 9535 14703 39245 33468 15728 9599 37537 40527 40236 10798 41813 47520 29073 40703 33458 37597 15313 24888 15979 19488 17951 14901 4132 15699 8239 6893 9435 41900 10185 44845 17674 44218 43911 36369 218…
44845 17674 44218 47479 15728 38730 30397 32571 46078 1919 31145 47593 43972 17104 4773 30798 41706 47391 47913 35081 43627 9354 16323 33458 26785 44752 34004 40042 30939 13901 37537 40703 13628 9354 16323 32341 33458 332 8109 43238 18613 18178 3653 35174 9535 1550 39336 16323 10798 28393 14901 4132 15699 20659 14143 10185 44845 17674 44218 47479 36369 48326 43394 2727 20451 38730 32571 824 46078…
44845 17674 44218 32476 34004 39698 5773 493 48785 45442 19975 38730 48853 31349 9535 28433 12929 6036 9599 37084 1919 725 14901 4132 7617 21280 27772 44845 17674 44218 47460 16283 6062 15675 36328 27369 40797 34658 31584 48747 11054 41570 34004 39698 29238 23704 13546 146 48034 15081 19217 17528 18825 10529 1508 28321 39698 42598 3622 2038 5197 27668 30858 43973 17104 45247 22424 146 40928 37193…
44845 17674 32571 34004 2038 23000 9535 9535 14703 33468 2038 23000 40236 37448 12766 28393 40236 40042 10042 17654 16666 19065 17993 43493 10889 28393 1879 42255 37899 33886 31215 28356 34598 24960 4982 17654 4982 38752 37733 26785 6390 18288 37892 33886 31215 11623 15969 1541 6615 4473 13901 9352 37448 12766 41912 28352 34661 6970 35610 47551 29067 2568 37244 33879 10798 17654 45916 35875 16529…
44845 17674 44218 27722 2901 36328 33281 29764 15649 43394 1424 1822 13218 23208 12876 2485 22759 4020 17709 44805 16033 18544 47520 20023 23821 49150 12766 29870 23821 49150 12766 6255 23821 22759 4020 16033 39718 7249 39718 13901 32571 27889 33458 46078 487 5240 12929 19447 15593 31255 13329 14094 29929 4567 41813 33353 31255 13628 16895 44797 30166 33984 5957 19693 30775 45068 43864 3709 2235 …
44845 17674 44218 48577 2901 36328 33263 42659 46898 43394 1424 31588 1822 9168 47520 29073 38730 13901 30397 32571 27889 33458 10150 22017 43112 48670 17104 487 5240 12929 4567 41813 33353 13329 14094 19430 3457 11312 13628 49023 44797 30166 33984 5957 19693 30775 45068 43864 3709 2235 5997 30582 25006 24794 45645 37116 40028 46468 28996 28393 9535 9535 6380 15024 2568 38554 3437 16514 5997 3058…
44845 17674 44218 32808 2901 36328 22773 48747 34004 5240 31588 13901 487 12929 48785 15081 19217 47391 16892 32571 5197 44746 17104 114 40928 19189 11894 24097 19447 36623 27309 42255 43112 19307 18033 3653 5240 35174 23749 5773 17674 36328 33222 9535 2038 23000 38876 20854 5004 38876 20854 40125 14901 4132 14046 5004 42140 14878 10529 38876 32637 20615 44845 17674 32571 34004 2038 6100 9535 953…
44845 17674 44218 2038 47479 23000 36328 23544 47333 43394 2727 20451 38730 32571 27668 46078 43864 0 44797 30166 18561 5957 45068 6370 14595 1919 31145 47593 4773 30784 40662 155 32252 37537 48390 46323 41813 13628 16895 4982 18178 3653 35174 11308 32150 25006 41057 27023 36712 35392 40028 48952 43269 29238 9535 9535 2038 47479 23000 725 18390 9535 14703 15979 40703 39431 4335 33468 20451 34004 …
44845 17674 44218 2038 47479 23000 36328 41485 46879 48311 43394 6224 38730 32571 27668 46078 43864 0 44797 30166 18561 5957 45068 6370 14595 1919 31145 47593 4773 30798 40662 155 32252 319 47351 37537 41813 44752 13628 8189 30109 21206 18178 3653 35174 11308 32150 25006 13901 1570 40028 46468 40409 24794 45645 37116 40028 46468 28996 29238 9535 9535 2038 47479 23000 44752 725 18390 9535 14703 15…
44845 17674 44218 31588 13901 32571 7139 43903 36328 18528 43394 1685 27889 33458 8656 48103 16895 0 41951 44746 17104 44797 30166 487 5240 48785 10767 27674 18528 41570 41813 4360 114 32252 18178 3653 35174 9535 40662 4773 27210 10435 3457 5240 39576 725 18390 9535 14703 39245 33468 15728 9599 37537 40527 40236 10798 41813 47520 29073 40703 33458 37597 15313 24888 15979 19488 17951 14901 4132 15…
44845 17674 44218 43911 5240 32571 34004 1830 46078 19447 39825 32773 10889 27309 487 5240 48390 33353 11308 43112 48670 17104 9535 9535 2038 725 28109 9535 14703 33458 43399 12929 40236 10889 34004 18385 9274 49150 43057 31215 34004 18385 36994 39783 34004 39245 10798 14901 4132 15699 1250 28570 1850 21748 10185 44845 17674 44218 43911 36369 18319 32834 43394 1424 32571 34004 42309 1622 43394 14…
44845 17674 9535 9535 33458 2038 23000 15979 1758 9535 14703 33458 3082 22139 10358 47133 31215 2170 9825 40879 40662 36503 34004 18385 9274 49150 43057 31215 34004 18385 36994 39783 34004 39245 10798 14901 4132 15699 6893 5111 27945 10185 44845 17674 44218 6208 2901 20078 23351 14494 46810 36957 31309 2038 41057 22824 47520 45037 46449 42985 33885 34776 21206 5977 21206 26530 41122 18685 36250 2…
44845 17674 32571 36824 41805 47276 41805 43459 41805 28140 41805 6519 41805 10509 41805 19637 41805 6519 45928 41805 9535 28393 14901 4132 14045 28728 27019 10529 42770 34857 44845 17674 44218 7177 36328 41363 15969 9862 22987 7849 33535 10052 14045 1850 43530 40703 27261 41576 13470 26916 37219 45063 2038 40703 13352 41363 30962 14901 4132 14046 41141 27945 27757 10529 38876 20279 38876 44845 1…
44845 17674 44218 38730 13901 7686 32571 1830 46078 17459 19447 26501 44490 5834 4038 42550 22139 10371 28109 487 5240 12929 48785 42697 28393 44874 30831 293 41706 30784 43112 19307 13628 19717 18178 3653 5240 35174 44797 30166 18561 5957 19693 30727 45068 6370 34234 2038 23000 25006 30896 33353 37116 40028 46468 28393 24794 45645 37116 40028 46468 28996 28393 9535 9535 10798 9599 37225 15699 95…
44845 17674 44218 47479 32312 2038 23000 38730 13901 32571 27889 33458 14595 43112 48670 33985 30166 18561 5957 19693 30775 45068 41951 3709 2235 487 12929 48785 19447 319 47351 11308 13628 16895 25006 13901 1570 40028 46468 29238 24794 45645 37116 40028 46468 28996 29238 41057 24193 40028 37537 25269 29238 9535 9535 2038 23000 725 18390 28651 9535 14703 15979 39431 40703 4335 29063 4753 2038 196…
44845 17674 9535 9535 40662 11006 24888 2038 29063 14901 4132 15699 11368 6271 29269 10185 44845 17674 44218 38176 15567 34004 43032 725 28109 43469 37448 30397 39245 4288 24090 29451 39698 45324 42956 4288 33109 25392 46449 26496 3457 2038 9838 45324 18912 9838 13502 3354 18374 29063 40491 48592 11184 2038 15888 9763 29451 11772 44874 25747 20917 48825 6970 27712 18348 43399 36067 29379 39245 34…
44845 17674 44218 39718 3743 47351 32063 13502 36842 18164 47391 47351 11724 38730 30397 32571 27889 33458 8656 30397 40236 26916 725 5773 493 12929 48785 17459 3709 2235 43112 48670 17104 4773 30784 41706 43112 19307 47391 8189 44752 24468 26785 28284 8189 8551 18178 3653 35174 5997 30582 13901 47351 7237 2568 25006 13901 1570 40028 17674 13786 13901 1570 40028 46468 15084 47391 37116 40028 2702…
44845 17674 44218 47479 32312 2038 23013 31588 13901 30397 32571 34004 46078 9363 33458 48103 3709 2235 41988 17585 33985 30166 18561 5957 19693 30727 45068 6370 487 5240 48785 10889 28389 27309 18072 19447 39814 24410 11054 5829 16609 28393 44695 16609 11308 4272 4982 13628 16895 25006 13901 1570 40028 46468 29238 24794 45645 37116 40028 46468 28996 29238 9535 9535 2038 23013 725 16744 9535 1470…
44845 17674 44218 6893 2901 20078 6370 23351 14494 46817 10443 39859 6948 36957 31309 725 20521 16323 37633 28127 28193 19579 21028 14494 32636 15531 29758 21863 29341 44097 39385 7275 3603 22950 34598 34776 21206 12766 5977 21207 3603 22950 2961 31257 26530 36416 41122 42831 18685 35678 20078 3409 32568 34004 42598 5240 11308 12999 487 5240 48785 29680 37285 25747 15081 20202 31588 41813 47626 3…
44845 17674 44218 42770 18475 42256 18475 8326 33462 18478 2038 23000 39245 4690 29063 34004 2038 9461 29083 32571 34004 38679 725 28651 27889 33458 39245 33462 34004 18390 38642 47520 42407 10280 29063 6970 15979 44811 29063 19002 4656 1048 46449 24290 43399 40662 29063 29366 18475 42239 41446 11724 29063 48390 47201 5059 42011 31027 40359 33458 43399 23709 46449 29083 43426 16039 23749 34004 18…
44845 17674 44218 9535 36328 41363 48002 17721 32955 2038 23000 40703 2284 14901 4132 14046 44903 30425 5372 43050 10529 38876 20279 38876 44845 17674 44218 725 28109 8881 41805 22896 2961 45998 37411 2038 45006 32571 10583 46078 4313 6115 26916 28393 4690 13901 16514 7686 16585 13218 19168 13901 47098 13965 33176 21206 17507 17459 487 5240 1923 48390 33353 15089 19717 43821 39385 29073 48390 333…
44845 17674 44218 24124 2901 11891 47520 19406 29641 31684 28225 40621 8479 28008 31659 45364 40727 146 7361 39825 19447 7252 12765 41570 15567 34004 26916 39698 39628 13901 39825 19447 42598 29238 5773 493 12929 13628 37285 5197 27668 44746 17104 1351 146 11894 12216 34193 39825 19447 25483 35448 19447 27108 22284 29305 40016 33176 14094 42279 46917 4038 38450 8999 5834 4038 19975 30183 14620 15…
44845 17674 9535 9535 33458 10798 36328 2038 39245 22139 10358 47133 1758 39245 47602 5147 45409 34826 9825 40882 38326 37448 9825 41122 9535 14703 33458 10798 38326 41122 6970 34004 18385 9274 49150 43057 31215 34004 18385 36994 39783 34004 39245 10798 14901 4132 420 6931 4124 4815 44845 17674 44218 18535 12236 47098 17674 16323 25793 2662 2901 20078 33984 6370 23351 14494 46810 30631 24963 5829…
44845 17674 44218 43911 34004 38730 32571 34004 1830 16545 22287 5507 487 5240 48390 33353 6438 41158 725 43112 48670 17104 9535 9535 2038 725 6438 41158 9535 14703 33458 38642 10798 36328 24510 25201 34004 18385 9274 49150 43057 31215 34004 18385 36994 39783 34004 39245 10798 14901 4132 420 48695 5819;0
44845 17674 44218 31588 13901 32571 27889 33458 17459 48103 3709 2235 43864 5773 493 12929 48785 35072 21487 4567 41813 4360 11308 18178 35174 3653 43112 48663 44797 30166 33984 6239 29929 38876 30752 29929 45068 32669 9535 9535 2038 43926 725 18390 40662 557 48041 34912 9535 14703 33458 38642 10798 28393 20363 16025 20202 27674 8033 1455 40703 9599 43545 29063 37599 15313 24888 34004 18385 9274 …
44845 17674 44218 31588 13901 32571 7139 43903 36328 5600 26495 27023 2554 43394 1424 27889 33458 8656 48103 16895 0 41951 44746 17104 487 5240 48785 41570 41813 4360 114 32252 18178 3653 35174 9535 40662 4773 27210 10435 3457 5240 39576 725 18390 9535 14703 39245 33468 15728 9599 37537 40527 40236 10798 41813 47520 29073 40703 33458 37597 15313 24888 15979 19488 17951 14901 4132 15699 8239 6893 …
44845 17674 44218 31588 13901 32571 7139 43903 2038 27889 33458 8656 48103 16895 0 41951 44746 17104 487 5240 48785 41570 41813 4360 39825 34211 5507 114 32252 18178 3653 35174 9535 40662 4773 27210 10435 3457 5240 39576 725 18390 9535 14703 39245 33468 15728 9599 37537 40527 40236 10798 41813 47520 29073 40703 33458 37597 15313 24888 15979 19488 17951 14901 4132 15699 8239 6893 9435 41900 10185 …
44845 17674 44218 17626 2901 37362 22131 17709 44805 34370 21207 2901 28024 12766 998 40621 4920 46943 28007 14451 25706 21362 41813 13033 4920 4208 13901 146 45097 146 29527 21755 25460 45097 45859 29527 38358 7208 41452 27023 47979 19822 47735 40622 24222 8479 28008 31215 32643 32787 27990 40621 5601 3297 998 8960 30304 12973 36657 24888 19499 28007 6370 15567 34004 26916 725 25426 39698 38730 …
44845 17674 44218 33109 2535 22174 2901 13720 29548 6797 40120 7358 8189 11054 14451 23165 31534 34497 11054 12726 3297 44796 31145 28007 4444 4518 48832 146 2059 21217 25060 998 8960 42999 14451 25706 28570 5600 32040 35448 31684 28225 23382 43258 37449 25064 27023 47979 17142 40722 29527 35455 33894 19499 34166 6370 34004 5240 38730 32571 14528 5197 27668 30858 44746 17104 26498 21332 27067 361…
44845 17674 44218 47546 6811 36083 34737 2901 48430 27545 37523 42313 21207 22950 16497 244 32773 16895 30274 29285 16895 37465 13258 24846 27299 30397 38420 25581 48753 38243 44549 3297 31098 37193 43067 41516 1275 33985 30166 18561 5957 412 41078 39885 45210 43695 5773 35215 35301 14162 47861 21941 4272 45068 4272 6370 3232 21403 25014 45006 146 43821 39385 12929 15909 2118 26498 43459 36824 23…
44845 17674 44218 36083 8326 34004 37225 29063 40143 9599 47098 37225 14901 4132 14046 15067 10334 27287 10529 38876 11970 44845 17674 9535 9535 40662 557 7383 37537 24888 40662 34845 14045 1951 2038 14901 4132 15699 29701 5103 18779 10185 44845 17674 44218 32476 34004 5773 493 48785 3408 37285 7111 33353 24794 31588 31349 48853 22020 1028 45442 19975 9535 9535 28393 12929 32150 10416 18798 14901…
44845 17674 44218 43911 36328 33767 28256 6370 20451 824 32571 34077 6484 28109 48103 0 19447 6370 18123 28256 27309 31588 13901 41570 48670 17104 9535 1444 9535 2038 29063 34004 18385 9274 49150 43057 31215 34004 18385 36994 39783 34004 39245 10798 14901 4132 15699 15156 28570 43815 6259 10185;0
44845 17674 44218 1167 44415 39385 3826 2901 48571 5722 33984 46449 8033 21253 47689 16988 43394 42313 5736 7766 12766 34004 31588 13901 31588 1822 39698 47520 27817 2883 26506 32571 27889 33458 9363 13901 49331 17459 33985 30166 3421 27210 12929 47391 16895 557 48041 30798 18271 34826 16988 10889 27309 18072 5997 30582 725 25006 13901 1570 29238 24794 45645 37116 28393 9535 9535 42382 10798 1572…
44845 17674 44218 32312 1167 32294 39385 43903 15134 32452 43050 2901 36328 41034 38730 30397 9735 9038 48785 11724 38730 32571 27889 33458 8656 17459 48103 2235 36842 6004 11724 43112 48670 17104 19447 31255 35072 16314 4567 41813 4360 28393 557 48041 35301 30798 41706 18178 35174 3653 5997 30582 13901 30397 25006 13901 1570 40028 46468 41057 24193 40028 37537 25269 41057 41813 40028 46468 28996…
44845 17674 44218 32312 32568 15728 10746 34004 28379 20595 48547 14353 2901 6034 6970 37537 36623 1795 37362 21207 37914 38603 21207 2901 22386 37855 5266 24960 21362 12274 12662 23240 9034 35120 35678 25318 18588 42550 12796 34264 1570 8764 45097 146 48254 13071 48390 5525 25101 18122 21755 39628 356 6544 8842 13523 28824 11808 34598 30374 24938 31684 49150 8846 37573 24268 44448 14094 5525 249…
44845 17674 44218 43926 7139 31588 13901 32571 27889 33458 9363 17459 48103 3709 2235 43864 5773 493 12929 35072 41813 47626 47520 373 146 11894 18178 35174 3653 43112 48670 44797 30166 33984 6239 29929 38876 30752 29929 45068 6370 9535 9535 2038 43926 725 18390 40662 557 48041 35301 9535 14703 15979 19488 14700 33458 43399 12929 27210 40236 12766 22896 1455 40703 45763 29073 9599 37225 29063 375…
44845 17674 44218 36083 29184 4335 32568 12766 37056 14901 4132 14045 28644 21748 26817 34101 10529 38876 31797 44845 17674 44218 29103 34166 3457 39245 13965 40353 4518 13965 5422 34004 1651 34497 38730 42357 31349 146 13550 42571 28193 17023 13456 13901 36551 27108 34832 39245 40353 8447 1508 28433 40353 28433 24405 5422 4686 31442 4518 42344 42382 725 18390 7862 45366 14901 4132 14046 48278 97…
44845 17674 32571 39245 45097 45859 155 1132 30109 29184 9941 25328 31215 25342 25706 24888 9535 23896 22020 14901 4132 15699 5181 7095 26060 10185 44845 17674 44218 32476 34004 39385 12929 25870 48832 30109 21206 39698 45324 45742 5240 4518 48832 12929 31588 31349 48853 13546 146 15089 4571 12274 8033 34004 25747 18544 47520 43364 6970 39783 33468 12929 25870 9535 29383 12929 25870 9599 37225 29…
44845 17674 9535 9535 15471 45097 155 45859 14901 4132 15699 26008 6037 41900 10185 44845 17674 44218 38730 32571 34004 5197 45000 17459 3709 2235 30225 43752 557 48041 35301 30798 5834 19421 43112 19307 155 32252 44752 48390 13628 8189 18178 3653 35174 13901 5997 30582 25006 41057 38701 40028 18122 23249 28393 9535 9535 39783 33518 32364 17721 11724 28393 9599 37225 15728 14901 4132 15699 26008 …
44845 17674 44218 33653 28570 15059 2901 33762 47147 16988 12766 21207 46269 40120 34004 26916 725 31588 13901 29285 33241 487 5240 48785 13924 5240 39698 1886 45798 5197 27668 10889 27309 42255 43112 41813 18072 31835 37285 23165 5773 17674 36328 33222 6370 2038 23000 19602 32312 2038 39431 29063 40703 2285 12766 11724 10435 38876 27889 14901 4132 14045 27889 41900 32994 10529 38876 33653 46478 …
44845 17674 32571 34004 2038 23000 9535 9535 14703 40236 37448 12766 28393 40236 40042 10042 17654 16666 19065 17993 43493 10889 28393 10889 45597 5491 41661 42279 31255 38642 31215 30379 30376 31255 41813 36345 32749 35072 38642 36754 32751 48853 3543 41813 48012 13901 9352 37448 12766 13901 41912 28352 34661 6970 35610 47551 29067 2568 37244 33879 10798 17654 45916 35875 16529 18348 17759 31215…
44845 17674 44218 45210 40662 14094 26785 35646 36067 26785 35646 32606 17674 38876 1404 14901 4132 14045 1404 21748 48043 45175 10882 10529 38876 8033 20451 44845 17674 44218 6432 8280 42689 2901 24963 22998 48539 32341 12726 37986 34264 1570 5525 25305 2700 18794 2284 14604 8960 39442 32150 1758 4444 21362 12766 15946 14604 41813 15264 3733 34268 12766 45097 114 21598 37986 19146 48337 5525 896…
44845 17674 44218 32312 2038 31588 38730 32571 28243 19189 9005 47538 9942 628 43147 38294 35352 43821 27782 16533 40662 48907 43112 17104 19502 10006 39385 26638 18390 1550 25006 41057 41813 40028 2059 20522 41057 48832 27496 11501 40028 41813 47626 9535 9535 4656 4982 7757 27210 34004 2038 23000 9535 14703 33458 12929 11312 10798 22139 34004 18385 9274 49150 43057 31215 34004 18385 36994 39783 …
44845 17674 44218 43911 5240 32571 34004 1830 46078 19447 27309 487 5240 48390 33353 11308 43112 48670 17104 9535 9535 2038 18390 9535 14703 33458 43399 12929 40236 10889 34004 18385 9274 49150 43057 31215 34004 18385 36994 39783 34004 39245 10798 14901 4132 15699 1250 28570 1850 21748 10185 44845 17674 44218 43911 36369 48701 36798 32834 43394 5950 42313 32571 34004 43660 40485 7582 47959 48103 …
44845 17674 44218 36083 33566 7582 4686 34004 26916 43112 48670 4571 12274 48825 21206 5617 36083 29184 4690 9681 4686 34004 26916 30650 40456 16895 38366 7383 35301 4571 4567 40511 13901 4567 39766 32782 39189 38420 4335 32568 21206 29929 10052 18390 29451 25747 15567 7862 21028 38592 9535 28301 28877 2648 38876 33026 16323 6683 14901 4132 14046 33026 14818 43815 10529 38876 33838 44845 17674 32…
44845 17674 44218 32312 32568 15728 32571 34004 3736 2901 24960 47546 12766 46146 2648 7521 12769 34004 22759 21207 13720 33753 37389 24963 32645 25060 994 40621 27674 4706 25270 5384 47284 11959 25025 8999 1732 46333 9246 2700 7573 24963 25392 9253 36328 40120 12487 2600 34004 12795 39442 31684 40621 27674 4706 9497 46449 17671 7710 42638 32568 23063 9535 9535 9363 18390 37174 10236 9599 41344 1…
44845 17674 44218 2535 8189 2901 20078 33984 23351 14494 46810 36697 36323 23063 12766 26536 36798 37448 21023 41122 28007 35678 20078 3409 17671 40630 36057 10888 10940 4926 4924 15567 34004 26916 39698 17023 5240 2170 12999 11308 487 5240 12929 48390 33353 15089 37285 19077 31588 13901 13592 13456 39698 13142 41813 33879 38730 32571 5197 28243 26551 31215 24451 28261 19136 146 47538 9942 75 210…
44845 17674 44218 42770 43432 22896 28321 39245 9862 45184 37754 24181 26162 2139 16785 43904 45459 29451 24290 5058 40049 9229 16023 11209 33176 18912 6622 43533 680 24720 41122 15888 31215 21207 11512 8189 40425 41122 12662 18912 6374 22998 11510 5054 15990 39245 17951 31215 4418 40250 37754 40859 31215 21207 23620 5183 39385 2038 9178 28109 9766 47098 11074 4686 41122 36345 42673 27210 9178 28…
44845 17674 44218 25939 47679 29436 12766 35678 26321 43136 31542 9643 7014 9643 38420 29984 31965 22969 22382 42303 22701 42303 47098 10006 32955 2700 10675 16415 49150 42463 7573 24749 48673 11054 47562 35940 19964 40120 12806 35448 12274 11502 23795 42301 13786 5054 23351 29366 29641 26321 37448 13965 42648 24193 7034 7383 15931 26382 47754 29400 32341 24193 7034 43981 8546 31588 38876 33911 4…
44845 17674 44218 38730 32571 1113 31728 47040 47984 12031 11054 9599 12262 2998 25006 13901 1570 40028 46468 24794 45645 37116 40028 46468 28996 34088 40456 24131 40028 37573 24198 48390 1305 41057 12310 15007 40028 28996 39885 37116 13392 15623 40120 41057 24193 40028 37537 25269 9535 9535 42382 10798 37244 9535 14703 33458 1113 31728 47040 14901 4132 15699 2535 28570 34947 10185 44845 17674 44…
44845 17674 44218 43911 5240 38730 32571 34004 1830 46078 19447 39825 32773 27309 487 5240 48390 33353 11308 4656 43112 48670 17104 9535 9535 2038 18390 9535 14703 33458 43399 12929 40236 10889 34004 18385 9274 49150 43057 31215 34004 18385 36994 39783 34004 39245 10798 14901 4132 15699 1250 28570 1850 21748 10185 44845 17674 44218 43911 46868 5240 32571 34004 1830 46078 10889 32720 32834 28393 4…
44845 17674 44218 47479 2038 23000 41570 38730 13901 32571 27668 43864 0 44797 30166 18561 5957 19693 30727 45068 6370 4773 30784 40662 5773 493 48785 146 32252 20781 48311 319 47626 41813 4360 13628 16895 11308 24888 18178 3653 35174 20959 15024 26916 25006 13901 1570 40028 46468 28393 24794 45645 37116 40028 46468 28996 28393 9535 9535 15471 2038 725 18390 9535 14703 33458 28584 39529 47552 290…
44845 17674 44218 31588 13901 32571 7139 43903 36328 18528 43394 1685 27889 33458 8656 48103 16895 0 41951 44746 17104 44797 30166 487 5240 48785 10767 27674 18528 41570 41813 4360 114 32252 18178 3653 35174 9535 40662 4773 27210 10435 3457 5240 39576 725 18390 9535 14703 39245 33468 15728 9599 37537 40527 40236 10798 41813 47520 29073 40703 33458 37597 15313 24888 15979 19488 17951 14901 4132 15…
44845 17674 44218 32476 8190 15136 36623 21080 34004 26916 725 33458 39385 12929 48390 33353 12929 32150 31588 43177 20264 39698 15089 37193 9535 9535 34004 39385 12929 48390 33353 12929 32150 2579 12929 32876 12623 32150 47653 15690 45928 26254 12766 26254 26321 12766 35678 4444 37903 20078 12766 20078 37903 26321 12766 35678 23257 27463 20078 12766 6781 20078 12766 29641 26167 29641 32571 37756…
44845 17674 44218 47479 2038 23000 41570 38730 13901 32571 27668 43864 0 44797 30166 18561 5957 19693 30727 45068 6370 4773 40662 5773 493 48785 146 32252 20781 48311 19447 146 36623 48435 319 47626 41813 4360 13628 16895 11308 24888 18178 3653 35174 25006 13901 1570 40028 46468 29238 30260 19065 37116 40028 14763 29063 29238 41057 24193 40028 37537 25269 29238 9535 9535 15471 2038 725 18390 9535…
44845 17674 44218 47479 2038 15728 36328 23544 27263 46841 43394 2727 20451 41570 43660 38730 13901 32571 34004 3543 824 27889 33458 46078 26916 11441 13946 6380 15024 21023 30896 47150 10150 17459 48103 16895 3709 2235 43864 43112 48670 33985 30166 18561 5957 19693 30775 45068 6370 14595 487 5240 12929 48785 10435 40662 4773 30784 146 32252 19189 11894 19447 39825 146 36623 48435 10889 27309 422…
44845 17674 44218 45210 34004 3543 30109 13628 16895 14319 12766 4038 21504 43530 16290 47440 14901 4132 14046 21042 45893 10529 42770 29103 24826 44845 17674 44218 10746 6811 45006 34004 3543 24675 21645 18272 2038 40511 18561 12216 34916 14319 12806 39385 2482 12431 29238 3457 2482 2383 33327 28393 3354 26495 47021 12662 24675 8326 1508 29238 18561 41048 41951 33985 45364 12806 9363 16323 31557…
44845 17674 44218 16323 25793 1850 2901 20078 33984 6370 23351 14494 46810 35697 44097 4837 24960 4157 45975 34598 39248 7494 34598 7494 37362 12766 41122 18685 35678 20078 3409 41570 34004 40236 26916 725 41122 39698 17023 5240 39698 19217 17533 487 5240 12929 48785 11308 11724 38730 5197 28243 26551 41661 9005 18003 28284 3766 15389 35072 19136 28261 16988 22284 11724 43112 19307 47538 36842 62…
44845 17674 44218 31588 13901 32571 43903 7139 36328 10601 43394 42313 2038 27889 33458 8656 48103 16895 0 41951 44746 17104 487 5240 48785 10889 32720 33276 32989 16988 27309 18072 114 32252 18178 3653 35174 11308 9535 40662 4773 27210 10435 3457 5240 39576 725 18390 9535 14703 39245 33468 15728 9599 37537 40527 40236 10798 41813 47520 29073 40703 33458 37597 15313 24888 15979 19488 17951 34004 …
44845 17674 44218 31588 13901 32571 43903 7139 36328 45981 26574 13258 43394 20451 2038 27889 33458 8656 48103 16895 0 41951 44746 17104 487 5240 48785 10889 32720 33276 32989 13258 27309 18072 114 32252 18178 3653 35174 11308 9535 40662 4773 27210 10435 3457 5240 39576 725 18390 9535 14703 39245 33468 15728 9599 37537 40527 40236 10798 41813 47520 29073 40703 33458 37597 15313 24888 15979 19488 …
44845 17674 44218 46965 37537 37811 46697 6674 46386 32571 34004 3709 2235 37362 46386 36712 11441 13946 10402 7887 39825 36798 45859 46697 6674 24690 6674 36128 31145 37537 24888 9535 9535 10798 15728 9599 37225 15728 23663 29022 37369 9599 37934 41057 38701 41677 37174 27211 13843 34004 18385 9274 49150 43057 31215 34004 18385 36994 39783 34004 39245 10798 14901 4132 15699 26278 28143 36623 101…
44845 17674 44218 34004 38730 32571 47479 36328 23544 27369 43394 2727 20451 34004 824 9363 14595 13901 18288 13901 17459 48103 0 43864 43112 48670 44797 18561 19693 45068 487 5240 48785 4773 40662 2038 155 32281 13628 16895 18178 3653 35174 29821 10889 43399 47076 10889 37389 11308 12999 725 28109 25006 41057 27023 36712 35392 40028 48952 43269 29238 9535 9535 34004 2038 37018 9497 725 28109 953…
44845 17674 44218 26231 2901 36329 8862 43178 31588 9166 47520 29073 7494 27876 31588 1822 44805 41570 34004 27889 9363 725 31588 13901 38730 30397 39385 12929 48785 15089 37285 5197 27668 30858 2844 1351 44746 17104 910 39149 44796 5764 41570 43695 3297 31128 41570 38877 114 19189 32252 43112 35447 40928 19447 43112 19307 18178 3653 35174 15389 34315 23165 36328 8814 48747 5773 17674 8326 6370 2…
44845 17674 44218 36083 8033 34004 31349 16191 48853 25747 18824 36130 36784 38034 13965 33128 21206 31588 1822 37219 13108 29641 48785 31349 48853 14901 4132 14045 25938 21154 34134 26398 10529 38876 8033 20451 44845 17674 44218 29238 13901 31349 44746 17104 114 19189 13901 30939 32984 21376 6370 2038 2198 14901 4132 14045 21154 43050 28908 10529 42770 8033 3319 13033 44845 17674 44218 38730 139…
44845 17674 44218 31588 13901 32571 27889 33458 48227 17459 48103 3709 2235 43686 5773 493 12929 28393 10889 32773 27309 42255 11308 4656 18178 35174 3653 43118 48670 44797 30191 33984 6239 29929 38876 30752 29929 45068 32669 9535 9535 2038 43926 725 18390 40662 557 48041 35301 9535 14703 15979 19488 14700 33499 43399 12929 27210 40236 12766 22896 40703 9599 43533 29063 37597 15313 24888 34004 18…
44845 17674 44218 43903 7139 36328 17833 44728 43394 1685 34004 39698 17023 5240 13901 32571 824 46078 17459 48103 16909 0 43864 37268 36503 39825 26501 44490 37268 10889 45597 5491 3543 44386 21456 17635 41813 4360 5773 493 12929 48785 27496 18178 3653 35174 11308 43112 48670 44797 30166 18561 5957 19693 41408 45068 6370 9535 9535 27210 725 3457 5240 39576 16585 2038 39334 16323 29063 9535 14703…
44845 17674 44218 32476 34004 39385 12929 32150 5773 493 43530 1671 12929 36067 2038 6100 32571 26916 725 17528 33176 9535 34004 39385 12929 32150 35143 47653 15690 45928 26254 12766 26254 26321 12766 37903 20078 12766 20078 37903 26321 12766 27463 20078 12766 6781 20078 12766 29641 26167 29641 725 9599 13352 32469 26095 34834 14901 4132 420 28645 26473 10315 44845 17674 44218 31588 13901 30397 3…
44845 17674 44218 28570 27832 2901 36328 3368 48747 34004 26916 12031 39698 5773 493 12929 31215 17528 1622 31588 31349 48853 2064 21217 20422 33879 38730 32571 5197 27668 146 11894 24097 34193 33419 43112 35447 19447 5834 17023 23749 36328 3368 48463 5773 17674 3297 3378 1570 44638 35502 9535 2038 23000 39502 11255 28150 38876 7869 3206 14901 4132 420 28150 10088 44845 17674 44218 39385 34004 28…
44845 17674 44218 47460 41303 27044 2901 36328 8033 39602 42831 22974 17282 9678 10419 16840 29641 37925 2901 29436 17721 32955 1510 34004 5240 38730 487 12929 13628 8189 44752 17528 5197 27668 30858 44746 17104 19447 32955 34799 41805 43459 41805 36824 41805 10509 41805 36116 41805 21481 41805 21678 41805 36328 1028 9535 2038 6100 38876 47431 27941 18772 14901 4132 14045 27941 18772 7492 7006 10…
44845 17674 44218 43530 21348 34845 34857 14901 4132 14046 28644 6309 21078 10529 38876 32637 20615 44845 17674 44218 28570 2901 20078 46810 23351 24960 45952 34776 11249 12766 41122 28753 20078 3409 44218 34004 46078 26916 725 41122 39698 12216 27108 19447 11308 2170 1886 12999 13628 37285 15081 19217 1622 31215 17528 32571 5197 44758 28243 19189 43112 19307 41661 9005 18003 155 24534 47538 9942…
44845 17674 9535 9535 33458 2038 23000 19602 1758 9535 14703 33458 43399 2171 33458 43399 29584 3082 33458 36951 45409 34826 34004 18385 9274 49150 43057 31215 34004 18385 36994 39783 34004 39245 10798 14901 4132 420 25904 6805 47913 44845 17674 44218 34004 40042 42598 5240 31588 13901 12216 13681 2169 29238 41122 28243 16988 39698 45324 15089 37193 35375 32571 34004 26916 5197 27668 30858 28243 …
44845 17674 9535 9535 2038 43926 686 18390 40662 557 48041 35301 9535 14703 15979 19488 14700 33458 38642 12929 27210 40236 12775 22896 10798 32989 33241 37597 15313 24888 34004 18385 9274 49150 43057 31215 34004 18385 36994 39783 34004 39245 10798 14901 4132 15699 27538 34737 43706 10185 44845 17674 44218 43926 7139 36369 23646 37914 2961 20701 43394 5950 31588 13901 32571 27902 33458 17459 4810…
44845 17674 44218 38730 31588 13901 42598 29238 32571 27668 725 18390 17459 3709 2235 557 48041 35301 30798 31523 18613 47473 146 32252 487 5240 12929 48785 13628 16895 17528 33184 18178 3653 12382 11308 13901 5997 30582 25006 13901 1570 40028 46468 28393 15084 47391 37116 40028 27023 46449 47401 28393 24794 45645 37116 40028 46468 28996 28393 9535 9535 28393 10798 15728 23663 10798 47472 9363 20…
44845 17674 44218 20466 2901 45320 24671 21645 18816 2055 3069 33353 4272 351 22773 30001 45337 28107 33894 11031 25786 2038 20618 26108 18514 47593 26900 37966 4567 31081 3064 23360 23366 31215 39208 4267 27965 31588 7934 35214 17635 42668 35214 32557 4444 14834 13901 146 40703 39336 39698 12216 22513 13258 13901 19020 3457 1923 31349 36551 48853 8814 48463 44218 34004 26916 39698 25747 45324 11…
44845 17674 44218 42770 38941 32571 44242 8933 14094 11054 37543 24888 43112 48670 17104 9535 9535 40703 47201 14901 4132 15699 27897 31154 29359 5032 10185 44845 17674 44218 7869 16283 45939 44924 2901 4020 1315 19561 1822 0 21362 27023 31684 37448 8960 12147 29526 8033 14319 24963 23446 15916 2607 37448 39983 11605 2607 23433 8960 35462 18603 23460 45360 11605 44728 10358 42999 35462 18603 3520…
44845 17674 25006 13901 1570 40028 46468 24794 45645 37116 40028 46468 28996 9535 9535 15471 49385 14901 4132 15699 26008 6037 41900 10185 44845 17674 44218 14820 2901 36328 33263 34378 6566 2998 43394 1424 34121 31588 1822 47520 29073 24290 44242 8033 10254 17245 3543 30939 13901 6970 45247 40703 10583 46078 38730 13901 30397 32571 43660 10150 22017 10889 18613 33276 32989 16988 487 5240 12929 1…
44845 17674 9535 9535 39245 46697 10889 29821 37268 42279 18805 18865 36503 31484 18178 19819 38366 14620 29840 3653 38366 13135 3576 27023 47844 36503 18865 28433 2269 10889 22082 14901 4132 15699 43078 5802 10185 44845 17674 9535 9535 34004 4567 43112 48670 9354 36083 14045 20638 14901 4132 15699 43078 5802 10185 44845 17674 44218 28193 17023 20451 31215 40490 725 38689 18390 32571 26916 22518 …
44845 17674 44218 31528 46939 34004 8326 13468 21376 8338 5240 9497 2038 9535 2038 23000 33468 40703 41570 31145 14901 4132 14045 21154 21185 13916 10529 38876 31557 44845 17674 44218 42770 43432 31557 9580 47626 8326 21376 23308 13671 24468 37414 2198 29184 12766 34004 25747 7862 14901 4132 31840 20881 6600 10563 44845 17674 44218 42770 43432 31557 9599 24292 34004 35518 21376 8326 25747 39729 1…
44845 17674 44218 21485 14672 2901 27402 22871 25706 4837 12788 31728 24963 44302 7360 30076 8152 7831 38586 20340 6370 44805 4360 28024 2901 21207 23211 37986 17378 22423 25392 12804 8875 24251 46879 29083 31853 42648 21028 36286 47520 29427 47754 44218 34004 45891 28393 824 10052 28393 18588 3543 44987 13456 17533 34685 47391 36842 38642 34004 7034 46650 27954 31215 3547 8326 12806 32571 29165 …
44845 17674 44218 36083 8326 34004 37225 29063 40143 9599 47098 37225 14901 4132 14046 15067 10334 27287 10529 38876 11970 44845 17674 9535 9535 40662 557 7383 37537 24888 40662 34845 14045 1951 2038 14901 4132 15699 29701 5103 18779 10185 44845 17674 44218 32476 34004 5773 493 48785 3408 37285 7111 33353 24794 31588 31349 48853 22020 1028 45442 19975 9535 9535 28393 12929 32150 10416 18798 14901…
44845 17674 44218 2038 47479 38730 13901 32571 10150 3653 17459 33458 16013 33985 30166 45068 32669 43864 3709 2235 18561 5157 19693 30775 487 5240 48390 33353 155 32252 13628 16895 18178 35174 11308 25006 13901 1570 40028 46468 40409 41057 24193 40028 37537 25269 40409 9535 9535 2038 23000 18390 33468 9535 14703 33458 29067 37244 28584 40703 1923 34004 18385 9274 49150 43057 31215 34004 18385 36…
44845 17674 44218 43926 7139 31588 13901 16585 32571 27889 33458 17459 48103 3709 2235 43864 5773 7331 12929 48785 19447 32989 13258 27309 42255 11308 4656 29688 37193 18178 35174 3653 43112 48670 44797 30166 33984 6239 29929 38876 30752 29929 45068 32669 9535 9535 2038 43926 729 18390 40662 568 48041 35301 9535 14703 15979 19488 14700 33458 43399 40236 12766 22896 12929 27210 37597 15313 24888 3…
44845 17674 44218 31588 13901 32571 43903 7139 36328 12682 36786 43394 5950 42313 2038 27889 33458 8656 48103 16895 0 41951 44746 17104 44797 487 5240 48785 10889 32720 33276 32989 16988 27309 18072 114 32252 18178 3653 35174 11308 9535 40662 4773 27210 10435 3457 5240 39576 725 18390 9535 14703 39245 33468 15728 9599 37537 40527 40236 10798 41813 47520 29073 40703 33458 37597 15313 24888 15979 1…
44845 17674 44218 28809 44924 36328 28276 33109 17323 4790 11054 34004 26916 725 18979 39698 45324 34658 5240 32063 38730 1869 487 12929 48390 33353 15089 37285 11308 45798 32571 43112 48670 17104 1351 19447 28243 14620 21487 43112 19334 10889 27309 42255 14094 36667 30109 42279 42673 21456 18178 3653 35174 23749 5773 17674 36328 33255 9535 2038 23000 33458 10798 14094 36667 10889 37219 2568 7252…
44845 17674 44218 6432 10289 7354 23826 2901 21207 4723 21207 2901 41658 47520 10423 21708 21207 2901 47098 48372 21207 2901 46879 31774 34257 45097 146 27023 17896 23742 21906 29184 9941 29022 3603 8479 12819 43268 10236 34257 31215 21207 37624 14251 34258 37465 24251 20898 35336 32606 33879 36754 27023 90 9936 2998 10236 34257 9904 9898 37448 27023 21362 24963 14957 36957 33255 34263 44304 1684…
44845 17674 44218 16323 10289 34737 41141 2901 11502 30639 30798 31965 22759 10080 20181 29641 12766 41097 20920 32063 11847 8896 12766 8822 1570 8832 18816 48042 1641 8680 12262 8033 48337 5525 31215 40662 24826 37573 24268 11623 14094 40662 12766 3457 8033 24963 13901 146 21376 18588 23240 8764 8846 14494 146 8862 27108 13071 48390 5525 25101 18122 21755 10456 34349 40662 6531 8842 47520 29063 …
44845 17674 25006 13901 1570 40028 46468 41057 24193 40028 37537 25269 41057 41813 40028 14763 1279 45327 9535 9535 40662 557 48041 7383 24888 14901 4132 15699 41307 49121 48502 10185 44845 17674 44218 8172 2535 27889 2901 32721 3890 1570 30798 15260 17671 7776 11452 24064 2694 15260 8933 44051 3881 44157 3543 17142 31215 44805 47520 28616 890 6370 44051 44157 32341 39678 15260 6366 6050 6047 307…
44845 17674 44218 38730 18390 35226 2038 32571 48103 0 5773 493 12929 10754 43752 28553 19447 29840 14094 42673 21456 28393 44752 30109 725 18390 41674 26916 33176 5997 30582 25006 13901 1570 40028 46468 24794 45645 37116 40028 46468 28996 41057 24193 40028 37537 25269 41057 38701 40028 30260 37116 9535 9535 33458 39700 10889 14901 4132 15699 11601 47599 38592 10185 44845 17674 44218 8172 918 290…
44845 17674 44218 1167 32294 39385 34004 1167 36328 21874 39698 13901 39825 44601 32571 34004 27889 33497 725 28109 17459 32195 487 5240 12929 48390 33353 146 32252 19447 36623 10889 27309 3543 13628 16895 43903 1622 31215 17528 15081 19217 18178 35174 557 48041 35301 15355 43699 32364 5997 30582 13901 45597 27108 39825 44601 25006 13901 1570 40028 46468 28393 24794 45645 37116 40028 46468 28996 …
44845 17674 44218 7869 41794 43078 2901 8814 48463 42301 8822 43178 34004 26916 38730 31588 13901 487 48785 31588 31349 48853 13628 37285 1622 31215 17528 32571 5197 27668 30858 44758 146 36067 40928 37193 11894 13901 34193 37663 11538 31215 34188 28771 146 19447 27309 43112 19307 23749 36328 7172 48747 5773 17674 9535 2038 23000 11255 28150 10088 38876 7869 3206 14901 4132 420 28150 10088 44845 …
44845 17674 44218 43926 7139 18295 27451 32989 13258 43394 42313 5950 31588 13901 16585 32571 27889 33458 9363 17459 48775 3709 2235 43864 5773 493 12929 48785 146 11894 18178 35174 3653 43112 48670 44797 30166 33984 6239 29929 38876 30752 29929 45068 32669 9535 9535 2038 43926 725 18390 40662 557 48041 35301 9535 14703 15979 19488 14700 33458 38642 12929 27210 40236 12766 22896 40703 15313 9599 …
44845 17674 44218 39718 13901 16585 32571 27889 33458 9363 17459 48103 3709 2235 43864 28393 19447 32989 13258 27309 42255 18178 35174 3653 43112 48670 44797 30166 33984 6239 29929 38876 30752 29929 45068 32669 9535 9535 40662 557 48041 35301 2038 43926 725 18390 9535 14703 15979 19488 14700 33458 38642 12929 27210 40236 12766 22896 33458 1455 40703 2198 9599 43533 29063 37597 15313 24888 34004 1…
44845 17674 32571 34004 2038 23000 9535 9535 14703 33468 2038 23000 38642 23709 22139 35352 38642 43627 40357 18390 16744 32606 37537 4581 43627 19602 28284 33462 43627 24954 33458 23709 40703 35697 33289 34004 18385 9274 49150 43057 31215 34004 18385 36994 39783 49150 16744 32606 10798 31588 39245 37537 13681 18455 43617 31446 25747 17023 16551 43399 37537 14901 4132 15699 26008 6037 41900 10185…
44845 17674 32571 1830 15200 13628 43627 48311 8189 13901 30302 4920 48183 28393 43112 48670 17104 5997 30527 9535 9535 2568 14901 4132 15699 28583 25709 6032 10185 44845 17674 44218 5617 7869 34004 37225 39245 9599 37225 12766 2998 14901 4132 14045 25938 21154 34134 26398 10529 38876 8033 20451 44845 17674 44218 47460 16323 14045 45506 15042 41303 16466 2901 36328 41485 5384 21207 3368 21874 166…
44845 17674 44218 36328 10254 24000 47391 31588 1822 13720 21207 4716 37389 13901 29022 30673 32571 824 27668 48103 16895 487 48785 43752 557 48041 35301 44752 14094 8189 18178 3653 11308 4656 5260 18979 13901 5997 30582 44797 30166 18561 5957 19693 30727 45068 32669 41951 21941 412 29641 13695 25006 41057 38701 40028 30260 37116 28393 9535 9535 29063 13901 10435 9535 14703 33458 41344 47040 3632…
44845 17674 32571 4782 614 7034 7383 9535 9535 9354 16283 29063 43114 2038 34004 14901 4132 15699 11601 47599 38592 10185 44845 17674 44218 32476 34004 39385 12929 32150 9599 37225 29063 487 5240 1923 32876 31588 31349 48853 40042 17023 12766 17528 9535 28433 12929 32150 725 14901 4132 6928 21748 10660 11054 44845 17674 44218 39698 5240 13901 2943 45324 2038 28109 24107 10889 42674 39245 36786 42…
44845 17674 9535 9535 33458 2038 23000 9599 41344 15728 47054 14901 4132 15699 28583 36867 35924 10185 44845 17674 44218 1951 2901 20078 6370 46810 4837 23351 24960 7494 37362 34776 21206 12766 41122 18685 35678 20078 3409 15567 34004 26916 725 41122 11308 5240 487 5240 48785 15089 37285 31588 2064 47391 41813 39639 2170 12999 32571 44746 17104 28243 37268 9005 4567 27032 146 11894 19189 40928 47…
44845 17674 44218 46789 20305 34088 20220 7567 39006 34799 15567 34004 34370 6845 24468 28376 39295 6842 9599 656 7632 16323 34799 29929 28393 4288 41078 1324 40703 29929 44975 43189 3523 1324 32341 31215 40871 7983 16895 9801 32568 14901 4132 14046 37496 43815 7006 10529 42770 29103 24826 44845 17674 44218 16283 20492 37633 40125 29269 41279 2901 21159 5029 45421 5773 48430 40016 24963 37733 228…
44845 17674 44218 47679 28740 20177 2901 29436 26321 37362 22131 4444 18588 45916 10206 19012 351 2471 12766 13843 35940 38592 40456 23704 27070 29890 5087 24963 41912 25896 7313 33915 33688 7318 12765 47562 21362 13387 40441 41556 7632 5155 4277 36309 22423 13258 45839 14094 4068 41556 10006 36309 14094 9789 18046 14494 45859 37268 11989 36188 27023 44380 9789 4277 36194 18865 42279 38450 19146 …
44845 17674 44218 47479 2038 15728 36328 23544 3368 48463 43394 2727 20451 41570 38730 13901 12216 32571 34004 3543 824 27889 33458 46078 26916 11441 13946 6380 15024 21023 30896 47150 10150 17459 48103 16895 3709 2235 43864 43112 48670 33985 30166 18561 5957 19693 30775 45068 6370 14595 27210 12929 6036 10435 5773 493 39385 43752 4773 30798 24374 42850 15010 10435 146 32252 19189 11894 13814 341…
44845 17674 44218 39718 31349 48853 32571 27889 33458 9363 17459 48103 3709 2235 43864 19447 32989 13258 10889 27309 42255 18178 35174 3653 43112 48670 44797 30166 33984 6239 29929 38876 30752 29929 45068 32669 9535 9535 29063 9596 41401 29063 3457 5240 39576 2038 43926 725 18390 40662 557 48041 35301 9535 14703 15979 19488 14700 33458 43399 12929 27210 40236 12766 22896 37597 15313 24888 34004 1…
44845 17674 44218 34004 38730 32571 47479 36328 23544 17833 36204 2554 43394 6224 38730 13901 32571 34004 27889 33458 14595 13901 17459 48103 0 43864 43112 48670 44797 18561 19693 45068 487 5240 48785 4773 40662 13628 16895 19447 319 2554 10889 27309 18072 18178 3653 35174 11308 12999 25006 13901 1570 40028 46468 28393 24794 45645 37116 40028 46468 28996 28393 41057 24193 40028 37537 25269 28393 …
44845 17674 44218 33653 31494 30528 2901 10394 13258 3942 10389 18692 13258 21207 41570 34036 26916 13924 725 18390 13901 27108 29285 33241 5240 10006 2568 13901 30397 487 5240 48785 13924 5240 11308 6878 38679 5197 27668 1351 10889 27309 42255 18072 41813 18178 3653 35174 43112 46933 45320 31835 37285 23165 5773 17674 36328 33255 6370 19062 46520 28605 6878 9599 45749 33458 10798 37914 31215 425…
44845 17674 44218 33653 20506 2901 3942 10389 18692 13258 34004 6438 824 725 31588 13901 38603 35598 27108 13901 45597 19059 25964 13258 11308 6878 487 12929 48785 17528 16895 2943 2038 5197 44758 10889 27309 42255 18072 41813 43112 46933 31835 32955 23165 5773 17674 36328 33255 6370 19104 46520 28605 6878 9599 45749 33458 10798 37914 31215 42598 4109 4920 31215 10710 35558 11724 10435 38876 2788…
44845 17674 44218 43926 7139 36369 47333 43394 1424 39718 31349 48853 32571 27889 33458 9363 17459 48103 3709 2235 43864 5773 493 12929 48785 29688 37193 11308 4656 18178 35174 3653 43112 48670 44797 30166 33984 6239 29929 38876 30752 29929 45068 32669 9535 9535 29063 31349 48853 9599 37225 29063 2038 43926 3457 5240 39576 2038 43926 725 18390 40662 557 48041 35301 9535 14703 33458 38642 12929 27…
44845 17674 44218 41570 38730 13901 32571 19148 2554 43394 6224 42313 27668 17459 41951 33985 30139 21926 18561 5957 19693 30727 14595 13901 5773 48785 114 32252 10889 27309 19447 39825 2554 30822 12097 18178 3653 35174 25006 13901 1570 40028 46468 29238 24794 45645 37116 40028 46468 28996 29238 41057 27023 36712 35392 40028 48952 43269 29238 9535 9535 2038 23000 18390 9535 14703 33458 40703 1088…
44845 17674 44218 31588 13901 32571 43911 2038 27889 33458 8656 48103 16895 0 41951 44746 17104 19447 39825 30784 4227 5773 35215 3653 18178 485 5240 48785 114 32252 18178 3653 35174 9535 40662 4773 27210 10435 3457 5240 39576 725 18390 9535 14703 39245 33468 15728 9599 37537 40527 40236 10798 41813 47520 29073 40703 33458 37597 15313 24888 15979 19488 17951 14901 4132 15699 8239 6893 9435 41900 …
44845 17674 44218 31588 13901 32571 43911 2038 27889 33458 8656 48103 16895 0 41951 44746 17104 19447 39825 30784 44874 20514 5773 35215 3653 18178 485 5240 48785 114 32252 18178 3653 35174 9535 40662 4773 27210 10435 3457 5240 39576 725 18390 9535 14703 39245 33468 15728 9599 37537 40527 40236 10798 41813 47520 29073 40703 33458 37597 15313 24888 15979 19488 17951 34004 18385 9274 49150 43057 14…
44845 17674 44218 31588 13901 16585 32571 27889 33458 17459 48103 3709 2235 43864 146 11894 32252 29688 37193 35072 41813 47626 18178 35174 3653 43112 48670 44797 30166 33984 6239 29929 38876 30752 29975 32669 9535 9535 2038 43926 725 18390 40662 557 48041 35301 9535 14703 15979 19488 14608 33458 38642 12929 27210 40236 12766 22896 39529 9599 43539 29063 33458 43399 39434 37597 15313 3543 42279 4…
44845 17674 44218 34004 9497 2038 23000 12766 22896 14901 4132 14046 30042 8649 20889 29202 10529 47201 24963 8326 46956 29063 44845 17674 44218 6432 8280 40511 9825 4686 25870 5834 19975 43627 4070 38699 33458 18390 37076 46697 4125 45247 48642 2038 6100 39245 46697 43627 25870 8930 43627 4070 31145 4068 9580 42279 5536 24510 19077 40384 39245 19169 4916 11724 24888 33458 10798 18390 38876 6432 …
44845 17674 44218 16323 25793 25842 45398 2901 20078 6370 23351 46810 36697 4444 36057 869 36756 25270 47284 8033 3900 22574 8933 4926 14302 25746 5507 7496 23928 29034 22773 22711 47540 41122 28762 20078 3409 21766 44177 37641 12274 36328 33263 34004 26916 725 41122 18390 39718 17023 34658 5240 5773 32063 43622 38730 40016 38329 2170 41122 6432 48372 29238 40511 11308 12999 12929 32150 5773 493 …
44845 17674 44218 43926 7139 36369 14094 108 28243 11054 43394 1424 31588 13901 32571 27889 33458 17459 48775 3709 2235 43864 5773 493 12929 48785 19447 27309 42255 4567 41813 146 11894 11308 4656 18178 35174 3653 43112 48670 44797 30166 33984 6239 29929 38876 30752 29929 45068 32669 9535 9535 2038 43926 725 18390 40662 557 48041 35301 9535 14703 33458 43399 10798 10889 40703 12766 15979 33458 43…
44845 17674 44218 38730 13901 32571 27889 33458 46078 10150 22017 155 32252 19447 36623 48435 10889 27309 4567 41813 13628 19717 1351 17459 5997 30582 25006 13901 1570 40028 46468 28393 24794 45645 37116 40028 46468 28999 28393 9535 9535 43530 36083 8033 34004 31215 25392 15247 42400 18979 31215 20917 48401 32063 33879 18979 48592 6330 26496 34004 46078 30397 14901 4132 15699 41259 28748 12662 47…
44845 17674 44218 43926 7139 36369 46269 10213 32989 13258 31588 13901 32571 27889 33458 17459 48103 15217 38876 2235 43864 5773 493 12929 48785 28393 10889 32989 13258 27309 42255 146 11894 18178 35174 3653 43112 48707 17104 44797 30166 33984 6239 29929 38876 30752 29929 45068 6370 9535 9535 2038 43926 725 18390 40662 557 48041 35301 9535 14703 15979 19488 14700 33458 38642 12929 27210 40236 127…
44845 17674 44218 43926 7139 36369 9673 43394 1424 39718 31349 48853 32571 27889 33458 17459 48772 3709 2235 43864 5773 493 12929 48785 29688 37193 11308 4656 18178 35174 3653 43118 48670 44797 30166 33984 6239 29929 38876 30752 29929 45068 32669 9535 9535 2038 43926 725 18390 29063 31347 9599 37225 3457 5240 39576 2038 43926 40662 557 48041 35301 9535 14703 15979 19488 14700 33458 38642 12929 27…
44845 17674 44218 41570 38730 13901 32571 36328 2507 34826 37537 37811 43394 42313 6224 27668 17459 41951 33985 30139 21926 18561 5957 19693 30727 14595 13901 5773 48785 13628 16895 19447 34826 10889 4227 27309 18072 18178 3653 35174 30822 12099 25006 13901 1570 40028 46468 29238 24794 45645 37116 40028 46468 28996 29238 9535 9535 2038 23000 18390 9535 14703 33458 40703 10798 39431 34004 18385 92…
44845 17674 44218 32312 24963 44415 33984 23646 8620 16988 34004 24960 48390 43926 48825 22759 37362 21207 8033 23646 8620 13258 12231 1822 38730 40441 13901 32571 27889 33458 8656 46078 725 18390 31215 487 48785 14319 32063 10889 39825 40744 4552 16988 18072 27309 4773 30784 43699 18178 3653 35174 13628 16895 43112 48670 44797 30166 33984 5957 38876 30775 45068 6370 41951 13901 49331 5997 30582 …
44845 17674 44218 36328 33263 18319 27451 32989 38730 32571 34004 46078 27889 33458 28393 10889 32989 43112 48670 17104 39385 42837 280 30798 40662 2038 9535 9535 14703 33458 2038 40703 2285 34004 18385 9274 49150 43057 31215 34004 18385 36994 39783 34004 39245 10798 14901 4132 15699 49327 34737 43050 10185;0
44845 17674 44218 41570 38730 13901 32571 2050 36369 8814 48747 43394 2727 20451 824 27889 33458 17459 41951 33985 30139 21926 18561 5957 19693 30727 45068 6370 14595 5773 48785 155 32252 20781 48311 34189 19447 146 10889 27309 13628 16895 18178 3653 35174 11308 5240 25006 13901 1570 40028 46468 29238 24794 45645 37116 40028 46468 28996 29238 41057 27023 36712 35392 40028 48952 43269 29238 9535 9…
44845 17674 44218 47460 16283 6062 25409 2901 45177 18979 28583 29857 30982 23391 23360 26200 36143 28252 19761 34715 26495 17263 6615 29157 38950 19761 34715 8260 45675 4613 12726 22824 47520 10149 21207 21207 2901 6797 47475 2038 21023 41485 26108 6797 34341 47475 2038 21023 25270 31059 27526 41485 26091 6797 34341 47475 2038 21023 25270 31059 27526 24111 5147 42803 33876 41485 25786 6797 34341…
44845 17674 9535 9535 33458 2038 23000 15979 1758 9535 14703 33458 43399 1840 28827 17779 3082 40662 36503 10798 41122 34004 18385 9274 49150 43057 31215 34004 18385 36994 39783 34004 39245 10798 14901 4132 15699 6893 5111 27945 10185 44845 17674 44218 20655 2901 4690 21206 34004 5240 39698 42598 13901 2170 38730 33879 2064 39698 13628 16895 32571 4686 21206 5197 27668 44758 28243 19189 9005 1800…
44845 17674 44218 31581 25517 2901 46939 40120 12733 24963 35940 19964 40120 34774 20807 6711 40008 29034 3088 46830 35761 25726 47091 13965 20078 12766 8512 46830 20150 17517 44696 34004 38730 5197 30858 27668 17459 33985 30166 412 41427 44796 5764 43695 3709 31124 38877 114 24534 30183 14620 23749 13387 16039 35940 37700 19693 24468 21376 22835 43981 4549 42457 8329 27108 4895 13995 4444 47745 …
44845 17674 44218 38730 32571 27668 17459 1351 34923 30896 10150 22017 28393 557 48041 41706 30784 487 5240 12929 48785 13628 16895 28393 19447 27309 30798 5773 35215 3653 18178 5997 30582 25006 13901 1570 40028 46468 41057 27023 36712 35392 40028 48952 43269 9535 9535 32606 35215 30798 11724 28393 9599 10798 37225 15728 14901 4132 15699 42885 20169 36623 10185 44845 17674 44218 43911 5240 32571 …
44845 17674 44218 36328 46697 20447 12329 31588 1822 21207 22701 38730 32571 13924 48103 16895 41951 487 48785 557 48041 35301 41706 30784 10889 9287 39825 24309 11468 13628 16895 725 13901 5997 30582 44797 30166 18561 5957 19693 30727 45068 32669 25006 13901 1570 40028 46468 28393 24794 45645 37116 40028 46468 28996 28393 9535 9535 14703 33458 41344 47040 36328 33263 19602 19488 33468 34004 2496…
44845 17674 44218 18475 8326 34004 47520 3068 33353 37411 2038 6100 32571 15567 34004 26916 725 18390 34004 18544 47520 37389 47802 21207 3603 2901 30424 3069 2285 21362 9535 9535 14703 40881 34004 18390 10798 31446 47520 47802 33458 9535 6970 16980 1132 47802 43399 36754 24847 29083 19602 28284 9838 33468 47520 3068 33353 40881 24293 9838 17207 36798 26916 34004 18385 9274 49150 34004 18390 1176…
44845 17674 32571 42770 43432 34004 2038 37362 22896 45006 40357 43391 4919 20813 39698 31215 45324 41364 2038 29309 2353 20534 48592 45006 47647 46502 41364 19602 45184 9862 31728 32448 31947 4288 19523 37771 43391 6499 29366 31215 9735 9862 2353 33420 2038 28321 9773 6593 6507 2038 9065 15728 7239 6507 22998 2038 42673 9619 9065 4125 2353 20534 7632 15971 9862 42770 43432 27210 45068 2038 36369…
44845 17674 44218 19104 34004 38730 39698 17023 13488 32571 15567 34004 42598 26916 5197 27668 824 9363 8724 725 45505 17459 0 5834 34088 48138 18178 3653 5240 35174 14620 45916 14786 23761 19430 37285 30831 30822 3297 31128 38877 33985 30166 18561 5957 41951 23749 12795 13142 45749 17821 9535 9535 14703 39245 33468 19105 35375 2038 23000 34004 18385 9274 49150 43057 31215 31465 39783 14901 4132 …
44845 17674 44218 36083 42770 43432 42770 43432 646 42803 1130 48608 2038 34004 24290 31215 9733 9862 18390 4406 32448 17024 6436 13352 6970 15728 1951 24290 42400 24293 16323 29063 18390 25747 42956 4753 2038 23000 24290 42290 2648 14901 4132 45459 6697 6893 10563 44845 17674 44218 31588 38730 32571 27889 35375 9637 46078 431 12031 17459 3709 2235 7034 48041 7383 8495 42071 39385 43752 30109 212…
44845 17674 44218 15969 9862 16323 47460 38876 7869 28599 41212 33458 28583 40703 34004 1455 47460 45339 18650 2038 38876 29184 46915 14901 4132 29063 40357 14045 14699 14818 46915 10529 38876 8326 29063 44845 17674 44218 41677 26689 16323 36205 2901 21625 45324 38789 41576 42121 47984 18692 13258 44805 21207 2901 4444 24193 40028 35529 26084 16988 40662 7034 35529 48730 22835 41570 8556 31589 36…
44845 17674 44218 42770 43432 725 42770 43432 39245 4288 34804 18390 13350 6970 15728 32469 29063 16323 4154 9862 31027 33535 34804 32571 43904 32150 28651 40042 17024 2943 25391 6970 18348 43399 12999 46286 43903 13244 18912 23985 43530 18656 1862 40409 44874 43270 17951 18390 43399 22998 17023 39245 9862 31446 31027 25391 24290 40703 36798 26916 24290 31027 9580 48592 6330 27655 22896 42382 155…
44845 17674 44218 24290 13901 1963 13924 32571 27668 725 17459 3709 2235 557 35301 43112 19307 38410 32341 557 35301 30784 30798 16988 10990 27309 18072 146 32252 13628 16895 11308 30183 3653 35174 13901 30582 5997 25006 13901 10675 40028 17674 13786 30225 35215 45645 24131 35301 40028 9303 19421 41861 28393 41057 24193 40028 37537 25269 28393 9535 9535 29063 13901 9599 37225 39334 13901 3457 936…
44845 17674 44218 49065 2901 35678 26321 17081 8479 42050 27402 31215 22871 27402 2596 8233 14378 43136 21669 11054 12698 29641 28007 22896 11054 11054 37934 31853 18598 19451 38358 47754 4272 12766 35960 4272 12766 47431 31589 22835 35292 31589 22835 31589 22835 7034 7383 26076 11054 44004 8556 31588 21206 22835 31589 22835 31589 39245 13965 7831 12766 24468 37934 1751 22896 11054 12839 35697 84…
44845 17674 32571 34004 22423 29063 9599 37225 29063 6736 8389 34004 39334 33985 49150 30166 15969 9862 16323 38876 27941 18772 27197 34004 2038 23000 14901 4132 15699 2670 11093 49310 43815 10185 44845 17674 44218 2943 38756 41576 2038 31588 13901 32571 34004 27889 33458 2943 17459 3709 2235 1351 30397 13901 49331 5773 493 12929 48390 33353 28393 557 35301 1954 29285 44490 16988 43112 19307 2702…
44845 17674 44218 45210 39718 7249 31215 38801 29067 30397 43391 3457 1919 36615 19519 31215 1963 13901 36328 26638 25392 34845 2568 14901 4132 15699 43050 39846 35081 41373 10185 44845 17674 44218 46965 44796 46697 20447 8033 37811 32571 43394 2727 27674 11441 13946 30831 27757 10236 30822 3462 10404 35973 19640 36536 39825 6513 34832 18288 2961 10389 11054 38486 30784 3170 8413 11539 1758 23928…
44845 17674 44218 31588 13901 32571 43903 7139 36328 5600 27023 2554 43394 42313 2038 27889 33458 8656 48103 16895 0 41951 44746 17104 487 5240 48785 114 32252 10889 39814 35231 27309 18072 18178 3653 35174 9535 9535 47040 14901 4132 15699 8239 6893 9435 41900 10185;0
44845 17674 44218 31588 13901 16585 32571 27889 33458 9363 17459 32507 3709 2235 43864 5773 493 11618 48785 4567 41813 4360 39825 47626 18178 35174 3653 43112 48670 44797 30166 33984 6239 29929 38876 30752 29929 45068 32669 9535 9535 2038 43926 729 18390 40662 557 48041 35301 9535 14703 15979 19488 14700 33458 38642 12929 27210 40236 47520 29073 9599 39434 29063 37597 15313 32795 18805 42279 4762…
44845 17674 25006 4360 39551 11501 40028 45327 40588 13901 1570 40028 46468 15084 47391 37116 40028 37128 31812 31064 24794 45645 37116 40028 46468 28996 9535 9535 15471 41556 34826 13258 16988 14901 4132 15699 26008 6037 41900 10185 44845 17674 44218 33653 25938 48663 2901 29351 38248 5507 45275 2010 3698 41570 34004 26916 725 28109 38730 24290 14319 28105 34004 35120 557 35301 28109 31215 38801…
44845 17674 44218 19104 15567 34004 5197 46078 28545 725 28109 40042 2038 23000 37683 45006 32571 48103 0 43112 16666 48138 3297 31098 37285 43067 38877 9535 9535 39245 30279 3917 2010 31059 30798 17208 30639 42334 17207 4473 48645 45975 10006 7473 11623 10798 28109 17104 38876 6581 14319 14901 4132 44855 10643 36039 10525 44845 17674 44218 25510 2901 29436 35678 26321 20514 28109 6581 18498 4313…
44845 17674 32571 34004 2038 23000 25006 13901 1570 40028 46468 9535 9535 14703 31215 30379 44874 20514 37899 41592 36128 22950 4982 32606 9497 7982 29285 23591 15024 18178 23591 36369 1666 29238 23904 1962 13901 30650 11452 28560 36615 1666 37756 7983 38642 40703 21362 24888 38642 23709 40703 35697 33289 14901 4132 15699 26008 6037 41900 10185 44845 17674 44218 33653 7932 2901 33762 10372 12766 …
44845 17674 44218 38730 31588 48871 47391 32571 1174 31145 48571 43903 36328 45572 28804 16988 27668 5197 46078 10150 22017 17459 44746 17104 10889 19447 6687 4227 43112 41813 28393 4773 30784 38388 5139 27674 5240 28393 41706 3457 24468 12929 48785 5773 493 146 36067 11894 20781 48311 34189 3653 426 12382 5773 30260 18390 37193 5997 30582 16514 13901 25006 13901 1570 40028 46468 28393 24794 4564…
44845 17674 44218 39718 13901 16585 32571 27889 33458 17459 48103 3709 2235 43864 5773 7331 12929 48785 36623 8033 27309 42255 146 32282 18178 35174 3653 11308 4656 43112 48670 44797 30166 33984 6239 29929 38876 30752 29929 45068 32669 9535 9535 2038 43926 725 18390 40662 557 48041 35301 9535 14703 15979 19488 14700 33458 43399 12929 27210 40236 12766 22896 10798 10889 40703 9599 43504 29063 3759…
44845 17674 44218 9906 32571 1830 46078 24849 16323 17459 43864 3709 2235 487 5240 48785 155 32252 10889 1047 46252 27309 39814 24438 11054 3543 13628 16895 11308 44797 18561 19693 45068 7686 25006 41057 27023 36712 35392 40028 48952 43269 29238 9535 9535 2038 23000 18390 9535 14703 33458 10798 1923 22020 40236 10889 24888 19602 40703 39431 29063 4335 34004 18385 9274 49150 43057 31215 34004 1838…
44845 17674 44218 47479 2038 23000 38730 32571 27668 725 28109 46078 487 12929 48785 11308 13628 16895 9535 9535 2038 23000 9599 2727 9535 14703 33458 38642 10798 10889 40703 24888 34004 18385 9274 49150 43057 31215 34004 18385 36994 39783 34004 39245 10798 14901 4132 15699 28608 26029 46405 10185 44845 17674 9535 2038 43926 14901 4132 14045 18277 26861 19157 35735 10529 42770 2727 29103 35389 44…
44845 17674 44218 2535 34737 2901 36328 10940 40569 33908 24193 38326 34598 32150 19430 2485 20432 8332 46697 16985 2482 44419 14005 44218 34004 26916 39718 42598 5240 33176 41661 36842 38642 41813 8551 33879 6753 487 12929 17528 12999 29688 16895 31588 13901 41813 31588 32341 16191 18588 32571 5197 27668 30858 44746 17104 17764 44975 18561 29022 36883 31589 146 47538 9942 34189 75 7805 47133 524…
44845 17674 44218 32312 32568 15728 10746 34004 28583 3206 2901 24960 22998 12274 19681 39245 14094 108 35231 21700 13033 47828 16707 32645 47284 6531 8933 14302 25746 47984 10746 7710 42638 19451 47401 25392 25431 37362 12769 8012 1758 44805 17370 34004 35610 7710 39798 46449 31215 40485 45327 24719 17671 32568 25006 2059 35215 45645 40120 40028 46286 37116 33946 4406 29285 6710 2128 15538 41057…
44845 17674 44218 47479 2038 36369 40537 43140 43394 2727 20451 32571 824 46078 17459 43112 48670 17104 487 12929 11308 13628 16895 25006 13901 1570 40028 46468 29238 41057 27023 36712 35392 40028 48952 43269 29238 9535 9535 2038 23000 9599 2727 9535 14703 33458 10798 3457 2038 23000 12929 2568 40703 24888 34004 18385 9274 49150 43057 31215 34004 18385 36994 39783 34004 39245 10798 14901 4132 156…
44845 17674 44218 38730 32571 34004 5197 27889 46078 17459 3709 2235 28393 557 48041 35301 30798 41706 43112 19307 19447 20839 10889 45292 27309 14094 36623 47597 14094 21456 13628 16895 18178 3653 35174 5773 30260 13901 5997 30582 25006 13901 1570 40028 46468 29238 24794 45645 37116 40028 46468 28996 28393 9535 9535 28420 9599 37225 15728 14901 4132 15699 26008 6037 41900 10185 44845 17674 44218…
44845 17674 44218 7957 39523 28243 40662 17889 8933 37914 28243 41570 34004 26916 38730 13901 27108 31215 41674 26916 31215 332 10889 23165 5773 17674 36328 33222 6370 33458 11312 9599 37225 14901 4132 14046 41153 4970 10529 38876 8033 36128 44845 17674 44218 39718 13901 7632 47201 31349 38082 32571 34004 1174 43903 21206 36328 39523 28243 5507 27668 5197 1830 9363 43112 48670 17104 44797 49150 3…
44845 17674 44218 10420 41181 2901 36328 39523 26826 3947 25964 13242 44218 34004 40042 13901 40236 30675 31588 14451 30550 31773 32571 44758 5736 30639 23749 2568 14786 9535 32606 4272 23063 30550 31773 36067 2038 6100 14901 4132 14046 25507 43849 43226 10529 38876 2737 44845 17674 44218 33653 36328 39523 26826 3947 25964 13242 41570 34004 5240 26916 38730 47391 16895 13901 10006 13924 5240 5197…
44845 17674 44218 31588 38730 30397 32571 39385 34004 48571 43903 36328 45572 5511 27904 18401 39385 43752 557 35301 30785 5240 48895 48670 33985 30166 18561 5957 19693 30727 44796 6370 5997 30582 25006 2948 40028 2305 30918 17023 42011 37537 25269 2235 23000 28393 13901 1570 40028 46468 28393 24794 45645 37116 40028 46468 28996 41057 24193 40028 37537 25269 28393 41057 27023 36712 35392 40028 48…
44845 17674 25006 13901 1570 40028 46468 24794 45645 37116 40028 46468 28996 9535 9535 14703 34004 15485 49385 14901 4132 15699 11354 41293 30031 19787 10882 10185 44845 17674 44218 33653 21154 2901 27986 875 39628 8033 12766 15567 34004 26916 725 28109 31588 13901 13924 5240 38730 5197 27668 10889 24794 27309 18072 41813 31835 37285 23165 5773 17674 36328 33222 6370 36067 2038 45006 11724 10435 …
44845 17674 44218 43911 36328 22781 46868 5240 32571 34004 1830 46078 487 48785 43112 48670 17104 11308 40662 43699 557 48041 41813 47626 35072 18039 3653 9535 9535 2038 18390 9535 14703 33458 10798 34004 18385 9274 49150 43057 31215 34004 18385 36994 39783 34004 39245 10798 14901 4132 15699 41260 43391 34081 10185;0
44845 17674 44218 8172 31633 2901 13720 21207 23176 17709 44805 34370 25663 13666 26675 21859 23924 21874 332 29285 24222 16988 4393 44051 36536 42050 29840 28150 4393 25101 44051 33876 4393 4926 25101 44051 18692 44482 29840 18816 4393 36536 42050 29840 25786 29285 24222 13258 4393 44051 18692 44482 29821 12726 3892 29821 28150 32721 18692 44482 3457 24468 44051 39181 36563 13523 44051 45816 365…
44845 17674 44218 43926 7139 36328 8933 14302 25746 26574 13258 43394 1424 31588 13901 16585 32571 27889 33458 9359 17459 48103 3709 2235 43864 5773 493 12929 48785 29688 4038 8216 37193 11308 4656 18178 35174 3653 43112 48670 44797 30166 33984 6239 29929 38876 30752 29929 45068 32669 9535 9535 2038 43926 725 18390 40662 557 48041 35301 9535 14703 33458 38642 12929 27210 40236 12766 22896 33458 4…
44845 17674 44218 47460 41303 34737 1 6531 11054 8479 34967 31570 14302 25746 34004 39718 16191 13901 27732 487 12929 5197 27668 30858 31570 30109 47391 8189 36328 1028 27733 10675 36067 2038 22896 14901 4132 14045 27941 18772 7492 7006 10529 38876 47460 44845 17674 44218 39698 27108 29238 13901 40016 33176 32571 34004 27889 33458 8656 2943 37131 13901 17459 3709 2235 1351 13901 45597 3399 39825 …
44845 17674 9535 32476 9535 14703 32476 33458 16744 34004 43399 28545 37174 4112 12929 15909 34004 12662 42382 3457 2038 23000 33458 19592 15909 36431 41595 26565 26254 30109 30109 21206 49150 12766 45930 26254 12766 19602 13774 43533 12929 42239 5240 19758 16323 46963 39825 15471 34004 47201 42011 43329 725 32475 8930 13483 38613 14359 34004 18385 9274 49150 43057 31215 31465 39783 14901 4132 44…
44845 17674 44218 47479 2038 23000 41570 38730 13901 32571 27668 43864 0 44797 30166 18561 5957 19693 30727 45068 6370 4773 30798 40662 5773 493 48785 146 32252 20781 48311 19447 39825 24438 16988 10889 27309 13628 16895 11308 24888 18183 3653 35174 25006 13901 1570 40028 46468 28393 24794 45645 37116 40028 46468 28996 28393 41057 24193 40028 37537 25269 28393 41057 27023 36712 35392 40028 48952 …
44845 17674 44218 43926 7139 36328 18319 27451 32989 16988 43394 42313 5950 31588 13901 16585 32571 27889 33458 9363 17459 48103 3709 2235 43864 5773 7331 12929 48785 19447 32989 16988 27309 42255 11308 4656 18178 35174 3653 43118 48679 44797 30166 33984 6239 29929 38876 30752 29929 45068 32669 9535 9535 2038 43926 725 18390 40662 557 48041 35301 9535 14703 15979 19488 14700 33458 43399 12929 272…
44845 17674 44218 36328 33263 18319 27451 32795 38730 32571 34004 46078 27889 33458 39385 42837 30109 40662 2038 487 48785 43112 48670 17104 28393 10889 32989 11054 9535 9535 14703 33458 2038 40703 2285 34004 18385 9274 49150 43057 31215 34004 18385 36994 39783 34004 39245 10798 14901 4132 15699 49327 34737 43050 10185;0
44845 17674 44218 34871 21748 2901 29436 35678 26321 27597 4837 4920 41057 24952 43360 31589 15485 25305 13901 3811 37876 17721 26518 36122 27070 5693 21680 7632 21332 27876 42357 5693 36110 2443 5693 23791 9196 27597 4837 9352 14505 11821 27299 32154 36957 18495 27496 20759 35697 5693 4567 5693 14494 146 27413 24438 16988 49150 8479 13258 49150 8479 19421 22171 2038 40384 18938 9936 27526 5871 1…
44845 17674 44218 42770 43432 11209 33176 4288 9825 43530 15728 39245 4288 6928 12031 24963 32636 29451 46781 14359 38642 36756 37839 27234 28827 28109 41112 36957 45360 9065 35697 43399 26889 11209 22896 11184 40703 38642 22896 40703 24290 17856 1886 37720 26898 31728 42598 15888 31648 26898 37760 17951 3593 42539 12727 36551 1622 18374 34658 33879 24702 33458 43399 36756 37597 4288 26126 33468 …
44845 17674 44218 6432 28379 1836 2901 13720 16849 36328 21874 48747 47520 29548 29641 10419 49150 11054 41570 34004 824 26916 38730 13901 146 29305 24826 40016 12766 33176 39698 5773 493 12929 48785 21217 47401 37285 31215 17528 36328 33263 40042 15084 19217 33879 38730 5197 27668 30858 1 43112 48670 3543 35825 22423 14319 12766 146 11894 45565 24097 34193 19447 5834 4038 43112 19307 34004 36328…
44845 17674 44218 31528 46939 34004 8326 13468 21376 8338 5240 9497 2038 9535 2038 23000 33468 40703 41570 31145 14901 4132 14045 21154 21185 13916 10529 38876 31557 44845 17674 44218 42770 43432 31557 9580 47626 8326 21376 23308 13671 24468 37414 2198 29184 12766 34004 25747 7862 14901 4132 31840 20881 6600 10563 44845 17674 44218 42770 43432 31557 9599 24292 34004 35518 21376 8326 25747 39729 1…
44845 17674 32571 9636 2038 46697 10889 40662 557 25006 9618 37116 40028 13583 47842 28393 24794 45645 37116 40028 46468 28996 28393 41057 38701 40028 18122 23249 28393 9535 9535 46697 10889 33051 9535 14703 39782 10798 13843 10798 14901 4132 15699 28570 7230 26612 48423 10185 44845 17674 44218 15001 48002 41556 36309 14995 32955 14466 41078 30707 9535 28393 14901 4132 14045 28868 35911 10529 427…
44845 17674 44218 43926 7139 36369 18450 27451 32989 16988 43394 42313 5950 31588 13901 16585 32571 27889 33458 17459 48103 3709 2235 43864 5773 7331 12929 48785 19447 32989 16988 27309 42255 11308 4656 18178 35174 3653 43112 48670 44797 30166 33984 6239 29929 38876 30752 29929 45068 32669 9535 9535 2038 43926 727 962 18390 40662 557 48041 35301 9535 14703 15979 19488 14700 33458 43399 12929 2721…
44845 17674 44218 43911 5240 32571 34004 1830 46078 19447 39825 32773 10889 27309 487 5240 48390 33353 11308 43112 48670 17104 9535 9535 2038 18390 9535 14703 33458 43399 12929 40236 10889 34004 18385 9274 49150 43057 31215 34004 18385 36994 39783 34004 39245 10798 14901 4132 15699 1250 28570 1850 21748 10185 44845 17674 44218 43911 36369 18319 27451 32834 43394 5950 42313 32571 34004 43660 40485…
44845 17674 44218 31588 13901 32571 7139 43903 36328 10940 47540 43394 1424 27889 33458 8656 48103 16895 0 41951 44746 17104 487 5240 48785 41570 41813 4360 39814 47626 114 32252 18178 3653 35174 9535 40662 4773 27210 10435 3457 5240 39576 725 18390 9535 14703 39245 33468 15728 9599 37537 40527 40236 10798 41813 47520 29073 40703 33458 37597 15313 24888 15979 19488 17951 14901 4132 15699 8239 689…
44845 17674 44218 16323 38964 7580 20506 2901 12765 34450 18332 25694 40193 31552 636 34658 24963 4444 13901 146 18588 21504 14620 30822 4272 39825 36957 45513 42648 47391 5155 47440 31589 48515 4258 16290 21504 27071 22835 26382 31088 7283 36439 4837 11054 29427 11054 4444 47745 11054 4444 14494 146 27108 13071 35852 16988 16812 47476 31215 23267 18514 32643 4567 27496 27580 7111 45097 146 6531 …
44845 17674 44218 36328 11019 1822 0 21207 11891 38730 32571 13924 48103 16895 487 48785 557 48041 35301 41706 30798 19447 10889 27309 11308 13628 16895 18178 3653 601 725 13901 5997 30582 44797 30166 18561 5957 19693 30727 45068 32669 9535 9535 14703 33458 41344 47040 36328 33263 19602 19488 33468 34004 24960 725 37372 38701 19602 35697 33289 34004 18385 9274 49150 43057 31215 34004 18385 36994 …
44845 17674 44218 43926 7139 36369 10940 47540 43394 1424 31588 13901 16585 32571 27889 33458 9359 17459 48775 3709 2235 43864 5773 493 12929 48785 29688 37193 11308 4504 18178 35174 3653 43118 48670 44797 30166 33984 6239 29929 38876 30752 29929 45068 32669 9535 9535 2038 43926 725 18390 40662 557 48041 35301 9535 14703 15979 19488 14700 33458 43399 12929 27210 40236 12766 22896 40703 9599 43533…
44845 17674 9535 32341 4773 30798 31145 28393 41706 14901 4132 15699 2660 45175 43050 10185 44845 17674 44218 41570 38730 13901 32571 2038 47479 36328 23544 3368 48463 43394 2727 20451 27668 17459 41951 4773 30784 41706 146 32252 20781 48311 13628 16744 19447 146 36623 48435 10889 27309 18178 3653 35174 25006 13901 1570 40028 46468 28393 41057 24193 40028 37537 25269 28393 9535 47040 14901 4132 1…
44845 17674 44218 43926 7139 31588 13901 16585 32571 27889 33458 9363 17459 48103 3709 2235 43864 5773 7331 12929 48785 4567 41813 4360 47626 11308 4656 29688 37193 18178 35174 3653 43112 48670 44797 30166 33984 6239 29929 38876 32011 29929 45068 32669 9535 9535 2038 43926 725 18390 40662 557 48041 35301 9535 14703 15979 19488 14700 33458 38642 12929 27210 40236 11092 22896 40696 15313 9599 43530…
44845 17674 44218 8297 2901 33984 45622 45928 12766 34004 38730 13901 32571 27889 33458 9363 13901 49331 17459 32252 3421 487 12929 47391 16895 557 48041 30798 41706 18271 39825 7473 12165 14094 36667 5997 30582 725 43112 22483 31589 25006 41057 20733 24672 40028 2064 29491 28393 9535 9535 42382 10798 15728 2064 9363 14901 4132 15699 6875 25807 20881 10185 44845 17674 44218 8297 2901 33984 45622 …
44845 17674 44218 47479 2038 23000 5240 36842 45798 32571 1830 27889 46078 17459 43864 3709 2235 3543 13797 16191 48853 10889 18613 28243 11054 39814 4790 155 27309 18072 28393 44718 14909 11308 3543 13628 16895 44797 18561 19693 45068 14595 9535 9535 2038 23000 18390 9535 14703 33458 10798 1923 22020 40236 24888 10889 47520 44718 34004 18385 9274 49150 43057 31215 34004 18385 36994 39783 34004 3…
44845 17674 44218 43926 7139 36369 22781 12795 43394 1424 31588 13901 16585 32571 27889 33547 9363 17459 48103 3709 2235 43864 5773 493 12929 48785 35072 41813 47626 29688 37193 18178 35174 3653 43112 48670 44797 30166 33984 6239 29929 44802 32669 9535 9535 2038 43926 725 18390 40662 557 48041 35301 9535 14703 15979 19488 14700 33458 43399 12929 27210 40236 12766 22896 40703 9596 43533 29063 3759…
44845 17674 44218 34060 5240 31588 13901 12216 2324 13012 1550 34339 2038 23000 9535 9535 14703 33468 2038 23000 1798 28827 27580 11727 17779 4393 42974 29436 33373 28284 28243 10798 10358 47133 45409 34826 16985 47603 40882 34857 32636 34004 18385 9274 49150 43057 31215 34004 18385 36994 39783 34004 39245 10798 14901 4132 15699 28583 10334 26402 10185 44845 17674 44218 42770 38176 39245 4288 697…
44845 17674 44218 16323 38964 7580 20506 2901 12765 34450 18332 25694 40193 31552 636 34658 24963 4444 13901 146 18588 21504 14620 30822 4272 39825 36957 45513 42648 47391 5155 47440 31589 48515 4258 16290 21504 27071 22835 26382 31088 7283 36439 4837 11054 29427 11054 4444 47745 11054 4444 14494 146 27108 13071 35852 16988 16812 47476 31215 23267 18514 32643 4567 27496 27580 7111 45097 146 6531 …
44845 17674 44218 32476 2669 39245 4690 32475 48430 2588 9535 34004 39385 12929 6036 47653 15690 45928 26254 12766 26254 26321 12766 37903 20078 12766 20078 37903 26321 12766 27463 20078 12766 6781 20078 12766 32571 37756 1028 17023 32475 725 14901 4132 7872 31257 10660 44845 17674 44218 42770 43432 15313 32571 4288 9904 9535 6970 13352 38176 48996 42598 40692 15485 39245 32437 38176 6970 13352 4…
44845 17674 44218 11155 2901 29436 26321 7664 23165 17142 3683 22051 30982 24203 4020 26705 5155 38137 10861 16529 7967 12765 7283 12765 24963 4444 18588 12216 40456 10625 10079 44218 15567 34004 26916 725 28109 28109 38730 18514 46697 20294 45324 42956 6622 17721 44746 18561 19693 45068 43864 5420 5197 10150 22017 1351 601 2844 412 41427 6272 32211 31215 4561 43695 3297 31128 36842 41227 13024 1…
44845 17674 44218 34004 39698 17023 5240 24027 4973 26916 31215 9735 45606 31168 26916 11184 41122 32571 15567 34004 26916 725 41122 27668 5197 30858 46078 17459 487 5240 12929 48785 28243 19189 28263 37982 16533 9005 18003 155 32252 24097 34193 27782 19077 36503 19447 27309 42255 5834 4038 15089 37193 18178 3653 35174 14620 13901 30582 25006 13901 34598 40028 38329 23544 28393 41057 2171 24131 4…
44845 17674 44218 48278 2901 20078 23351 14494 46810 29667 5829 41331 34776 11249 41122 18685 20078 3409 44218 15567 34004 26916 725 28651 41122 31652 23240 31676 11308 12999 17528 33176 31588 38730 47391 38730 13901 27732 38730 47391 32571 5197 30858 27668 44746 17104 28243 26551 37268 9005 18003 28243 114 11894 24097 34193 47538 9942 75 7805 47133 19447 43112 19307 5773 7806 27782 19077 30183 2…
44845 17674 32571 21625 15538 42793 21625 20733 29641 13695 35678 19012 26321 43112 48670 33985 30166 18561 5957 19693 30727 45068 32669 13901 9535 9535 40703 24963 14901 4132 15699 21039 26398 10185 44845 17674 9535 9535 15485 21625 24468 45006 14901 4132 15699 25904 33026 10185 44845 17674 44218 21625 38730 32571 34004 27889 33458 17459 1351 22423 7034 14302 27948 27757 35523 48376 19421 30109 …
44845 17674 44218 47479 1167 23063 36328 23544 17833 27482 43394 2727 20451 1508 32312 2038 23000 38730 13901 32571 27889 33458 14595 43112 48670 33985 30166 18561 5957 19693 30775 45068 41951 3709 2235 487 12929 48785 19447 39825 7473 13258 10889 27309 18072 11308 13628 16895 25006 13901 1570 40028 46468 29238 24794 45645 37116 40028 46468 28996 29238 41057 24193 40028 37537 25269 29238 41057 27…
44845 17674 44218 43926 7139 36328 40662 13608 22781 43394 42313 31588 13901 16585 32571 27889 33458 17459 48772 3709 2235 43864 5773 493 12929 48785 146 11894 32252 18178 35174 3653 43118 48670 44797 30166 33984 6241 29929 38876 30752 29929 45068 32669 9535 9535 2038 43926 725 18390 40662 557 48041 35301 9535 14703 15979 19488 14700 33458 38642 12929 27210 40236 12766 22896 37597 15313 24888 418…
44845 17674 44218 31588 13901 32571 43911 5240 38730 32571 34004 1830 46078 19447 27309 487 5240 27496 48390 33353 11308 43112 48670 17104 9535 9535 2038 18390 9535 14703 33458 43399 12929 40236 10889 14901 4132 15699 8239 6893 9435 41900 10185;0
44845 17674 44218 15728 44415 18390 38730 32571 1830 46078 22017 10150 17459 43112 48670 17104 12929 20233 557 48041 41813 47594 15089 37285 725 28109 25006 13901 1570 40028 46468 24794 45645 37116 40028 46468 28996 28393 9535 9535 28393 10798 15728 14901 4132 15699 10643 34871 18337 10185 44845 17674 44218 32312 24963 26053 2901 29436 35678 26321 43136 49066 24971 37733 13583 11572 20294 12274 2…
44845 17674 44218 39718 38730 13901 32571 34004 47984 43903 24468 32063 36328 21878 24410 5496 48747 27668 5197 1830 9124 431 19447 36623 10889 27309 487 5240 12929 27210 293 30798 39385 43752 43112 19239 13628 16895 5997 30582 25006 13901 1570 40028 46468 28393 24794 45645 37116 40028 46468 28996 28393 9535 9535 10798 36328 33263 28393 40236 48517 43112 48670 9535 14703 33458 43399 10798 36328 3…
44845 17674 44218 31347 13901 146 43903 29063 7632 47201 5240 32571 27668 5197 8724 13488 30274 5240 26916 725 18390 44797 30160 18561 5957 3421 5834 34088 40456 43821 3709 2235 39385 43699 21119 557 35301 30784 18528 30784 19790 31215 47391 1622 36328 19447 36623 10889 27309 18178 5240 35174 16514 5997 30582 39713 36328 25006 13901 1570 40028 46468 28393 13901 10675 40028 17674 13786 28393 24794…
44845 17674 44218 47479 2038 23000 41570 38730 13901 32571 827 46078 43864 0 44797 30166 18561 5957 19693 30727 45068 6370 5773 493 48785 146 32252 20781 48311 19447 39825 35001 10889 27309 13628 16895 11308 24888 18178 3653 35174 25006 13901 1570 40028 46468 28393 9535 9535 15471 2038 725 28109 9535 14703 33458 28584 39529 47552 29067 37244 10798 10889 9535 6970 24888 34004 18385 9274 49150 4305…
44845 17674 44218 34004 38730 32571 47479 36328 21874 24438 45177 26574 13258 43394 2727 39854 6224 42313 824 27889 33458 17459 48103 0 43864 43112 48670 44797 18561 19693 45068 487 5240 48785 4773 40662 2038 155 32252 10889 27309 19447 39825 24438 13258 30822 12097 18178 3653 35174 11308 12999 25006 13901 1570 40028 46468 28393 24794 45645 37116 40028 46468 28996 28393 41057 27023 36712 35392 40…
44845 17674 44218 47479 32312 2038 23000 38730 13901 32571 27889 33458 14595 43112 48670 33985 30166 18561 5957 19693 30775 45068 41951 3709 2235 487 12929 48785 19447 319 33353 41813 11308 13620 16895 25006 13901 1570 40028 46468 29238 24794 45645 37116 40028 46468 28996 29238 41057 24193 40028 37537 25269 29238 9535 9535 2038 23000 725 2353 9535 14703 15979 4753 2038 39431 40703 33468 15979 183…
44845 17674 44218 34004 38730 1869 32571 27889 33458 17459 48103 3709 2235 41665 26916 11308 725 18390 43112 48670 44797 18561 19693 45068 41951 13901 19447 44601 10889 42279 42673 557 48041 35301 5773 493 12929 48390 33353 155 20781 44752 13628 8189 30109 23063 18178 3653 35174 16514 5997 30582 25006 13901 1570 40028 46468 28393 24794 45645 37116 40028 46468 28996 28393 9535 9535 28393 10798 959…
44845 17674 44218 43926 7139 36369 41332 40623 43394 1424 31588 13901 16585 32571 27889 33458 17459 48103 3709 2235 43864 5773 493 12929 48785 19447 39825 7473 27309 42255 11308 4656 18178 35174 3653 43112 48670 44797 30166 33984 6239 29929 38876 30752 29929 45068 32669 9535 9535 2038 43926 725 18390 40662 557 48041 35301 9535 14703 33458 38642 12929 27210 40236 12766 22896 10798 10889 1455 40703…
44845 17674 44218 34004 38730 13901 24290 21207 47121 12766 17528 40042 43391 1550 16323 29063 39248 10889 47647 39385 2038 23000 32571 34004 26916 28393 6566 31994 4920 28393 6380 15024 30582 30858 34923 10150 5997 27668 17459 18178 3653 19447 39825 32773 18288 10889 3549 35072 44406 21456 39825 38034 31249 557 48041 35301 30784 5834 4038 27674 24605 41706 12929 48785 155 11894 13628 16895 25006…
44845 17674 44218 33653 25728 2901 3942 45928 38603 16988 34004 26916 725 38730 31588 13901 29285 33241 487 5240 48785 13924 5240 21217 19077 37285 11308 6878 34497 5197 27668 10889 27309 42255 18072 43112 41813 31835 37285 43112 46933 23165 36328 3942 45928 38603 16988 5773 17674 6370 33468 10798 37914 2038 23000 19602 32312 2038 39431 29063 40703 2285 12766 38876 27889 14901 4132 14045 27889 41…
44845 17674 44218 34004 12031 39698 13442 16744 13901 39825 10411 26574 16988 30650 31215 43809 16785 6753 32571 34004 27889 33458 17459 3709 2235 487 5240 48390 33353 155 24097 34193 10889 39825 46702 16988 18072 27309 42255 31215 28393 36712 1028 20387 30673 39825 38603 16988 557 48041 35301 15089 47391 34613 28393 29184 14909 29840 18178 19819 12382 30582 5997 25006 13901 1570 40028 46468 2839…
44845 17674 44218 32476 34004 36842 493 12929 48390 33353 40042 42598 19695 23866 725 32571 39698 31349 31588 48853 12839 9535 9535 10052 43399 36754 30918 12929 19002 34004 1919 29238 31588 493 30918 28393 12929 37244 39783 43399 23709 1923 1028 30397 725 34004 18385 9274 49150 43057 31215 31465 39783 14901 4132 420 27574 49096 35081 44845 17674 44218 33653 28656 2901 45410 25894 31215 487 46178…
44845 17674 44218 47460 40662 44752 13628 16895 39385 2038 45006 14901 4132 14045 9714 29324 10529 38876 47460 44845 17674 44218 32476 34004 39698 5773 493 48785 38730 48853 31349 39698 17023 17528 36842 38642 9535 28433 12929 6036 12772 9599 37084 1919 725 14901 4132 7617 21280 27772 44845 17674 44218 31215 24290 38730 32571 27668 46078 10150 17459 3709 2235 5773 493 48785 21941 23063 29641 1369…
44845 17674 44218 32312 1167 32294 39385 40125 43815 45175 2901 38006 43903 36328 15875 6935 11054 30397 31588 38730 13901 13456 39698 19519 32571 27889 33458 9363 22017 32195 11308 12031 17459 48103 16895 3709 2235 39385 24405 37225 557 48041 35301 30784 12766 7034 5834 19421 24605 43112 19307 19447 7473 11054 28393 10889 18613 29800 27309 18072 146 32252 15089 16895 16785 12929 48785 27210 1817…
44845 17674 44218 32476 34004 39698 5773 493 48785 38730 31349 48853 45442 19975 9535 28433 12929 32150 9599 37084 1919 725 14901 4132 7617 21280 27772 44845 17674 44218 7613 24963 37733 36551 41576 31446 10254 8552 31588 13901 12216 32571 27668 22518 17459 3709 2235 11308 10250 5773 493 48785 47524 3068 48785 23063 19447 44601 12165 28393 43627 48311 11709 14094 47391 8189 5834 48832 725 44797 3…
44845 17674 44218 39718 19519 6658 9038 23000 37155 40662 11006 32571 34004 2853 37411 2038 22896 487 5240 48785 43112 48670 17104 3421 28393 43699 7034 7383 30109 21206 10889 43112 19324 30582 25006 2948 40028 2305 30918 17023 42011 37537 25269 2235 23000 41057 24193 40028 37537 25269 9535 9535 28393 10798 9535 14703 46086 43399 40662 7034 14901 4132 15699 43050 5181 19710 30361 10185 44845 1767…
44845 17674 44218 32476 34004 38730 39698 5773 493 48785 45442 2059 9535 28433 12929 40961 18858 9599 37084 1919 725 14901 4132 26206 5663 10660 11054 44845 17674 44218 33653 1811 2901 3942 45928 38603 13258 21207 34004 26916 725 487 5240 48785 40042 45324 13924 5240 32063 31588 13901 29285 33241 31215 31465 2568 21217 19077 37285 11308 6878 34497 10250 5197 27668 10889 27309 42255 18072 43112 41…
44845 17674 44218 3462 12302 48568 6581 48575 725 12274 20522 38592 2948 23704 47101 47520 19407 29641 36067 19406 29641 4690 42770 43432 15485 6683 39825 7547 33462 42770 43432 14901 4132 14046 17437 21123 6573 10529 42770 34857 44845 17674 44218 34004 39698 17023 5240 1584 2038 41122 32571 15567 34004 26916 725 41122 16744 27668 5197 30858 46078 17459 487 5240 12929 48785 28243 19189 28261 3798…
44845 17674 44218 43911 36369 18319 27451 32834 43394 5950 42313 5240 32571 34004 1830 46078 19447 39825 32773 10889 27309 487 5240 48390 33353 11308 43112 48670 17104 9535 9535 2038 18390 9535 14703 33458 43399 12929 40236 10889 34004 18385 9274 49150 43057 31215 34004 18385 36994 39783 34004 39245 10798 14901 4132 15699 1250 28570 1850 21748 10185;0
44845 17674 44218 39718 13901 32571 27889 33458 17459 48103 3709 2235 43864 5773 493 12929 48785 19447 39825 24438 11054 27309 42255 30780 25503 12099 11308 4656 18183 35174 3653 43118 48670 44797 30166 33984 6239 29929 38876 30752 29929 45068 32669 9535 9535 2038 43926 725 18390 40662 557 48041 35301 9535 14703 33458 38642 10798 10889 40236 12929 27210 37597 15313 24981 41813 42279 32795 18805 1…
44845 17674 44218 34004 38730 32571 47479 36328 23537 28358 25964 43394 42313 6224 34004 27889 33458 14595 13901 17459 48103 0 43864 43112 48670 44797 18561 19693 45068 487 5240 48785 4773 40662 155 32252 20781 48311 34193 18178 3653 35174 20959 15024 11308 12999 37523 37389 9535 9535 34004 2038 37244 9497 725 9535 14703 33458 10798 47520 29063 34004 18385 9274 49150 43057 31215 34004 18385 36994…
44845 17674 44218 32476 34737 40125 7378 43050 34004 31215 15567 26916 42673 4686 33879 30397 14901 4132 420 25904 33026 42013 44845 17674 44218 39385 34004 43903 36328 29764 26700 39698 5240 13901 32571 34004 27889 33458 32364 37225 48103 45967 29510 16895 10889 7473 16988 27309 13628 16895 18178 35174 557 48041 30784 43699 32364 12031 25747 11308 5997 30582 13901 25006 13901 1570 40028 46468 28…
44845 17674 44218 43911 5240 32571 34004 1830 46078 487 5240 27496 48390 33353 17635 41813 11308 43112 48670 17104 9535 9535 2038 18390 9535 14703 33458 43399 12929 40236 34004 18385 9274 49150 43057 31215 34004 18385 36994 39783 34004 39245 10798 14901 4132 15699 1250 28570 1850 21748 10185 44845 17674 44218 43911 36369 28949 43394 1424 32571 34004 43649 40485 7582 48222 48103 16895 0 43864 1763…
44845 17674 44218 43926 7139 31588 13901 16585 32571 27889 33458 17459 46386 48103 3709 2235 43864 5773 7331 12929 48785 146 11894 18178 35174 3653 43112 48670 44797 30166 33984 6239 29929 38876 30752 29929 45068 32669 9535 9535 2038 43926 725 18390 40662 557 48041 35301 9535 14703 33458 38642 40236 12929 27210 37597 15313 24888 34004 18385 9274 49150 43057 31215 34004 18385 36994 39783 34004 392…
44845 17674 44218 29184 16323 40125 29269 4335 32660 34004 22950 38876 29184 20595 14901 4132 14045 20595 10334 5880 26115 10529 38876 8326 29063 44845 17674 44218 19104 34004 8979 31215 32606 40511 38771 43086 32571 34004 11260 26916 16744 29165 244 32773 16895 48103 47520 5621 45967 36128 26495 29929 38480 3412 17459 43112 27108 16666 48138 41988 45916 24131 3543 38592 13387 48103 21207 12766 3…
44845 17674 44218 8033 45825 16388 2901 22340 28560 34826 17709 44805 31588 9166 1822 8033 37362 36328 43082 45825 44218 34004 5240 40042 45798 3457 39385 30550 40042 13901 27108 45859 16988 1962 29067 37244 31588 18374 3709 33879 43177 21217 47401 25060 37285 487 5240 12929 48785 32571 5197 27668 22017 10150 17459 44746 17104 28560 34826 42255 3297 31128 38877 23749 36328 43082 45825 5773 17674 …
44845 17674 44218 32476 34004 5773 493 1919 31588 31349 48853 15089 19077 37285 38730 9535 30317 37225 12929 6036 32150 6753 12929 47653 15690 26254 26254 26321 12766 37903 20078 20078 37903 26321 12766 27463 20078 6781 20078 6519 29641 18779 29641 49359 29641 725 14901 4132 44852 12766 5029 10660 44845 17674 44218 34857 27941 18668 2901 35678 26321 34121 34737 20389 16793 18301 4552 48295 29809 …
44845 17674 44218 16323 41582 49317 2901 22773 48747 36328 30006 47540 37537 39245 24888 3709 43732 13720 21207 32557 18905 34004 38730 39698 5773 493 12929 31588 31349 48853 15089 19077 37285 11308 31588 42279 47626 32571 5197 27668 30896 12249 44746 32150 17104 114 40928 20781 24097 35447 11538 19447 5834 4038 5871 8567 41813 41661 42279 43112 19307 18033 38366 7636 14620 15389 29184 14909 4800…
44845 17674 44218 34004 5240 39698 13901 27108 3354 30650 11308 5240 13628 37285 1919 5240 17721 5197 44746 32150 13628 17535 37193 114 11894 24097 34193 18033 5240 35174 19447 5834 17023 9535 2038 23000 28393 725 14045 45506 29063 4154 14901 4132 14046 6581 26219 5353 10529 38876 32637 20615 44845 17674 44218 33879 38730 32571 27668 46078 11308 18178 3653 35174 3709 2235 41988 43112 48670 33985 …
44845 17674 44218 24290 13901 146 24826 12999 13924 32571 39385 34804 2660 27287 45175 2901 6034 13676 37537 2139 24960 23063 44415 38006 41677 39578 3457 44242 8814 48747 43394 2727 20451 34804 12795 8862 22701 21859 13302 12231 1822 1919 29083 27668 22518 17459 3709 2235 24468 12929 27496 5773 493 39385 43752 21115 29980 293 30798 2568 19168 43353 36623 48435 10889 18613 42550 3354 44406 42711 …
44845 17674 44218 19104 26916 38730 13901 30279 5834 38480 0 45916 37608 14221 11362 42673 21456 725 18390 48251 18561 5957 43821 3297 31098 13135 38877 7177 7925 26916 38243 39687 42334 26916 45742 36842 45210 39718 13901 38876 19447 14901 4132 28570 14905 5029 2118 10525 44845 17674 44218 1622 31215 41674 26916 39698 13901 27674 14094 30650 3354 45798 27115 6380 13007 13924 39698 1487 32571 340…
44845 17674 44218 39698 42598 5240 31588 38730 1869 32571 5834 17023 20451 27668 46078 8724 11308 17459 3709 2235 21647 17104 557 48041 35301 30798 41706 43112 31880 36623 146 12165 22284 42279 155 20781 24097 34193 44482 39385 12929 27496 21206 5773 493 48853 18178 3653 35174 725 25426 27832 13901 5997 30582 25006 13901 1570 40028 46468 28393 13901 10675 40028 17674 13786 28393 24794 45645 37116…
44845 17674 44218 7139 43903 36328 5046 43394 2727 27674 38730 32571 1830 27889 33458 10150 17459 48103 0 4773 30798 41706 19612 35352 27309 43112 48670 17104 9535 9535 9599 41344 43903 7139 29063 10435 2038 6970 725 9535 14703 33458 48222 10798 36328 33263 34004 18385 9274 49150 43057 31215 34004 18385 36994 39783 34004 39245 10798 14901 4132 15699 15134 26135 28740 10185 44845 17674 44218 1174 …
44845 17674 44218 31588 13901 32571 43911 36328 8933 11054 25746 43394 1424 5240 38730 34004 1830 46078 487 5240 27496 48390 33353 11308 41570 41813 4360 13628 16931 43112 48670 17104 9535 9535 2038 18390 9535 14703 33458 43399 12929 40236 10889 14901 4132 15699 8239 6893 9435 41900 10185;0
44845 17674 32571 39385 34004 7139 36328 34581 17833 27023 35081 4552 27889 33384 8656 17459 3709 2235 1351 30409 13901 49331 28393 29067 13901 19168 487 5240 12929 27510 19447 35081 4552 13258 14094 35022 39825 36798 14094 21456 29063 38642 146 11894 1622 13628 16895 20781 48311 18178 3653 35174 26916 12031 13901 5997 30582 25006 13901 1570 40028 46468 28393 41057 24193 40028 37537 25269 28393 9…
44845 17674 44218 31588 13901 32571 43903 7139 36328 18319 23646 26970 25101 32773 43394 5950 42313 2038 27889 33458 8656 48103 16895 0 41951 44746 17104 487 5240 48785 10889 32720 33276 32989 13258 27309 18072 114 32252 18178 3653 35174 11308 9535 40662 4773 27210 10435 3457 5240 39576 725 18390 9535 14703 39245 33468 15728 9599 37537 40527 40236 10798 41813 47520 29073 40703 33458 37597 15313 2…
44845 17674 44218 31588 13901 32571 43903 7139 36328 18319 23646 26970 25101 32773 43394 5950 42313 2038 27889 33458 8656 48103 16895 0 41951 44746 17104 487 5240 48785 10889 32720 33276 32989 16988 27309 18072 114 32252 18178 3653 35174 11308 9535 40662 4773 27210 10435 3457 5240 39576 725 18390 9535 14703 39245 33468 15728 9599 37537 40527 40236 10798 41813 47520 29073 40703 33458 37597 15313 2…
44845 17674 44218 43911 36369 46269 10213 32834 43394 1424 38730 32571 34004 1830 46078 19447 39825 32773 10889 27309 487 5240 48390 33353 11308 43112 48670 17104 9535 9535 2038 18390 9535 14703 33458 43399 12929 40236 10889 34004 18385 9274 49150 43057 31215 34004 18385 36994 39783 34004 39245 10798 14901 4132 15699 1250 28570 1850 21748 10185;0
44845 17674 44218 19104 34004 42598 6438 725 18390 3543 45916 42255 5197 27668 48103 0 17459 3297 31098 13135 38877 17709 3653 35174 14620 9535 28376 12494 17709 39687 11623 26916 11260 44746 17104 24888 14901 4132 27574 27661 27990 10525 18271 44845 17674 44218 34004 42598 5240 32571 34004 27889 31168 9363 9274 43534 38771 34002 23127 25481 17459 48103 0 3543 45916 37608 12985 17916 35825 18598 …
44845 17674 44218 27945 1718 2901 4020 21373 46852 34658 27975 5600 37362 23036 42951 5600 37861 30982 19451 31684 25132 37855 2038 21023 19451 37729 631 4355 28150 29022 30139 12819 14494 3319 47401 32341 41006 13258 29022 7426 8479 16988 8479 9264 5384 34527 16812 27108 45978 9838 7426 30109 14319 17721 40569 7426 30109 3457 29688 37861 37624 27658 29034 35678 3601 20984 14494 5829 16609 45411 …
44845 17674 44218 42689 13720 21207 6838 25630 2813 47098 21207 2901 27975 14494 45970 37861 8479 38097 28583 6357 31589 47520 24760 32362 46954 412 47040 0 46954 1654 39885 9599 21941 29548 29641 21206 20728 29641 21206 4309 29641 21206 15456 29641 21206 21371 29641 49150 12766 0 29641 10419 12766 43202 29641 10419 12766 8094 34004 5240 36328 33222 47391 8189 33879 38730 13628 16895 3457 40662 4…
44845 17674 44218 47460 33692 24749 40120 10675 46449 12804 6838 25630 44242 8933 44051 10226 23875 27545 46939 40120 34004 5240 38730 39698 29238 31349 15089 11821 32154 5197 27668 30858 44797 29238 10006 1351 114 19189 35447 19447 42255 43112 41813 48002 26498 29238 23704 3457 21376 23165 5773 17674 36328 33222 22203 26167 11435 7177 2038 23000 36067 21625 2198 7849 33458 10798 14901 4132 14045…
44845 17674 44218 36328 8814 48747 41570 34004 38730 1869 31588 31349 48853 3408 37285 40042 17528 4146 146 24534 43112 35462 40928 23165 8814 48747 5773 17674 7177 2038 23000 14901 4132 14045 28583 30411 10529 38876 8033 20451 44845 17674 44218 24290 487 5240 12929 48390 33353 9735 47391 17528 31588 13901 32571 34004 27889 33458 9363 725 30896 32195 17459 3709 2235 557 48041 35301 29285 44490 13…
44845 17674 44218 16283 35843 29184 44041 2901 29022 9618 21207 12795 39442 32557 30007 4444 21504 21207 29436 37876 13592 3743 48959 24000 47391 21207 42463 7971 6970 11054 29238 34497 47274 15931 30780 7315 4690 20618 47640 43140 35072 26501 17279 45812 19369 6797 47475 24247 2038 21023 29526 12795 31728 24963 45097 114 48832 27023 17896 48311 44380 27023 37448 49150 49150 27413 29526 23479 309…
44845 17674 44218 47460 41494 2901 15485 15328 21504 28072 44805 4360 28024 2901 8033 37362 8814 10494 12197 4716 21700 21207 2901 29073 47520 43202 18734 29641 12766 41485 5384 5240 38730 13628 16895 3457 40662 44752 23165 36328 33222 41485 5384 17674 11821 32154 7202 2038 14901 4132 14045 28608 3717 10529 38876 47460 44845 17674 44218 39698 17023 5240 31588 13456 32571 34004 27889 33458 8656 17…
44845 17674 44218 38730 30397 32571 34004 26916 725 27889 33458 8656 9363 20334 38420 25577 21647 17104 2844 3543 2019 1351 22518 487 36842 48390 33353 12662 31349 30896 47150 10150 48103 0 17459 155 9430 40928 28393 33782 21354 5773 35215 37268 18825 28393 31570 13258 35670 14094 30109 23063 4038 2227 3543 14620 5829 16609 35072 21487 3543 28291 22267 18032 20839 27023 2554 42279 38450 35072 386…
44845 17674 44218 17674 32568 15728 34004 24960 3457 4288 34799 1324 12795 37389 22824 42956 8013 21373 3457 24963 10746 39245 47805 37537 29063 29238 38592 17671 34370 32569 16323 29063 22950 25006 30260 19065 37116 40028 37128 31812 31064 15538 41057 24193 40028 37537 25269 15538 41057 24794 34923 37116 40028 18514 28996 15538 41057 38701 40028 2064 19077 15538 43136 11505 4601 40028 37128 3181…
44845 17674 44218 34004 39698 45324 13924 36842 32063 13901 29667 1508 13901 32571 34871 27668 5197 11308 36842 4656 30948 22518 5773 493 12929 48785 11023 30784 41706 15089 16895 34613 29667 47076 20989 20989 38642 42279 18030 39245 10889 942 20321 4227 22082 36503 18865 33935 49359 5871 14620 23704 29667 18178 36842 3653 14623 13901 5997 30582 25006 13901 1570 40028 46468 28393 24794 34923 3711…
44845 17674 44218 43926 7139 36369 10940 47540 43394 1424 31588 13901 16585 32571 27889 33458 17459 48103 3709 2235 43864 5773 7331 12929 48785 29688 37193 35072 41813 47626 18178 35174 3653 43112 48670 44797 30166 33984 6239 29929 38876 30752 29929 45068 32669 9535 9535 2038 43926 725 18390 40662 557 48041 35301 9535 14703 15979 19488 14700 33458 38642 12929 27210 40236 12766 22896 37597 15313 4…
44845 17674 9535 9535 33458 2038 23000 19602 1758 22148 10358 47133 14901 4132 15699 15137 27327 10882 10185 44845 17674 44218 28583 2901 20078 33984 6370 30631 24963 25019 20522 7494 37362 41570 11891 46449 34776 7494 37362 21206 41122 28762 3409 44218 15567 34004 26916 34004 39698 11308 12999 40042 37268 9005 2229 28243 27108 12999 34895 35072 19136 2229 28243 37268 19217 17528 38730 47391 3257…
44845 17674 44218 46078 13924 7237 38730 13901 32571 27889 33458 10150 22017 28393 293 41706 30784 557 35673 146 36623 10889 27309 18072 47391 16895 21206 29929 44797 30166 18561 5957 19693 30650 29929 45210 32669 41951 5997 30582 25006 13901 1570 40028 46468 28393 41057 24193 40028 37537 25269 28393 9535 9535 32876 48785 9599 45749 28393 10889 36623 4272 9236 21206 36328 33263 6370 28007 48517 4…
44845 17674 32571 32312 1167 39385 34004 47479 36328 42659 27889 33458 8656 17459 3709 2235 1351 30397 13901 49331 557 35301 41706 30152 44490 16988 43112 19307 28393 10889 45597 5491 27309 42255 146 11894 1622 13641 20781 48311 18178 3653 35174 725 18390 13901 5997 30582 25006 13901 1570 40028 46468 28393 24794 45645 37116 40028 46468 28996 28393 41057 27023 36712 35392 40028 48952 43269 29238 9…
44845 17674 44218 34004 38730 32571 47479 2038 23000 36328 23544 16039 34923 43394 2727 20451 34004 27889 33458 14595 13901 17459 48103 0 43864 43112 48670 44797 18561 19693 45068 19447 33049 16988 5981 13258 10889 27309 42255 4773 30798 43752 155 32252 20781 48311 34193 13628 16895 19447 10389 13258 27674 40662 16039 10889 27309 42255 18178 3653 35174 20959 15024 25006 13901 1570 40028 46468 283…
44845 17674 44218 31588 13901 32571 43903 7139 36328 18319 23646 26970 25101 32773 43394 5950 42313 2038 27889 33458 8656 48103 16895 0 41951 44746 17104 487 5240 48785 10889 32720 33276 32989 13258 27309 18072 114 32252 18178 3653 35174 11308 9535 40662 4773 27210 10435 3457 5240 39576 725 18390 9535 14703 39245 33468 15728 9599 37537 40527 40236 10798 41813 47520 29073 40703 33458 37597 15313 2…
44845 17674 44218 43911 5240 38730 32571 34004 1830 46078 19447 27309 487 5240 27496 48390 33353 11308 43112 48670 17104 9535 9535 2038 18390 9535 14703 33458 43399 12929 40236 10889 34004 18385 9274 49150 43057 31215 34004 18385 36994 39783 34004 39245 10798 14901 4132 15699 1250 28570 1850 21748 10185 44845 17674 44218 43911 36369 18319 27451 32834 43394 5950 42313 32571 34004 43660 40485 7582 …
44845 17674 44218 36083 34845 9862 5617 33566 2660 28393 37225 36067 2038 2198 24066 17721 33879 9535 14901 4132 14045 45506 7575 11110 10529 42770 34857 44845 17674 44218 36083 34845 32312 1167 41570 38964 2901 29436 35678 26321 36369 992 43394 1424 9166 25305 4920 17081 42400 28109 725 15623 725 32904 28109 39698 47508 32773 725 19523 38176 34004 20100 47520 9904 6256 31255 1822 39385 12929 274…
44845 17674 44218 8033 45825 41493 13942 2901 22340 31588 33879 9166 31588 1822 31588 47520 29067 9904 31588 44805 17370 24960 14959 39248 43082 45825 5507 22340 27674 28560 34826 44242 43082 45825 5507 37537 24888 44218 39698 12216 45825 1962 29067 2568 33879 43177 17721 19065 5197 27668 22017 10150 17459 1351 43112 48670 17104 3297 31128 38877 18178 5240 35174 41556 45859 9196 37537 39245 23749…
44845 17674 32571 32312 32568 34004 24960 10746 36274 24749 40456 39248 27660 44490 16988 14957 22759 30982 29527 38358 43128 37362 11505 8690 29349 37362 39248 38577 34166 39628 27032 38358 39245 45850 32040 27246 47811 2618 6177 10856 34598 27246 27660 24222 31215 39245 19964 38358 34004 22759 2507 2971 35612 27032 27865 27435 39245 27660 44490 13258 12795 41933 43161 30471 29526 39245 38577 34…
44845 17674 44218 33653 45324 10334 2901 38279 40662 18816 38280 40662 38280 4886 20495 4881 38137 1322 41570 34004 26916 824 725 28651 36842 13901 29285 24222 13258 38082 24826 33176 40409 3457 1132 12710 15089 19077 37285 33879 38730 8326 11308 19062 44758 1351 17459 19447 27309 42255 41813 18057 35072 42279 21456 8881 10889 31835 32955 43112 15389 46933 557 35301 38481 30109 23165 5773 17674 3…
44845 17674 44218 6887 34056 17104 5773 17674 36328 33222 9497 2038 25747 19602 16323 33458 28393 29073 37396 47520 14901 4132 37633 2662 5587 10529 44845 17674 44218 34042 38730 30397 32571 34004 27889 33458 17459 18178 3653 35166 48103 16895 3709 2235 493 39885 12929 48785 28393 14094 25832 15084 47391 16895 37193 42598 36482 725 28393 38366 23273 5997 30582 25006 13901 1570 40028 46468 28393 1…
44845 17674 44218 39718 13901 39825 20186 30397 38730 32571 24861 35375 43622 48520 10150 17459 48103 0 41988 45877 39385 27496 48785 5773 493 7111 33577 46365 17635 41813 4360 4773 30798 41706 43112 48670 17104 1351 9178 34138 9535 9535 29063 13901 10435 2038 43903 7139 15471 47040 44415 14901 4132 15699 15134 26135 28740 10185 44845 17674 44218 1174 43903 7139 36328 2349 1006 43394 1424 32571 4…
44845 17674 9535 9535 21772 36657 2038 37537 24888 14901 4132 15699 29701 5103 18779 10185 44845 17674 44218 33109 45049 2901 32557 45622 31652 5266 21207 2901 42951 21922 6371 20233 28109 44679 47850 37448 43360 25786 34540 30784 9637 24468 4811 37039 4444 13901 146 48853 28771 16108 22574 48301 13231 998 20233 14451 25706 14604 27023 8479 5600 9580 37986 29527 33894 6799 35448 11989 36188 34715…
44845 17674 44218 34004 38730 39698 17023 47507 8913 31215 37244 43530 47520 36488 32904 44896 31215 37225 32571 27889 33458 8656 725 18390 38420 25577 17459 3709 2235 5772 493 12929 48390 33353 557 48041 35301 19447 36798 6380 12165 36503 24794 14094 13628 16895 11308 18178 3653 35174 13901 30582 5997 25006 2948 40028 2305 30918 17023 42011 37537 25269 2235 23000 29238 13901 1570 40028 46468 292…
44845 17674 44218 4285 12236 17674 18656 12766 12262 39245 33879 34004 14901 4132 15699 28815 7226 10185 44845 17674 32571 39385 34004 43903 28024 27889 33544 17459 28393 4773 30798 43752 155 32252 28393 10889 36623 27309 10889 19447 27309 155 32252 15089 48311 16895 18178 3653 35174 5997 30582 25006 13901 1570 40028 46468 28393 24794 45645 37116 40028 46468 28996 28393 41057 27023 36712 35392 40…
44845 17674 44218 6809 16283 27941 28644 48502 2901 21207 13713 32557 20733 25860 2056 20920 17709 44805 34370 21207 17370 384 34370 21207 2901 17142 3269 21028 43178 725 12274 25786 11033 21362 14501 21362 1288 47956 18584 41570 36869 47947 14409 21028 20965 3750 23189 29929 38101 11060 21028 7901 14957 27023 21028 45102 13523 918 27023 21028 38039 914 27032 43009 466 27023 21028 29022 13523 261…
44845 17674 9535 9535 15471 34004 7139 39248 10889 16323 29063 14901 4132 15699 25786 34179 30530 10185 44845 17674 44218 2535 34720 2901 33984 40662 16039 33703 10492 34004 38730 13901 32571 27889 33458 9363 13901 49331 17459 32252 3421 487 12929 47391 16895 557 48041 30798 18271 10477 10889 45597 6687 39825 24900 10889 27309 5997 30582 18390 25006 13901 1570 40028 46468 29238 24794 45645 37116 …
44845 17674 44218 16323 42028 12766 36328 10940 47540 328 24207 27067 20078 6370 14277 28024 12274 28583 46810 11054 8332 20432 34004 38730 39698 45324 41661 26916 11308 12999 39698 29929 41813 47626 487 12929 48785 31588 13901 32571 5197 43112 48670 17104 1351 21207 22950 146 36067 24097 34193 35447 19612 35352 27309 18178 5240 35174 14620 23749 328 24207 46830 3050 5773 39578 36328 10940 1351 2…
44845 17674 9535 9535 33458 2038 9599 41344 47054 34004 18385 9274 49150 43057 14901 4132 15699 27044 28570 30620 10185 44845 17674 44218 16283 26005 20453 6208 2901 20078 6370 23351 42463 14494 46810 24963 24111 34598 4518 33985 33984 6370 14810 32150 34776 18363 24111 45952 21206 12766 5977 4380 26530 44097 4837 36697 47520 7275 13965 21206 2961 7496 41122 28762 20078 3409 44218 15567 34004 200…
44845 17674 32571 30397 13924 46078 17459 41951 3709 2235 43752 293 30784 19447 39825 35001 10889 9287 8585 13329 44406 21456 30822 3653 25006 13901 1570 40028 46468 28393 24794 45645 37116 40028 46468 28996 28393 41057 24193 40028 37537 25269 28393 9535 9535 47040 6370 28109 14901 4132 15699 20568 6600 43050 6573 10185 44845 17674 32571 36328 10254 8033 22661 43394 1424 1174 43903 13924 41951 37…
44845 17674 44218 47479 2038 15728 36328 23544 40537 45970 47351 48311 43394 2727 20451 41570 38730 13901 32571 34004 3543 824 27889 33384 46078 26916 11441 13946 6380 15024 21023 30896 47150 10150 17459 48103 16895 3709 2235 43864 43112 48670 33984 30166 18561 5957 19693 30775 45068 6370 14595 487 48785 12929 32888 10435 40662 4773 30798 146 32252 19189 11894 19447 319 47351 14094 41813 13628 16…
44845 17674 44218 47479 1167 23063 36328 23544 9708 8717 47540 43394 2727 20451 1508 32312 2038 23000 38730 13901 32571 27889 46078 14595 43112 48670 33985 30166 18561 5957 19693 30775 45068 41951 3709 2235 487 12929 48785 19447 319 47626 28393 44910 47626 41813 11308 13628 16895 25006 13901 1570 40028 46468 29238 24794 45645 37116 40028 46468 28996 29238 41057 24193 40028 37537 25269 29238 41057…
44845 17674 44218 6432 28379 48577 2901 36328 48442 11054 2471 8266 41570 34004 824 26916 31588 13901 31349 48853 11308 32150 31215 17528 36328 33263 15084 19217 21217 47401 37285 31588 18588 5197 27668 30858 1 43112 48670 17104 146 11894 45565 24097 19447 5834 4038 43112 19307 34004 33300 48442 5773 17674 3543 24888 9497 2038 23000 33984 2038 23000 45486 27734 11271 38876 7355 7554 14901 4132 42…
44845 17674 44218 6432 28379 33300 48457 11959 25060 41570 34004 26916 824 40042 493 36173 12929 27496 48785 3457 40662 36067 34539 31588 31349 48853 17528 33176 21217 47401 37285 31588 13901 146 31215 4686 1622 32476 5197 27668 30858 43112 48670 17104 146 40928 11894 24097 19447 5834 4038 43112 19307 33300 48457 11959 25060 493 36173 12929 48785 3543 24888 9497 2038 23000 33984 2038 23000 45486 …
44845 17674 44218 32476 9535 9535 30317 12929 824 37225 12772 9778 32150 19702 49150 12766 47653 15690 45928 26254 12766 26254 26321 12766 37903 20078 12766 20078 37903 26321 12766 27463 20078 12766 6781 20078 12766 725 14901 4132 31899 28570 41209 29022 5075 10660 44845 17674 44218 6432 37633 10289 28695 2901 13720 24760 11857 8814 14094 48390 5525 26328 6357 31684 30865 34341 25131 18164 30858 …
44845 17674 32571 34004 2038 23000 9535 9535 14703 33468 2038 23000 38642 1923 22020 38642 10798 18752 33255 4982 22139 27674 38642 40236 4360 19065 38642 43112 1830 24193 40703 15313 21362 24888 33458 23709 40703 35697 33289 34004 18385 9274 49150 43057 31215 34004 18385 36994 39783 14901 4132 15699 26008 6037 41900 10185 44845 17674 44218 6432 10289 19737 2901 44805 8862 43178 14494 146 48337 9…
44845 17674 44218 6809 16283 28570 27832 28038 2901 8862 20242 10675 36449 8960 1010 46862 33753 13320 17709 44805 34370 21207 7426 2901 21207 12274 13415 11060 21028 30955 2796 8189 23383 7008 918 17142 33713 38039 29022 39004 12746 17142 33713 914 27032 466 13851 17142 29022 14501 1288 47956 18584 24745 3269 27108 30302 47520 29589 44325 29641 12766 25621 29641 49150 12766 15456 5466 21371 4444…
44845 17674 44218 31528 46939 9599 13352 14046 41272 2038 23000 40703 16323 24207 7973 6811 14901 4132 14046 6904 5181 11222 10529 38876 31557 44845 17674 44218 31528 46939 46939 40120 13753 18360 13786 21028 46449 22701 36328 46830 25328 48337 5525 6520 45097 8814 1455 28150 34426 5228 12726 24963 11989 35252 14094 8033 11989 25792 35252 27496 42673 6357 35253 45138 18897 24265 10675 27108 3750 …
44845 17674 44218 5139 14699 2901 32571 46235 19800 37537 37811 2727 27674 36701 13946 29285 44490 3462 43394 39825 45825 557 48041 35301 36054 14986 12131 39825 18072 10389 16988 3170 8421 11555 3641 23928 8033 39825 35001 10889 25006 41057 27023 36712 35392 40028 48952 43269 9535 9535 41344 5139 3437 10798 15728 9599 37934 41057 38701 3437 10798 15728 46235 9599 37225 15979 34339 2038 5240 1266…
44845 17674 44218 43926 7139 36328 18319 27451 48701 43394 1424 32571 824 10150 30673 38689 18178 7711 17459 48103 3709 2235 43864 5773 7331 11618 48785 19447 32989 16988 27309 42255 146 11894 18178 35174 3653 43112 48670 44797 30166 33984 38876 30752 29975 6370 9535 9535 2038 43926 725 18390 40662 568 48041 35301 9535 14703 15979 19488 14700 33458 38642 40703 12766 2198 37597 15313 25202 34004 1…
44845 17674 44218 6432 8280 20598 7006 2901 11891 2405 1822 0 42571 38723 42951 31588 11031 146 37362 8822 24 7172 48747 2410 8257 12765 41570 36328 7172 48747 34004 26916 725 18390 39698 31349 33176 22896 39385 12929 48785 6464 32341 16191 31349 39698 13901 10006 11308 12999 31215 17528 39698 19217 32571 5197 27668 22017 10150 2844 44746 17104 114 20781 11894 36842 12216 34193 19447 5834 4038 42…
44845 17674 44218 6432 8280 6917 2901 21207 8862 8846 8764 14494 146 27108 13071 48390 5525 25101 21755 5240 4518 21805 4272 8479 12816 31215 23270 18514 32643 48337 5525 34527 19007 13115 32150 9838 6531 4272 8479 11877 24377 43112 37000 24268 1570 8755 35072 32645 40357 8842 10456 48390 5525 25101 18122 21755 45816 13572 39004 11821 32154 8842 30139 36563 29022 37268 6531 24938 39245 16657 1565…
44845 17674 44218 34004 31588 13901 39698 40351 13681 45324 29022 34658 40351 41122 38766 47520 29063 46781 39698 12216 28243 13258 17023 7636 38766 32795 41813 32571 34004 26916 5197 27668 37268 725 28243 7636 28261 37968 37268 9005 18003 47538 9942 628 7805 47133 27782 19077 13135 35352 43112 19307 13901 25006 13901 34598 40028 38329 23544 29238 41057 2171 24131 40028 38329 23544 29238 9535 953…
44845 17674 44218 7973 34845 3206 2901 34004 36328 3368 48747 3378 31215 9242 30397 4146 44746 17104 48853 15081 19217 5773 493 12929 48785 11308 17721 5197 27668 30858 1351 114 19189 36842 13814 34193 35292 35447 19447 2918 23749 36328 5773 17674 21859 24438 5507 48642 48747 9535 13352 14045 14699 2038 23000 19602 40703 2285 33458 43112 43177 24064 40703 47379 14901 4132 14045 28583 34737 5032 4…
44845 17674 44218 47479 32312 2038 23000 38730 13901 32571 27889 33458 46078 14595 43112 48670 33985 30166 18561 5957 19693 30775 45068 41951 3709 2235 487 12929 48785 19447 319 47351 11308 13628 16895 25006 13901 1570 40028 46468 24794 45645 37116 40028 46468 28996 41057 24193 40028 37537 25269 9535 9535 47040 9535 14703 15979 40703 39431 4753 2038 19602 33468 1923 40703 29073 24888 34004 18385 …
44845 17674 44218 41570 38730 13901 32571 36374 47333 16988 43394 2727 20451 27668 17459 41951 33985 30166 18561 5957 19693 30727 14595 13901 5773 48785 114 32252 28986 47351 41570 41813 4360 13628 16744 18178 3653 35174 25006 24794 45645 37116 40028 46468 28996 29238 41057 27023 36712 35392 40028 48952 43269 29238 9535 9535 2038 23000 18390 9535 14703 33458 40703 39431 10798 34004 18385 9274 491…
44845 17674 44218 31588 41813 39885 48785 32571 34004 17104 725 34121 44746 44797 18561 19693 45068 24605 7034 48041 7383 43112 24198 28393 24408 43699 44833 21766 4258 39385 38461 29641 26167 9599 33462 37225 29063 39071 10993 17104 15089 25060 39885 22896 31215 17528 13628 14775 5417 21206 39385 20035 21206 37225 29063 18178 3653 35147 21678 41805 27067 41805 36116 41805 28140 41805 36824 41805…
44845 17674 44218 33653 26132 2901 38308 25964 16970 38308 25964 13242 41570 34004 5240 38730 26916 12031 47520 5981 29840 13924 5240 32063 11308 19062 6878 29840 5197 27668 10889 25964 16970 27309 18072 43112 45320 46933 31836 37285 36667 30109 19253 25964 16970 30650 4360 23165 5773 17674 36328 33255 7177 40662 14094 2038 23000 33468 38876 48420 38876 28831 14045 49358 14901 4132 14045 48420 28…
44845 17674 44218 2038 47479 38730 13901 32571 10150 3653 17459 33458 16013 33985 30166 45068 32669 43864 3709 2235 18561 5157 19693 30775 19447 2269 32989 28393 20321 47150 487 5240 48390 33353 155 32252 13628 16895 18178 35174 11308 25006 41057 27023 36712 35392 40028 48952 43269 40409 9535 9535 2038 23000 18390 33468 9535 14703 33458 29067 37244 28584 40703 10798 10889 34004 18385 9274 49150 4…
44845 17674 44218 46965 41677 37174 41570 31588 13901 32571 34004 824 27889 33458 46078 48103 3709 2235 487 5240 12929 48785 19447 30784 10889 27309 25006 24794 45645 37116 40028 46468 28996 28393 41057 27023 36712 35392 40028 48952 43269 28393 9535 9535 13843 725 1262 39385 33468 36328 33263 2038 23000 19602 16323 8033 14901 4132 15699 27897 5678 27287 10185 44845 17674 44218 46965 17674 15728 4…
44845 17674 44218 43931 36328 10940 42598 5240 31588 13901 12216 32571 27668 30858 44746 17104 16585 13901 49331 5773 493 48785 41813 47626 16533 43752 28393 557 48041 35301 25006 41057 48832 27496 11501 40028 41813 47626 9497 2038 43931 9535 9535 29063 9599 37225 2038 43931 9599 33462 29063 14901 4132 15699 2535 28570 26302 19710 10185 44845 17674 32571 46840 2901 20078 6370 46810 36697 45409 39…
44845 17674 44218 31588 13901 32571 7139 43903 36328 27613 43394 1424 27889 33458 8656 48103 16895 0 41951 44746 17104 487 5240 48785 41570 41813 4360 114 32252 10767 36635 114 27309 18072 18178 3653 35174 9535 40662 4773 27210 10435 3457 5240 39576 725 18390 9535 14703 39245 33468 15728 9599 37537 40527 40236 10798 41813 47520 29073 40703 33458 37597 15313 24888 15979 19488 17951 14901 4132 1569…
44845 17674 44218 31588 13901 32571 7139 43903 36328 43394 1424 27889 33458 8656 48103 16895 0 41951 44746 17104 487 5240 48785 114 32252 10889 36623 48747 27309 18072 13628 16895 18178 3653 35174 9535 40662 4773 27210 10435 3457 5240 39576 725 18390 9535 14703 39245 33468 15728 9599 37537 40527 40236 10798 41813 47520 29073 40703 33458 37597 15313 24888 15979 19488 17951 34004 18385 9274 49150 4…
44845 17674 32571 42770 43432 36083 39245 4690 43432 27210 39708 26056 10882 725 23305 20401 15990 26056 24290 23305 32453 6970 31215 36784 18979 39718 20401 40357 9178 25426 31189 2901 21207 7426 46645 2901 31215 41912 11857 10798 9733 1130 5240 6970 9838 4656 40569 18390 31446 13502 42530 39245 14232 48631 12766 23305 48254 15567 40129 20401 38006 3493 1529 19002 39718 20401 557 36786 42011 398…
44845 17674 44218 46158 34004 16323 46269 40120 37633 41141 28312 9599 9825 14045 18277 43889 36067 43533 45097 7473 48390 2284 43530 16323 46269 40120 28716 9825 12766 16323 8033 20451 37633 1732 2038 23000 14901 4132 14045 28583 30411 10529 38876 8033 20451 44845 17674 44218 31528 46939 8338 5240 24888 36328 33222 43112 48670 32955 17721 19065 34613 36067 9599 17721 22896 35151 6518 17104 23376…
44845 17674 44218 34004 36328 33263 12766 17897 39044 28878 8039 4154 34004 17671 5240 38730 13901 27108 3750 33241 40042 31215 45324 42598 13901 32063 32571 14620 9196 37537 39245 30896 10150 22017 44728 28393 23749 34004 17671 5240 9535 2038 24963 33458 38642 36328 33263 24735 4362 22743 6432 22950 48825 24468 41576 32063 12766 40703 2284 12766 14901 4132 48577 36475 10663 44845 17674 44218 278…
44845 17674 44218 42770 43432 4690 43432 39245 4288 34804 9862 18390 9599 43533 39245 42291 2648 16323 15728 32571 43904 45459 40357 43391 6745 40042 43617 28109 25427 44549 31215 18979 43593 28109 25427 40357 31215 45820 25427 2901 43473 21028 612 45975 24960 22998 34658 19994 28109 725 42550 4125 43904 45459 31215 725 22998 39698 30397 24963 725 48389 31712 7711 14319 45713 4288 39718 37157 254…
44845 17674 44218 46965 17674 15728 46235 8033 37811 11373 8033 29285 24222 16988 43394 2727 27674 41570 32571 34004 824 27889 33458 48103 3709 2235 43864 18561 5957 34004 11441 13946 6380 3462 46492 30831 224 44874 3462 37899 10402 20363 6600 19168 18345 42410 29821 16025 28219 46862 10402 35973 3462 19640 36536 11054 6513 11054 3462 5918 41763 34826 36054 14986 12131 18288 2998 10389 3170 34826…
44845 17674 44218 9178 28109 38730 13901 12216 30397 32571 5197 27668 40236 26916 46078 22518 22017 17459 48103 3709 2235 5773 493 1919 7111 33353 27032 557 48041 35301 30784 21766 155 11894 13901 34193 40928 15089 19077 43821 18178 3653 35174 12382 11308 4656 25006 37892 24131 40028 13583 21485 41057 38701 40028 30260 37116 41057 41813 40028 13583 21485 11279 28393 9535 9535 28393 10798 9599 372…
44845 17674 44218 38176 48903 26916 11184 9904 4288 38176 34004 36551 31215 15567 26916 9535 9535 42990 725 6970 42550 44519 38176 10637 21071 14901 4132 45459 3241 4804 44845 17674 9535 9535 15471 34004 39245 45097 155 14901 4132 15699 11798 35081 31730 44016 10185 44845 17674 44218 21485 1822 13218 27619 28007 2038 41057 19362 36697 25427 22830 9196 24111 11054 21989 11054 21989 11054 4444 2496…
44845 17674 44218 38730 32571 1174 33100 48571 16342 36328 8814 48747 27668 5197 32557 46078 10150 22017 17459 44746 17104 5773 493 12929 33353 27210 4773 30784 38388 12766 41706 3457 493 12929 146 32557 11894 19447 36623 10889 27309 18072 47391 9041 3653 601 12382 5773 30260 41674 26916 47391 18390 37193 5997 30582 25006 13901 1570 40028 46468 28393 41057 24193 40028 37537 25269 28393 9535 9535 …
44845 17674 44218 12236 17674 2998 34004 5240 38730 13901 12999 2171 9535 9535 4656 2171 9535 14703 39245 33468 2038 1798 28827 33373 28284 48631 46963 47602 10798 10358 45409 34826 40882 34857 40882 38326 14901 4132 420 27899 41900 43815 43051 44845 17674 44218 16323 43335 25507 2901 20078 23351 46810 24960 14494 32636 44679 28075 34776 21206 29929 41122 28762 20078 3409 44218 34004 26916 725 41…
44845 17674 44218 34004 30650 40456 4567 5094 6811 39766 46758 15529 9801 32568 21206 12766 44549 18390 37056 11409 11724 34339 32568 14901 4132 14045 44026 5801 6329 10529 38876 8326 29063 44845 17674 44218 32476 15567 34004 26916 725 25426 7015 34004 20387 9497 8979 9535 34004 12929 43364 39385 30109 49150 12766 12929 48390 15909 36431 22394 41595 26565 18858 42392 6753 32475 6531 47098 35678 1…
44845 17674 44218 32321 36083 9862 45184 3916 43473 34799 1570 15567 37573 39295 7632 21362 24290 31215 40867 34799 34004 17671 32568 10052 28109 9178 43399 32568 32876 36756 31483 10052 34121 3916 45184 17951 23709 31483 23274 7085 32568 37465 46449 17608 1570 24155 34121 28109 4636 39248 31483 43530 43238 9065 34138 15969 9862 37683 15567 3546 40609 31483 14901 4132 14045 6904 33678 26332 10529…
44845 17674 44218 16283 20108 18774 2901 20078 33984 6370 23351 46810 30631 24963 7496 45952 14232 7494 37362 9166 37362 34776 12766 21206 28007 41122 42831 18685 20078 3409 41570 15567 34004 12031 26916 41122 2005 9681 34004 38730 31588 13901 19447 2171 12999 487 5240 12929 48785 47391 5240 1622 31215 17528 36551 15081 19217 5197 27668 43112 17104 28243 37268 9005 18003 28284 43112 19334 19136 2…
44845 17674 44218 43926 7139 36328 40657 37448 32989 13258 43394 42313 31588 13901 32571 27889 33458 17459 48103 3709 2235 43864 5773 493 12929 48785 19447 32989 13258 10889 27309 42255 146 11894 32252 18178 35174 3653 43112 48670 44797 30166 33984 6239 29929 38876 30752 29929 45068 32669 9535 9535 2038 43926 725 18390 40662 557 48041 35301 9535 14703 15979 19488 14700 33458 38642 12929 27210 402…
44845 17674 44218 43926 7139 31588 13901 32571 824 48227 10150 17459 48103 15217 38876 2235 43864 5773 493 11618 48785 19447 32989 16988 27309 42255 146 11894 18178 35174 3653 43112 48670 44797 30166 33984 6239 29929 38876 30752 29929 45068 32669 9535 9535 2038 43926 725 18390 40662 557 48041 35301 9535 14703 15979 19488 14700 33458 43399 12929 27210 40236 12766 22896 10798 32989 33241 37597 1531…
44845 17674 44218 2038 47479 38730 13901 32571 10150 3653 17459 33458 16013 33985 30166 45068 32669 43864 3709 2235 18561 5157 19693 30775 487 5240 48390 33353 155 32252 13628 16895 41813 47626 4360 18178 35174 11308 9535 9535 2038 23000 18390 33468 9535 14703 33458 28584 40703 1923 29067 37244 10798 34004 18385 9274 49150 43057 31215 34004 18385 36994 39783 34004 39245 10798 14901 4132 15699 305…
44845 17674 44218 34004 38730 23949 13901 24290 30942 5240 32571 34004 11711 38679 725 18390 30582 30858 34923 10150 5997 27668 17459 18178 3655 557 48041 35301 30784 5834 4038 27674 24605 41706 19447 28243 11054 10889 44718 9287 18072 27309 14094 36623 47597 21327 14094 30109 4038 42711 12929 48785 155 11894 13628 16895 25006 13901 1570 40028 46468 29238 41057 41813 40028 46468 28996 40409 9535 …
44845 17674 44218 36328 8814 48463 8748 46230 31215 17636 6532 48390 5525 41570 21217 47401 25060 37285 487 1923 48390 33353 31588 31349 48853 32815 18032 38450 146 43112 35462 40928 11890 23165 5773 17674 7177 37219 5286 49150 7527 12766 13218 13901 18588 2038 23000 14901 4132 14045 28583 30411 10529 38876 8033 20451 44845 17674 44218 34004 38730 1869 12031 32571 39885 17023 20451 27889 33458 11…
44845 17674 44218 2038 47479 38730 13901 32571 10150 3653 17459 33458 16013 33985 30166 45068 32669 43864 3709 2235 18561 5157 19693 30775 487 5240 48390 33353 155 32252 44752 21504 18178 35174 30822 12099 25006 13901 1570 40028 46468 40409 24794 45645 37116 40028 46468 28996 40409 41057 27023 36712 35392 40028 48952 43269 40409 9535 9535 2038 23000 18390 33468 9535 14703 33458 29067 37244 28584 …
44845 17674 44218 47479 2038 23000 38730 32571 27668 725 28109 46078 43112 48670 17104 487 12929 48785 11308 13628 16895 25006 13901 1570 40028 46468 29238 9535 9535 2038 23000 9599 2727 9535 14703 33458 10798 3457 2038 23000 39433 29063 24888 40703 2271 21362 34004 18385 9274 49150 43057 31215 34004 18385 36994 39783 34004 39245 10798 14901 4132 15699 28608 26029 46405 10185 44845 17674 44218 47…
44845 17674 44218 45210 36328 33263 28791 38917 30321 13258 39334 34004 42598 36482 38730 487 5240 12929 48390 33353 22896 31588 31349 48853 21217 19077 37285 11308 4656 38730 45798 31588 13456 18824 47520 29073 4020 47520 9904 17721 5197 17459 3709 2235 44746 11821 32154 10889 27309 18072 90 8836 14094 36623 47597 19975 23749 5773 17674 36328 33255 9535 2038 23000 33468 38876 28789 28176 14901 4…
44845 17674 44218 7959 6089 48502 47841 2901 13901 146 48853 17674 21206 14494 155 25265 23441 8901 27409 37621 39825 41556 15688 33223 39628 36328 33222 48435 26669 39628 25265 25060 47520 2482 20429 29599 36067 21206 24888 493 12929 24888 17533 2064 38975 41805 17721 5197 17459 1351 155 11894 19447 10889 18613 18178 3653 35174 23749 1028 17674 36067 37695 12929 9599 493 36067 2038 2198 5773 176…
44845 17674 44218 44874 2901 20078 23351 14494 46810 44805 7869 12766 24960 36328 11209 34776 18363 24111 21206 12766 41122 28762 35678 3409 34004 5240 38730 39698 36842 12216 146 31588 13901 47391 5240 15081 19217 1622 31215 17528 11308 12999 31588 45798 487 5240 12929 17721 5197 43112 48670 17104 28243 26551 37268 9005 18003 28284 146 11894 24097 34193 43112 25483 35448 47538 9942 75 7805 47133…
44845 17674 32571 15728 32312 32568 42556 28379 2901 6034 43593 24960 10746 12766 39356 42591 35940 34088 48138 41813 33588 25351 44914 33837 23211 26437 42577 36390 4837 2339 18244 40662 44910 39171 45925 1487 38180 40443 34088 26491 45097 10480 41570 6370 22536 32341 45097 45859 41570 6370 35940 32341 27032 38358 13024 5503 4444 21362 27597 44796 9303 43360 28771 29050 16028 6811 14012 31684 18…
44845 17674 44218 43911 32571 10583 1830 46078 19447 27309 487 5240 48390 33353 8717 28109 43112 48670 17104 9535 9535 2038 28109 9535 14703 33458 43399 12929 40236 10889 34004 18385 9274 49150 43057 31215 34004 18385 36994 39783 34004 39245 10798 14901 4132 15699 1250 28570 1850 21748 10185 44845 17674 44218 43911 36369 18319 27451 32834 43394 1424 32571 10583 42309 1622 43394 14763 40357 2727 4…
44845 17674 44218 31588 13901 32571 43903 7139 36328 17245 43394 5950 42313 2038 824 48227 43864 0 44746 17104 487 5240 48785 41570 41813 4360 114 32252 18178 3653 35174 11308 9535 40662 4773 27210 10435 3457 5240 39576 725 18390 9535 14703 39245 33468 15728 9599 37537 40527 40236 10798 41813 47520 29073 40703 33458 37597 15313 24888 15979 19488 17951 14901 4132 15699 8239 6893 9435 41900 10185 4…
44845 17674 44218 7139 43903 36328 18319 23646 26970 25101 32773 43394 5736 35248 42313 39718 13901 27108 39825 32773 16988 32571 1830 27889 33458 10150 17459 41988 0 32989 16988 32719 10889 20321 27309 18072 4773 30781 24374 42837 38427 39385 48785 5773 493 43112 48670 17104 11308 9535 9535 9599 41344 43903 7139 2038 6970 725 9535 14703 33458 48222 10798 36328 33263 19602 19505 33468 34004 18385…
44845 17674 44218 38176 39245 45298 4288 15888 34004 31215 15567 26916 30397 9535 39245 32341 45298 4288 42400 18650 14901 4132 6988 27437 34003 10688 44845 17674 44218 27941 6904 2901 29436 25305 27413 7473 4790 21207 29436 4518 29052 17721 22844 21332 27054 42357 16050 4838 30415 27357 36133 36110 47954 31588 41556 45859 37986 9655 20158 29050 41556 17635 33223 9303 39825 46365 13258 36345 1027…
44845 17674 44218 47460 34004 5240 38730 624 12929 21217 25064 37285 5197 27668 1351 21647 17104 35646 31570 43112 19307 7202 2038 23000 33468 14901 4132 14045 14699 45914 6415 10529 38876 47460 44845 17674 44218 31588 13901 487 5240 12929 13681 14094 13135 5075 31215 38587 42673 38396 13681 47647 39385 2038 32571 5834 17023 20451 10150 1351 557 48041 31215 39385 13218 17517 36369 31146 487 38388…
44845 17674 44218 39698 5240 13901 32571 27889 33458 17459 48103 3709 2235 557 48041 41706 30784 43112 19307 487 12929 48390 33353 146 32252 19447 177 5834 4038 14094 25746 5686 47609 14094 21456 44752 24602 13628 8189 29285 24222 3653 35174 13901 30582 5997 25006 11505 4601 4982 22139 40028 13901 18752 33255 28393 13901 1570 40028 46468 28393 24794 45645 37116 40028 46468 28996 28393 9535 9535 1…
44845 17674 44218 49094 2901 33984 45572 11054 12766 40626 29379 34004 38730 13901 32571 27889 33458 9363 13901 49331 17459 33985 30166 3421 487 12929 47391 16895 557 48041 30798 41706 18271 11054 10889 45597 6687 27309 5997 30582 18390 37193 28109 25006 13901 1570 40028 46468 29238 24794 45645 37116 40028 46468 28996 28393 9535 9535 42382 10798 15728 2064 9363 14901 4132 15699 6875 25807 20881 1…
44845 17674 44218 15728 44415 18390 38730 32571 5197 4360 46078 22017 22518 43112 48670 17104 487 5240 12929 7187 42075 39385 32377 27464 10889 12766 15089 37285 725 4766 25006 13901 1570 40028 46468 24794 45645 37116 40028 46468 28996 41057 12310 48832 27496 40028 2059 46449 20264 41057 24193 40028 37537 25269 41057 38701 40028 18122 23249 28393 9535 9535 28393 10798 15728 14901 4132 15699 10643…
44845 17674 44218 39698 17023 5240 32571 34004 27668 17459 3709 2235 32252 3421 28393 39885 493 48785 557 48041 35301 30798 41706 43112 19307 19447 36623 146 10889 13628 16895 18178 3653 35174 11308 31588 13901 16514 5997 16514 30582 33985 18561 19693 45068 41951 25006 13901 1570 40028 46468 29238 13901 10675 40028 17674 13786 29238 24794 45645 37116 40028 46468 28996 28393 41057 24193 40028 3753…
44845 17674 44218 26186 2901 29436 33984 33618 12766 32571 10583 46078 487 12929 47391 16895 17459 32252 3421 557 48041 30784 41706 18271 39825 146 16609 10889 46252 13329 44406 41805 725 34138 25006 13901 1570 40028 46468 29238 24794 45645 37116 40028 46468 28996 28393 9535 9535 42382 10798 15728 2064 9363 14901 4132 15699 6875 25807 20881 10185 44845 17674 9535 9535 39245 47696 37225 29063 4444…
44845 17674 44218 43926 7139 36369 18319 43394 5950 42313 31588 13901 32571 27889 33458 17459 48103 3709 2235 43864 5773 493 12929 48785 19447 32989 13258 10889 27309 42255 146 11894 18178 35174 3653 43112 48670 44797 30166 33984 6239 29929 38876 30752 29929 45068 32669 9535 9535 2038 43926 727 917 18390 40662 557 48041 35301 9535 14703 15979 19488 14700 33458 38642 12929 27210 40236 12766 22896 …
44845 17674 44218 38730 30397 2038 32571 5197 1830 27889 33458 10150 17459 19447 39825 34211 11054 17635 41813 4360 39385 48785 5773 493 47391 43112 48670 17104 9535 9535 2038 34370 6970 725 9535 14703 33458 10798 36328 33263 34004 18385 9274 49150 43057 31215 34004 18385 36994 39783 34004 39245 10798 14901 4132 15699 15134 26135 28740 10185 44845 17674 44218 43911 36369 10254 8033 38275 34211 55…
44845 17674 44218 39698 17023 5240 32571 34004 5240 27889 33458 38730 13901 43617 12216 8033 12662 10889 15567 35072 44406 41872 18656 22139 46697 3495 34004 40042 29238 43112 48670 17024 17104 44797 49150 30166 25747 3543 13628 16895 2064 557 35301 487 12929 32876 5997 30582 13901 30397 25006 13901 1570 40028 46472 24794 45645 37116 40028 46468 29003 9535 9535 28393 10798 37244 2568 43353 14901 …
44845 17674 44218 2038 47479 38730 13901 32571 10150 3653 17459 33458 16013 33985 30166 45068 32669 43864 3709 2235 18561 5157 19693 30775 487 5240 48390 33353 155 32252 13628 16895 18178 35174 11308 25006 41057 27023 36712 35392 40028 48952 43269 40409 9535 9535 2038 23000 18390 33468 9535 14703 33458 28584 40703 1923 29067 37244 34004 18385 9274 49150 43057 31215 34004 18385 36994 39783 34004 3…
44845 17674 44218 38730 32571 27668 5197 46078 26916 725 18390 17459 0 30858 19447 19610 10889 27309 18072 4773 30798 41733 409 15089 43821 18178 3653 35174 13901 5997 30582 41057 30302 38701 28393 38366 23274 25006 13901 1570 40028 46468 28393 24794 45645 37116 40028 46468 28996 28393 9535 9535 28393 10798 15728 9363 2064 1113 2559 9599 4690 16514 13901 38396 34804 30798 293 37537 24888 14901 41…
44845 17674 44218 34004 38730 32571 47479 36328 23544 21874 24438 45177 13258 43394 42313 6224 34004 27889 33458 14595 13901 17459 48103 15217 43864 43112 48670 44797 18561 19693 45068 487 5240 48785 4773 40662 2038 13628 16895 18178 3653 35174 11308 12999 9535 9535 34004 2038 37244 9497 9535 14703 33458 10798 10889 47520 29073 34004 18385 9274 49150 43057 31215 34004 18385 36994 39783 34004 3924…
44845 17674 44218 31588 13901 32571 43903 7139 2038 27889 33458 8656 48103 16895 0 41951 44746 17104 487 5240 48785 41570 41813 4360 7113 33353 114 32252 18178 3653 35174 11308 9535 40662 4773 27210 10435 3457 5240 39576 725 18390 9535 14703 39245 33468 15728 9599 37537 40527 40236 10798 41813 47520 29073 40703 33458 37597 15313 24888 15979 19488 17951 14901 4132 15699 8239 6893 9435 41900 10185 …
44845 17674 44218 7139 43903 36328 18319 23646 26970 25101 32773 43394 5736 35081 6267 42313 38730 32571 1174 43903 48825 38006 41677 8033 824 33458 46078 10150 17459 48103 0 41988 45877 32989 13258 32719 10889 20321 27309 18072 39385 48785 5773 493 43112 48670 17104 11308 9535 9535 9599 41344 43903 7139 2038 6970 725 9535 14703 33458 10798 36328 33263 19602 19505 33468 34004 18385 9274 49150 430…
44845 17674 44218 39718 13901 7632 47201 32571 34004 1174 37537 7139 36328 39523 28243 5507 37914 11054 27668 5197 43112 48670 17104 9363 28393 40236 26916 487 5240 12929 27210 28393 10889 44724 27309 18072 3543 21487 28243 11054 14620 14094 36667 14094 21456 43752 293 30798 5834 19421 25747 13628 16895 5997 30582 25006 13901 1570 40028 46468 28393 24794 45645 37116 40028 46468 28996 28393 9535 9…
44845 17674 44218 31588 13901 32571 43903 7139 36328 39488 9685 43394 5950 42313 2038 27889 33458 8656 48103 16895 0 41951 44746 17104 487 5240 48785 10889 32720 33276 32989 13258 27309 18072 114 32252 18178 3653 35174 11308 9535 40662 4773 27210 10435 3457 5240 39576 725 18390 9535 14703 39245 33468 15728 9599 37537 40527 40236 10798 41813 47520 29073 40703 33458 37597 15313 24888 15979 19488 17…
44845 17674 44218 38730 13901 20186 24468 32063 32571 27668 46078 13924 5240 35375 9363 45916 37608 1886 30397 29364 19808 40016 2998 36551 37608 31215 4686 4038 16529 36369 34004 11570 43112 48670 33985 30166 41951 3709 2235 4773 30784 38388 12766 41706 19447 39825 7473 2998 39825 42071 10889 27309 18072 146 36067 11894 18178 3653 35174 15089 37193 5997 30582 25006 24794 45645 37116 40028 46468 …
44845 17674 44218 8033 45825 16349 2901 44805 4360 28024 2901 21207 13720 32557 5155 21206 31145 4876 43421 18559 6357 46109 27641 44150 4518 3297 32150 36309 11054 36328 6357 14094 41562 10006 32150 4444 14834 36309 16895 11054 45210 17674 12231 14094 24222 14094 14845 40662 5155 15404 43421 45097 45859 6161 38351 36842 17892 10861 27496 36188 43997 30778 44048 36194 11430 40662 14094 47546 4390…
44845 17674 44218 47479 2038 23000 38730 32571 27668 46078 17459 43112 48670 17104 487 12929 48785 11308 13628 16895 25006 13901 1570 40028 46468 29238 41057 24193 40028 37537 25269 29238 9535 9535 2038 23000 9599 2727 9535 14703 33458 34004 38642 10798 3457 2038 23000 10889 37225 40703 24888 34004 18385 9274 49150 43057 31215 34004 18385 36994 39783 34004 39245 10798 14901 4132 15699 28608 26029…
44845 17674 44218 47479 2038 38730 32571 27668 46078 17459 33985 30166 18561 5957 19693 30727 45068 6370 41951 0 487 12929 48785 11308 13628 16895 10889 19447 39825 2554 27309 9535 9535 2038 23000 9599 2727 9535 14703 33458 34004 18390 10798 10889 12929 39434 29063 24888 40703 2271 21362 34004 18385 9274 49150 43057 31215 34004 18385 36994 39783 34004 39245 10798 14901 4132 15699 28608 26029 4640…
44845 17674 44218 28809 11354 2901 36328 33263 30763 16988 39523 31059 20989 13946 27476 4686 34004 26916 712 16744 42598 29238 39698 17023 42407 40016 39248 4581 43627 13843 29364 2943 487 5240 37811 2038 1886 16191 29688 16895 39698 13901 17608 28243 39520 13946 487 12929 48785 11308 17721 5197 44746 11821 32154 1351 28150 1371 40364 29687 30109 28243 39520 5834 4038 17635 8836 19447 11605 4311…
44845 17674 44218 987 32571 17636 32568 21206 29929 9535 38021 11409 32568 9354 18390 14901 4132 14045 18277 28608 31183 10529 42770 29103 24826 44845 17674 32571 32312 32568 10746 3750 15728 34004 31182 30647 2901 18685 31613 24960 10746 12274 38006 43903 24749 40441 7710 22759 37362 17008 21207 994 40621 8479 28631 2554 2507 171 35352 8999 11511 18164 9886 45970 25431 48753 7710 42638 45097 114…
44845 17674 32571 34004 2038 23000 9535 9535 14703 40236 37448 12766 28393 40236 40042 10042 17654 16666 19065 17993 43493 10889 28393 1879 42255 37899 33886 31215 28356 34598 24960 4982 17654 4982 38752 37733 26785 6390 18288 37892 33886 31215 11623 15969 1541 6615 4473 13901 9352 37448 12766 41912 28352 34661 6970 35610 47551 29067 2568 37244 33879 10798 17654 45916 35875 16529 18348 17759 3121…
44845 17674 44218 5240 39698 13901 27108 19447 30673 32571 27668 17459 33985 30166 18561 5957 19693 30727 45068 487 5240 48785 19447 39825 24438 16609 10889 27309 18072 13628 16895 11308 25006 13901 1570 40028 46468 28393 41057 24193 40028 37537 25269 28393 9535 9535 14703 15979 44446 2038 39431 29063 4335 29063 28584 9825 33458 10798 36328 33263 2038 43903 725 34004 18385 9274 49150 43057 31215 …
44845 17674 44218 43903 7139 36328 21859 24429 11054 43394 1424 32571 824 46078 17459 48103 16895 0 43864 5773 493 12929 48785 155 32252 3543 13628 49023 18178 3653 35174 11308 43112 48670 44797 30166 18561 5957 19693 30727 45068 6370 9535 9535 27210 3457 5240 39576 725 10435 3457 5240 39576 40662 557 48041 9535 14703 39245 33468 15728 9599 37537 40527 40236 10798 41813 40703 15979 19505 17951 33…
44845 17674 44218 6432 7080 34004 5240 38730 487 5240 12929 36173 31588 32341 16191 12839 38730 1869 11308 17528 114 11894 24097 15763 44177 13258 39639 19447 42255 5834 4038 11724 43821 23165 5773 17674 36328 7177 9599 13352 38876 6432 34871 38876 6432 2660 37219 2038 23000 12662 33468 14901 4132 14045 7355 34871 11115 47964 26115 10529 38876 8033 20451 44845 17674 44218 31215 39718 38730 29238 …
44845 17674 44218 6432 28379 48457 11959 25060 21207 21371 29641 15456 29641 5466 4309 29641 5466 33716 9032 22701 27153 28936 12766 12772 45937 22950 1822 35007 41570 34004 33300 39698 5773 493 12929 48785 31588 31349 48853 33879 38730 1622 31215 17528 40042 15084 19217 5197 27668 30858 146 11894 45565 24097 19447 5834 4038 43112 19307 33300 5773 17674 33984 9599 13352 16323 2038 23000 11255 113…
44845 17674 44218 36328 21874 48747 8033 5020 21207 2901 25096 26565 38730 32571 13924 48103 16895 41951 487 48785 557 48041 35301 41706 19447 10889 27309 11308 13628 16895 18178 3653 601 725 13901 5997 30582 44797 30166 18561 5957 19693 30727 45068 32669 9535 9535 14703 33458 41344 47040 36328 33263 19602 19488 33468 34004 24960 725 37372 38701 19602 35697 33289 34004 18385 9274 49150 43057 3121…
44845 17674 32571 34004 2038 6100 9535 9535 14703 33468 2038 23000 38642 1923 22020 38642 10798 18752 33255 4982 22139 27674 38642 40236 4360 19065 38642 43112 1830 24193 40703 15313 21362 24888 33458 23709 40703 35697 33289 34004 18385 9274 49150 43057 31215 34004 18385 36994 39783 14901 4132 15699 26008 6037 41900 10185 44845 17674 32571 32312 1167 44415 15142 2901 36369 8814 48463 44805 46311 …
44845 17674 44218 31588 13901 32571 7139 43903 36328 47314 24960 43394 1424 27889 33458 8656 48103 16895 0 41951 44746 17104 487 5240 48785 114 32252 44752 43022 8785 18613 6370 13628 9442 30109 21504 18178 3653 35174 9535 40662 4773 28393 44752 27210 10435 3457 5240 39576 725 18390 9535 14703 39245 33468 15728 9599 37537 40527 40236 10798 41813 47520 29073 40703 33458 37597 15313 24888 15979 194…
44845 17674 44218 38730 13901 30397 32571 15567 34004 26916 1830 34525 1862 9636 6551 725 18390 17459 3709 2235 43112 48670 17104 18752 33255 5834 4038 14094 35022 14094 21456 43627 48311 11709 13628 8189 30109 21206 146 32252 18178 3653 12382 557 48041 35301 41706 30798 5991 30582 25006 9637 1570 40028 13583 22077 29491 28393 13901 1570 40028 46468 28393 15084 47391 37116 40028 32645 2618 28393 …
44845 17674 44218 2038 47479 38730 13901 32571 10150 3653 17459 33458 16013 33985 30166 45068 32669 43864 3709 2235 18561 5157 19693 30775 487 5240 48390 33353 155 32252 13628 16895 18178 35174 11308 25006 13901 1570 40028 46468 40409 24794 45645 37116 40028 46468 28996 40409 41057 24193 40028 37537 25269 40409 41057 27023 36712 35392 40028 48952 43269 40409 9535 9535 2038 23000 18390 33468 9535 …
44845 17674 44218 32476 34004 40042 5773 493 47593 3408 37285 31588 31349 48853 39698 28798 32150 22020 1028 45442 19975 32571 35678 26321 17081 8479 23530 26321 28007 9535 9535 34004 39385 12929 32150 9535 14703 14700 34004 43399 23709 22020 1028 1923 42012 34004 18385 9274 49150 43057 31215 31465 39783 14901 4132 420 11601 19710 47804 44845 17674 44218 34004 38730 2943 2038 23000 32571 27889 33…
44845 17674 44218 32476 12929 6036 42550 28393 9535 9535 34004 39385 12929 6036 47653 15690 45928 26254 12766 26254 26321 12766 37903 20078 12766 20078 37903 26321 12766 27463 20078 12766 6781 20078 12766 32571 37756 1028 17023 32475 725 14901 4132 41797 28570 2118 49391 10660 44845 17674 44218 21625 38730 24465 31588 13456 13901 39718 12216 27674 38403 19012 12806 19819 24826 38730 7506 3457 155…
44845 17674 44218 31588 13901 32571 43903 7139 2038 27889 33458 8656 48103 16895 0 41951 44746 17104 4773 30798 24374 43752 10435 10889 39814 28279 13258 27309 18072 28393 44718 30300 114 32252 18178 3653 35174 9535 40662 4773 27210 10435 3457 5240 39576 725 18390 9535 14703 39245 33468 15728 9599 37537 40527 40236 10798 41813 47520 29073 40703 33458 37597 15313 24888 15979 19488 17951 14901 4132…
44845 17674 44218 918 2901 4686 34004 49385 35598 14620 7473 43112 19307 48002 3297 6797 16124 36842 12973 46186 34598 47979 34598 24247 47077 27299 8033 27580 31215 21207 17635 25270 6954 33703 4567 29527 27409 17727 4567 29527 18544 45409 48390 33353 1541 43112 19146 9535 24468 12929 27496 34685 2038 38876 28152 14901 4132 14046 28152 49288 42112 10529 38876 33838 44845 17674 9535 9535 15485 49…
44845 17674 44218 38730 32571 46078 725 18979 5240 48785 21941 21206 38388 48041 19447 5834 4038 15089 49023 4038 32150 18178 3653 12382 13901 44797 18561 19693 45068 30582 5997 25006 13901 1570 40028 46468 24794 45645 37116 40028 46468 28996 31608 47219 40028 37128 31812 31064 41057 35215 45645 7435 24131 40028 13583 31797 9535 9535 42382 10798 37244 9535 14703 47520 29184 14909 14319 12766 1720…
44845 17674 44218 42770 43432 11727 48390 9825 4690 39708 725 43904 27725 2901 5252 4656 13786 37537 26604 30397 4690 725 16744 43903 42689 3492 25268 24290 36784 18979 18774 25747 28150 23249 35375 24165 42673 725 16744 23749 18385 11767 24583 38642 19421 4288 11727 39708 48227 12662 45324 39385 39592 30397 1167 9535 9535 13474 39592 39708 725 9535 14703 33458 38642 19421 15485 34004 18385 9274 …
44845 17674 44218 43926 7139 31588 13901 30397 32571 27889 33458 10150 17459 48103 3709 2235 43864 5773 493 12929 48785 19447 39825 35001 36842 44406 21456 146 11894 32252 18178 35174 3653 9535 9535 2038 43926 725 28109 40662 557 48041 35301 9535 14703 15979 19488 14700 33458 38642 12929 27210 40236 12766 22896 37597 15313 24888 34004 18385 9274 49150 43057 31215 34004 18385 36994 39783 34004 392…
44845 17674 44218 31588 13901 32571 43903 7139 36328 18319 23646 26970 25101 32773 43394 5950 42313 2038 27889 33458 8656 48103 16895 0 41951 44746 17104 44797 30166 487 5240 48785 10889 32720 33276 32989 16988 27309 18072 114 32252 18178 3653 35174 11308 9535 40662 4773 27210 10435 3457 5240 39576 725 18390 9535 14703 39245 33468 15728 9599 37537 40527 40236 10798 41813 47520 29073 40703 33458 3…
44845 17674 44218 43926 7139 36328 18528 43394 2727 27674 31588 13901 32571 27889 33458 17459 48103 3709 2235 43864 5773 493 12929 48785 19447 30798 27309 42255 11308 4656 30948 18178 35174 3653 43112 48670 44797 30166 33984 6239 29929 38876 30752 29929 45068 32669 9535 9535 2038 43926 725 18390 40662 557 48041 35301 9535 14703 33458 38642 10798 18528 37285 29285 39248 10889 34004 18385 9274 4915…
44845 17674 44218 31588 13901 32571 7139 43903 2038 27889 33458 8656 48103 16895 0 41951 44746 17104 487 5240 48785 18528 30784 41570 41813 4360 114 32252 18178 3653 35174 9535 40662 4773 27210 10435 3457 5240 39576 725 18390 9535 14703 39245 33468 15728 9599 37537 40527 40236 10798 41813 47520 29073 40703 33458 37597 15313 24888 15979 19488 17951 34004 18385 9274 49150 43057 14901 4132 15699 823…
44845 17674 44218 31588 13901 32571 7139 43903 36328 18528 43394 1424 2038 824 48229 43864 0 44746 17104 487 5240 48785 10889 18528 30784 27309 18072 18178 3653 35174 9535 40662 4773 27210 10435 3457 5240 39576 725 18390 9535 14703 39245 33468 15728 9599 37537 40527 40236 10798 41813 47520 29073 40703 33458 37597 15313 24888 15979 19488 17951 14901 4132 15699 8239 6893 9435 41900 10185;0
44845 17674 44218 32312 32568 47546 15728 26036 18989 6040 2901 25216 31728 47201 7710 42638 19451 146 35209 42999 35462 18603 8839 21312 25431 48761 25392 21403 18244 39171 45925 39356 42591 35940 34088 48138 4070 14319 25351 32341 7710 42638 37986 19451 146 21957 26856 11605 5733 3988 46917 35211 32645 43112 43473 24960 14959 21362 31534 48747 17780 40120 6531 23615 27023 8960 26856 38962 34004…
44845 17674 44218 43926 7139 36328 10940 47540 43394 1424 31588 13901 16585 32571 27889 33547 17459 48103 3709 2235 43864 5773 7331 12929 48785 35072 41813 47626 29688 37193 18178 35174 3653 43112 48670 44797 30166 33984 6239 29929 38876 30752 29929 45068 6370 9535 9535 1550 39578 6566 20959 15024 40662 557 48041 35301 9535 14703 15979 19488 14700 33458 38642 12929 27210 40236 12766 22896 15979 3…
44845 17674 44218 43926 7139 36369 18319 32989 16988 31588 13901 32571 27889 33458 17459 48103 3709 2235 43864 5773 493 12929 48785 19447 32989 16988 10889 27309 42255 11308 4656 18178 35174 3653 9535 9535 2038 43926 725 18386 40662 557 48041 35301 9535 14703 15979 19488 14700 33458 38642 12929 27210 40236 12766 22896 10798 32989 33241 37597 15313 24888 34004 18385 9274 49150 43057 31215 34004 18…
44845 17674 44218 47479 2038 23000 41570 38730 13901 32571 27668 43864 0 44797 30166 18561 5957 19693 30727 45068 6370 5773 493 48785 146 32252 20781 48311 19447 29840 10889 4227 18072 27309 13628 16895 11308 24888 18178 3653 35174 25006 13901 1570 40028 46468 29238 24794 45645 37116 40028 46468 28996 29238 41057 24193 40028 37537 25269 29238 41057 27023 36712 35392 40028 48952 43269 29238 9535 9…
44845 17674 44218 36328 33621 46879 45411 5240 13901 17528 487 12929 48390 33353 44746 17104 18588 23928 8033 27309 36067 2038 23000 10006 2284 14901 4132 37633 26005 6904 43391 19710 10529 44845 17674 44218 47479 36369 33621 43394 2727 20451 32571 43660 1622 43394 14763 2727 46078 17459 41951 0 18561 5957 45068 6370 19447 39825 24438 13258 10889 46252 27309 4773 34826 29821 24374 42837 18178 365…
44845 17674 44218 42770 43432 34004 45324 2038 23000 11209 22896 31215 27210 39592 39708 18390 14901 4132 45459 6697 6893 10563 44845 17674 44218 34004 39698 17023 5240 31588 13901 33879 38730 32571 27889 33458 8656 17459 48103 3709 2235 5773 493 12929 48390 33353 35547 42071 21766 10889 27309 42255 557 48041 35301 30798 23165 41706 43112 19307 155 32252 24097 34193 3232 15089 25060 4571 35375 19…
44845 17674 32571 34004 2038 23000 9535 9535 14703 33468 2038 23000 38642 1923 22020 38642 10798 18752 33255 4982 22139 27674 38642 40236 4360 19065 38642 43112 1830 24193 40703 15313 21362 24888 33458 23709 40703 35697 33289 34004 18385 9274 49150 43057 31215 34004 18385 36994 39783 14901 4132 15699 26008 6037 41900 10185 44845 17674 44218 39698 13901 30302 146 16013 24290 45324 11891 18544 4752…
44845 17674 44218 43530 24760 37244 32571 10889 27309 28393 36701 45601 21946 29641 13695 13628 16895 45006 28393 557 41706 30798 9535 9535 45298 9862 16323 29063 44334 9535 14703 33458 34004 43399 13965 24760 33458 18390 46502 35039 34004 18385 9274 49150 43057 31215 34004 18385 36994 39783 34004 39245 10798 14901 4132 15699 28570 7230 26612 48423 10185 44845 17674 44218 15001 39245 23646 32341 …
44845 17674 44218 47479 36369 40662 7034 45243 43394 1424 41570 32571 10150 3653 17459 7711 39314 28545 7686 33985 30166 45068 32669 43864 3709 2235 18561 5157 19693 30775 39385 43752 47984 35301 30798 155 32252 19447 19207 10889 46252 18072 27309 20781 48311 34189 18178 35174 28393 20959 15024 26916 25006 13901 1570 40028 46468 24468 41057 38701 40028 18122 23249 28393 48832 27496 11501 40028 18…
44845 17674 44218 42770 18475 42256 18475 8326 33462 18478 2038 23000 39245 4690 29063 34004 26735 9461 29083 32571 34004 26916 27889 33458 9363 9579 45713 29063 34004 33458 43399 47520 42407 10280 29063 6970 15979 44811 29063 19002 18304 1048 46449 24290 43399 3703 29366 29063 40145 37573 26118 42239 41446 23749 34004 45713 24293 31442 4581 10798 34004 33458 9535 9535 14703 39245 33462 18478 203…
44845 17674 44218 36328 8933 14302 25746 31588 1822 38730 32571 13924 48103 16895 41951 487 48785 557 48041 35301 41706 30798 11308 13628 16895 725 13901 5997 30582 44797 30166 18561 5957 19693 30727 45068 32669 9535 9535 14703 33458 41344 47040 36328 33263 19602 19488 33468 34004 24960 725 37372 38701 19602 35697 33289 34004 18385 9274 49150 43057 31215 34004 18385 36994 39783 34004 39245 10798 …
44845 17674 44218 19104 34004 27889 33458 17459 3453 38877 47520 33946 44529 21573 13258 18390 40042 31215 36784 2961 24963 11308 30939 12999 2059 19563 21545 13258 46520 19618 18309 31812 11312 2648 3543 29238 43009 42463 4395 9535 9535 14703 14700 17821 30639 12662 11184 37851 29238 36328 2038 34004 18385 9274 49150 43057 31215 31465 39783 14901 4132 18277 35919 26943 28783 10525 18271 44845 17…
44845 17674 44218 48002 17721 36110 21332 23093 18871 27054 12614 24571 46832 23749 17721 8552 32150 9535 2038 23000 33468 38876 28789 28176 13352 14046 2788 14901 4132 14046 20089 13188 45768 10529 38876 28809 44845 17674 44218 28809 28570 40007 2901 36328 33263 14094 21487 28243 16988 4686 34004 26916 42598 5240 39698 12216 28243 31588 38730 1869 487 5240 12929 48390 33353 11308 31588 45798 177…
44845 17674 44218 33653 38266 13242 41570 36328 38266 11054 45210 11308 32341 19906 32341 38730 5197 27668 25746 11054 10889 27309 18072 19447 5834 4038 19334 43112 45320 46933 31835 37285 10435 23165 5773 17674 36328 7177 2038 33468 38876 48420 38876 28831 38876 34744 14901 4132 14045 48420 28034 12731 10529 38876 33653 46478 44845 17674 44218 19104 38730 30397 32571 15567 34804 11260 725 5197 2…
44845 17674 44218 9599 13352 41363 30962 2038 43501 47603 21206 31145 39431 29063 40703 33468 20451 43530 17721 40703 14901 4132 14046 41141 27945 27757 10529 38876 20279 38876 44845 17674 32571 37411 2038 23000 22896 14901 4132 20443 25798 2118 44845 17674 44218 3203 2901 29436 35678 26321 26321 20078 20078 20078 26321 4713 26220 29436 46939 21755 13753 45589 8933 14094 5525 35880 14094 8836 703…
44845 17674 44218 31761 3206 2901 21207 11505 48645 32834 32795 17245 37389 41127 48832 27023 42430 26405 11001 18072 2224 32834 21531 45226 32795 36328 40537 46136 27023 22559 3297 1010 22559 38730 725 18390 39245 6605 17721 5197 20334 32834 35094 27990 13329 19662 32795 21531 45226 13302 19563 37285 29285 23749 5773 17674 36503 48642 8033 22587 22701 22530 40222 22617 10282 725 15625 9535 9599 …
44845 17674 44218 6928 45763 13186 2901 26916 4837 33760 30798 20944 25706 31215 29526 6357 33760 10040 25147 2038 21023 36657 38817 31655 7547 37934 40537 47147 38039 39523 18911 23206 28631 9303 39983 8033 2493 28631 38817 1111 47098 7816 4444 24960 40662 19030 26353 30798 33653 5773 17674 36328 17833 43173 44218 34004 11618 26916 10889 30798 725 28109 39698 27108 3743 27674 10889 33345 11724 3…
44845 17674 44218 33566 36328 43195 45575 46841 48107 43394 2727 20451 34004 4686 26916 725 16744 31588 16208 39698 45298 40662 10684 31255 40042 13924 5240 32063 39698 1919 5240 31588 38730 1869 33879 38730 30397 32571 27889 43112 48670 35825 22423 44797 28877 30166 44837 28877 30166 44797 1508 30166 21941 29641 13695 23749 5773 17674 36328 33255 21941 28193 10006 35825 22423 9535 37219 24760 39…
44845 17674 44218 32476 34004 39698 5773 493 48785 38730 48853 31349 45442 19975 9535 28433 12929 12772 9599 37084 1919 725 14901 4132 7617 21280 27772 44845 17674 44218 37448 36328 8814 48747 8822 1570 488 12929 27496 29238 13901 146 44746 17104 44797 30166 31215 39385 4309 1351 63 19189 11538 40928 23749 5773 17674 9535 27210 12929 44676 42850 48907 14901 4132 37633 8280 41303 35924 26462 10529…
44845 17674 44218 47479 36369 8933 13484 25193 43394 2727 20451 31588 13901 30397 32571 34004 1174 21206 824 46078 40490 32195 17459 48103 3709 2235 41988 17585 33985 30166 34234 5957 18561 5957 19693 30727 45068 6370 487 12929 48785 146 32252 13628 16895 4982 35072 41813 47626 18178 3653 35188 20959 15024 26916 25006 41057 27023 36712 35392 40028 48952 43269 28393 9535 9535 9535 47479 28393 2038…
44845 17674 44218 38730 13901 32571 27889 33458 45210 16746 17459 3709 2235 32195 5773 45749 12915 557 48041 35301 41706 30784 7034 35673 43112 19307 24602 7036 48311 11709 21504 8189 26785 28284 8551 5997 30582 25006 13901 1570 40028 46468 29238 15084 47391 37116 40028 32645 2618 28393 24794 45645 37116 40028 46468 28996 28393 9535 9535 30438 11362 47401 20470 13901 9599 37934 14901 4132 15699 1…
44845 17674 44218 34004 38730 32571 47479 36328 23544 47371 24960 26726 13071 47351 8109 43394 42313 6224 34004 27889 33458 14595 13901 17486 48103 0 43864 43112 48670 44797 18561 19693 45068 487 5240 48785 4773 40662 2038 155 32252 19447 39814 44604 28393 10889 27457 42255 8109 5829 8785 14071 29929 4038 21505 19578 8551 44752 29929 13628 21504 19578 8551 18178 3653 35174 29285 24222 34497 12099…
44845 17674 44218 1610 14901 4132 29063 40357 14045 3206 39365 22982 20902 10529 38876 8033 20451 44845 17674 25006 32312 46152 10798 42351 39886 31797 49150 27889 49150 33458 9636 9057 1830 557 48041 49150 43057 31215 27678 30784 43752 49150 43057 31215 32364 49150 43057 31215 43112 48670 44797 30166 18561 5957 19693 30727 43864 45068 32669 13901 32610 16585 29626 9535 49150 7139 21645 14901 413…
44845 17674 9535 9535 15471 41677 37174 3457 13843 14901 4132 15699 48556 11123 10185 44845 17674 44218 5139 25938 48663 2901 32571 46235 33832 5507 37537 37811 2727 27674 36701 13946 29285 44490 3462 43394 146 557 48041 35301 31215 31442 39245 46587 29285 24222 16025 28219 46862 10399 2229 39853 36536 5918 41763 34826 3170 38486 3641 23928 8033 2229 39853 33824 10889 25006 41057 24193 40028 3753…
44845 17674 44218 13079 2901 36328 28791 13258 42814 28243 16988 5681 5507 34004 5240 38730 31588 13901 11308 31588 45798 15089 37285 487 12929 48390 33353 31588 31349 48853 32571 5197 27668 44746 17104 1351 17459 0 36623 47597 36149 13258 30109 42673 41872 10889 27309 43112 41813 16314 8836 19334 30208 14620 30183 29184 14909 14620 15389 23749 5773 17674 36328 33222 9535 2038 23000 33468 38876 2…
44845 17674 44218 42598 5240 31588 45324 3543 13901 19616 30397 13901 31215 38587 32989 27674 8033 12726 31215 17023 37174 48213 28243 32571 27668 487 5240 48785 557 48041 30798 41713 19447 28791 11054 10889 27309 36660 49225 14094 41872 19447 42814 10889 27309 28393 44718 27108 9288 13628 16895 30822 3653 725 18979 13901 5997 30582 25006 13901 1570 40028 46468 29238 41057 24193 40028 37537 25269…
44845 17674 44218 2038 47479 23000 36328 23544 42814 17833 27409 42617 43394 2727 20451 38730 32571 27668 46078 43864 0 44797 30166 18561 5957 45068 6370 14595 1919 31145 47593 4773 30784 40662 19447 28243 16988 10889 27309 28393 44718 8033 155 32252 13628 16895 4982 18178 3653 35174 30822 29184 14909 11308 32150 9535 9535 2038 47479 23000 725 18390 9535 14703 15979 40703 39431 44446 2038 33468 2…
44845 17674 44218 43926 7139 36328 18319 27451 43394 42313 32989 16988 31588 13901 32571 27889 33458 17459 48103 3709 2235 43864 5773 7331 12929 48785 19447 32989 16988 27309 42255 146 11894 18178 35174 3653 43112 48670 44797 30166 33984 6239 29929 38876 30752 29929 9535 9535 2038 43926 725 18390 40662 557 48041 9535 14703 15979 19488 14700 33458 38642 12929 27210 40236 12766 22896 10798 32989 33…
44845 17674 32571 43911 36328 46697 20294 6370 1424 41570 38730 36328 41570 24888 41570 48670 17104 39385 12929 33984 20294 9535 9535 2038 6370 18390 9535 14703 33458 10798 36328 33263 40703 14901 4132 15699 8239 6893 9435 41900 10185;0
44845 17674 44218 19104 15567 34004 46078 48103 45967 4801 26495 29929 43864 3297 31098 41227 13024 725 4766 39245 28376 22139 6175 4180 46697 11441 4070 20989 48832 42279 30876 16812 48390 45967 11623 46078 17104 43864 10798 4766 14901 4132 41521 41777 38727 10525 18271 44845 17674 44218 36083 34857 16047 29436 35678 30982 28218 8172 7766 28218 7435 18717 26504 5507 9236 14305 34967 40120 47284 …
44845 17674 44218 31588 13901 32571 1167 32294 39385 34004 37537 43903 7139 36369 41037 6370 1424 27889 33458 45210 16746 17459 3709 2235 32195 10889 31255 41813 557 48041 35301 41706 30798 18178 3653 14620 5997 30582 25006 13901 1570 40028 46468 28393 24794 45645 37116 40028 46468 28996 28393 41057 24193 40028 37537 25269 28393 9535 9535 30438 38730 1869 48517 34088 48138 30438 41813 14901 4132 …
44845 17674 44218 1644 2901 33984 21708 12766 34004 39698 13901 19616 38723 18271 40042 19519 43530 10889 36488 38766 18271 39698 37157 27023 244 35226 31215 25392 18544 36503 27674 32571 27889 11505 9274 24293 13901 9796 19616 18271 17459 32252 3421 487 5240 12929 47391 16895 557 48041 30798 41706 18271 8589 3495 46697 10889 9287 34004 47647 4982 40621 10889 11308 5997 30582 725 18390 31215 1666…
44845 17674 44218 39385 34056 43903 36328 17833 8066 35899 39698 5240 13901 32571 34004 27889 33458 725 2353 17459 32195 487 5240 12929 48390 33353 557 48041 35301 30798 41706 10889 39825 41606 18617 22950 9599 37225 29063 18178 35174 11308 5997 30582 13901 25006 13901 1570 40028 46468 28393 41057 24193 40028 37537 25269 28393 9535 9535 10798 15728 14901 4132 15699 47771 49136 10185 44845 17674 4…
44845 17674 9535 9535 9354 14045 27889 43399 29073 34004 20074 47520 9904 24290 29073 9599 37225 47647 27712 37219 38771 43399 34004 41670 26916 35550 14901 4132 15699 28815 7226 10185 44845 17674 32571 39385 34004 43903 28024 27889 33458 17459 28393 4773 30798 41706 43112 19307 155 48832 13901 34193 28393 13946 24794 28393 10889 19447 18613 27309 15089 19077 16895 18178 3653 35174 5997 30582 250…
44845 17674 44218 31557 7354 41168 2901 36328 8088 28034 34450 36328 46468 5384 31784 12795 11510 27023 47351 23194 43627 4960 24262 28393 47351 36798 14094 360 16609 8109 42803 14076 47362 40785 43627 48311 44601 4406 33227 5384 32645 9236 24510 40785 29184 9941 31994 46192 6267 35001 47351 32749 542 39777 47351 16880 48041 29184 9941 5384 544 45978 35072 38118 13664 31215 32749 39777 48311 4728…
44845 17674 44218 38730 32571 34004 5197 27889 46078 17459 3709 2235 28393 557 48041 35301 30784 43112 19307 19447 18288 10889 6687 34497 12326 29800 39825 19857 14620 18288 26498 34211 13135 36623 47597 16988 14094 21456 13628 16895 18178 3653 35174 43112 48670 44797 30166 18561 5957 19693 30727 45068 6370 13901 5997 30582 25006 13901 1570 40028 46468 29238 24794 45645 37116 40028 46468 28996 28…
44845 17674 44218 16323 34857 48663 2901 6183 8066 45616 12752 24203 39542 32341 14494 7473 23267 39825 7473 2998 27437 29034 27674 14094 16895 8066 35072 8788 22544 43268 75 45138 7358 44177 29022 7426 49150 8479 37268 27409 27108 4518 39825 7473 16988 28150 7426 49150 8479 14494 7473 27437 29022 628 37624 45618 32606 23512 32040 27299 5240 11510 14534 22203 2686 29022 49150 49150 8479 9196 2429…
44845 17674 44218 38730 32571 27668 17459 1351 28393 4773 30798 41706 19447 36623 48435 146 10889 18072 27309 13628 16895 18178 3653 35174 12382 5997 30582 25006 13901 1570 40028 46468 24794 45645 37116 40028 46468 28996 41057 24193 40028 37537 25269 41057 27023 36712 35392 40028 48952 43269 9535 9535 28393 9599 10798 37225 15728 14901 4132 15699 42885 20169 36623 10185 44845 17674 44218 47479 20…
44845 17674 44218 42770 18475 42256 18475 8326 33462 18478 2038 23000 39245 4690 29063 2038 23000 9461 29083 46192 10798 32571 34004 26916 27889 33458 725 18979 39245 9564 29063 34004 33458 43399 47520 42407 10280 15979 34004 44811 29063 19002 18304 1048 46449 24290 43399 8881 17721 3704 29063 23809 4406 17023 41446 9535 9535 24290 29063 16323 43399 33462 39245 9535 14703 39245 33462 18478 2038 2…
44845 17674 44218 34004 2038 1550 34857 2038 41122 9535 9535 15979 1758 33468 2038 22139 10358 47133 1758 47602 45409 34826 40882 34857 2171 27580 11727 2089 28243 45210 25038 28243 22020 28261 9005 36712 34895 10280 1923 22020 38322 9825 40882 20615 30438 27782 39245 22139 35352 6330 42770 42011 6970 2064 14901 4132 420 44054 28732 44845 17674 44218 41797 2901 20078 6370 34776 17912 18805 33984 …
44845 17674 44218 31528 16323 37633 28312 34004 5240 38730 9735 17528 33176 43112 48670 32955 17721 19065 29238 13546 146 2038 23000 14901 4132 14045 18277 43889 10529 42770 31557 44845 17674 44218 32476 9535 9535 34004 39385 12929 36334 36824 47653 15690 45928 26254 12766 26254 26321 12766 37903 20078 12766 20078 37903 26321 12766 27463 20078 12766 6781 20078 12766 26167 29641 12766 725 14901 41…
44845 17674 44218 43926 7139 36328 18319 32989 16988 43394 42313 5950 31588 13901 32571 27889 33458 17459 48103 3709 2235 43864 5773 493 12929 48785 19447 32989 16988 27309 42255 18178 35174 3653 43112 48670 44797 30166 33984 6239 29929 38876 30752 29929 45068 32669 9535 9535 2038 43926 725 18390 40662 557 48041 34912 9535 14703 15979 19488 14700 33458 38642 12929 27210 40236 12766 22896 10798 32…
44845 17674 44218 34004 32341 34799 4166 4335 32568 1550 18390 14901 4132 14046 27942 20881 26384 10529 42770 29103 24826 44218 7582 16323 15728 3603 34004 22727 25458 22682 17608 44215 29980 2961 34845 1541 43112 17104 37448 4690 25458 34088 48138 20220 34234 30166 34138 146 13536 24690 41016 32128 28753 23116 40353 37174 25351 17671 21470 20989 38642 27712 42382 6003 44275 34799 1324 24468 2837…
44845 17674 44218 42770 38176 9904 4690 38176 34004 4288 34004 15567 15044 27889 33458 36551 18348 26974 23127 11923 30331 1377 46502 24293 44482 40028 45298 37362 44393 46509 45298 47098 21207 2901 47520 17759 29073 1758 15044 40042 45324 9838 18979 2901 43399 45298 44393 3354 28321 36551 31215 34525 45324 9497 4686 23615 15366 29340 34004 18348 43399 2038 23000 15904 24066 31442 12508 26916 860…
44845 17674 32571 27889 33458 17459 48103 3709 2235 43864 5773 493 12929 48785 19447 32989 13258 27309 42255 146 11894 32252 43112 48670 44797 30191 33984 6239 29929 38876 30752 29929 45068 32669 9535 9535 2038 43926 725 18390 40662 557 48041 35301 9535 14703 15979 19488 14700 32839 38642 12929 27210 40236 12766 22896 10798 32989 33241 37597 15313 24888 34004 18385 9274 49150 43057 31215 34004 18…
44845 17674 44218 31588 13901 32571 7139 43903 2038 824 48227 43864 0 44746 17104 487 5240 48785 19447 39825 34211 10889 27309 18178 3653 35174 9535 40662 4773 15485 49385 10435 3457 5240 39576 725 18390 9535 14703 39245 33468 15728 9599 37537 40527 40236 10798 41813 47520 29073 40703 33458 37597 15313 24888 15979 19488 17951 14901 4132 15699 8239 6893 9435 41900 10185 44845 17674 44218 43911 363…
44845 17674 44218 25408 2901 8814 48747 41570 15567 34004 26916 12031 39698 13901 146 27108 487 5240 12929 48785 21217 19077 37285 33879 38730 5197 27668 44746 17104 114 20781 11894 24097 34193 19447 5834 4038 43112 19307 23165 5773 17674 36328 33222 6370 2038 23000 33468 11255 28645 38876 7869 3206 14901 4132 420 28645 49017 44845 17674 32571 34004 2038 6100 9535 9535 14703 33468 2038 23000 3864…
44845 17674 44218 7959 27889 20089 28007 17142 26119 7934 14227 41006 16988 36784 13115 4518 903 37700 38928 43238 8785 10963 40142 3978 12149 41006 13258 3543 4038 7938 47530 23749 41006 16988 43112 7938 32645 19421 47401 13071 43238 8785 41006 13258 43821 36328 35861 22089 9643 34004 725 20413 46078 26916 28109 39698 41661 47391 35022 29929 38642 43627 48311 11709 34004 5773 493 12929 48390 333…
44845 17674 44218 43926 7139 17833 27023 9680 32989 16988 43394 42313 39718 13901 32571 27889 33458 17459 48103 3709 2235 43864 5773 493 12929 48785 146 11894 11308 4656 18178 35174 3653 43112 48670 44797 30166 33984 6239 29929 38876 30752 29929 45068 32669 9535 9535 2038 43926 725 18390 29063 13901 9599 37225 29063 40662 557 48041 35301 9535 14703 15979 19488 14700 33458 38642 12929 27210 40236 …
44845 17674 44218 43911 36369 18319 32834 43394 5950 38730 32571 34004 1830 46078 19447 39825 32773 10889 27309 487 5240 48390 33353 11308 43112 48670 17104 9535 9535 2038 725 18979 9535 14703 33458 43399 12929 40236 10889 34004 18385 9274 49150 43057 31215 34004 18385 36994 39783 34004 39245 10798 14901 4132 15699 1250 28570 1850 21748 10185;0
44845 17674 44218 43926 7139 31588 13901 32571 27889 33458 48103 16895 43864 19447 39825 30798 44874 45601 27309 18072 5773 7331 12929 48785 11306 4656 18178 35174 3653 43112 48670 44797 30166 33984 6239 29929 38876 30752 29929 45068 32669 9535 9535 2038 43926 725 11481 2367 40662 557 48041 35301 9535 14703 15979 19488 14700 33458 38642 12929 27210 40236 12766 22896 10798 10889 29285 33241 37597 …
44845 17674 44218 32312 1167 47201 24963 32294 32571 39385 34004 38006 21645 33116 39245 46697 20447 28592 7632 47201 725 18979 27889 33458 9363 39698 17023 18672 36369 8718 22896 2873 19447 39825 44157 13258 8589 10889 27309 42255 18072 146 11894 24097 34193 15089 13628 16895 34328 18825 4571 22896 18178 3653 35174 14620 28393 557 48041 35301 30798 12766 31215 48651 24605 39385 43752 4272 24419 …
44845 17674 44218 31588 13901 32571 7139 43903 36328 9673 43394 1424 27889 33458 8656 48103 16895 0 41951 44746 17104 487 5240 48785 41570 41813 4360 114 32252 18178 3653 35174 9535 40662 4773 27210 10435 3457 5240 39576 725 18390 9535 14703 39245 33468 15728 9599 37537 40527 40236 10798 41813 47520 29073 40703 33458 37597 15313 24888 15979 19488 17951 14901 4132 15699 8239 6893 9435 41900 10185;0
44845 17674 32571 32312 32568 15728 43904 28570 26530 33026 2901 24815 31728 47201 12274 28105 3457 3543 34799 1324 41275 29929 17671 32568 21206 9354 42291 18390 37193 30397 32568 39245 10798 10240 14901 4132 15699 27285 33769 10185 44845 17674 44218 4567 30650 40456 4567 5094 6811 4567 39766 46758 4335 32568 21206 14901 4132 14046 27899 28570 18278 40577 10529 38876 29103 24826 44845 17674 4421…
44845 17674 44218 21485 25807 2901 27402 13024 20989 7358 4837 39245 37448 7816 16233 39245 42400 7816 16233 22824 14378 2588 45037 24468 45684 45097 14809 45037 4444 104 45097 4463 38876 25391 21376 25587 26437 44775 2554 47520 45037 104 45097 4463 38876 610 29641 21206 28150 4895 29641 49150 11054 28150 24960 39245 42400 7816 16233 12765 44218 15567 34004 43391 26916 38730 24888 32571 5197 2766…
44845 17674 44218 34004 12274 33176 31215 487 31648 29067 12274 33176 25747 18348 38756 25391 6970 22896 31588 32341 46449 31215 47647 18912 22998 5773 493 12929 48390 33353 17528 3457 8033 26498 32955 6370 10052 1622 18374 4690 33109 34004 31588 35518 4272 32341 4690 2038 34845 34004 39593 35518 43394 46449 29063 22998 14901 4132 14045 16428 27945 5071 18979 10529 38876 8033 3319 44845 17674 442…
44845 17674 32571 32312 32568 10746 15728 20506 43050 34658 2901 34004 24960 10746 12766 7710 42638 25431 37389 17709 44805 17370 35678 12274 2901 21362 21794 1758 1570 9637 29379 23240 34004 17298 12274 31465 42313 9904 31465 32128 13965 2038 12274 12766 39245 21403 4272 12766 19012 35940 21645 17671 35940 21645 12766 33176 31215 40485 29022 10798 24719 4335 32568 12766 22896 43530 37268 18390 3…
44845 17674 44218 4020 47520 41688 40353 25096 26565 15485 40579 3378 1570 36328 33222 3378 1570 48747 47520 2482 20429 29599 9236 46449 37811 22896 45097 146 3358 7222 16812 8479 39226 34557 13024 4180 3365 24938 43009 11810 20898 1104 16812 18496 35447 19640 23479 13258 588 9196 3378 1570 34004 26916 725 34121 31588 12216 146 487 5240 12929 6036 48785 31349 48853 44746 17104 47098 21206 15081 1…
44845 17674 44218 8172 45481 2901 46932 15485 14723 21207 7765 890 918 24963 28570 23223 6370 46926 17104 7008 27023 44051 40042 39434 19415 4395 40871 2383 11001 14966 46824 31215 46502 14466 14723 25786 19415 4395 14502 47956 32150 1288 30139 29022 47520 47802 0 29641 43202 29641 27818 29641 49150 12766 45635 46984 4444 15260 3900 29821 46226 24888 41570 34004 13901 38730 5197 27668 30858 38366…
44845 17674 44218 27285 2901 20078 6370 23351 46810 63 24960 45975 34598 7494 11249 41122 18685 20078 3409 34004 39698 17023 5240 39698 5773 2171 31588 19136 28261 11308 5240 487 5240 12929 48390 33353 38730 47391 17528 47391 32571 5197 44758 28243 9005 18128 19136 19334 114 11894 24534 40928 13135 47538 9942 43394 7805 47133 19447 43112 19307 14094 42279 27782 32150 30183 15389 14620 13329 23749…
44845 17674 44218 43926 7139 36328 9673 31588 13901 32571 27889 33458 17459 48103 3709 2235 43864 5773 493 12929 48785 11308 4647 23478 29688 37193 18178 35174 3653 43118 48670 44797 30166 33984 6239 29929 38876 30752 29929 45068 32669 9535 9535 2038 43926 713 18390 40662 557 48041 35301 9535 14703 15979 33468 2038 10798 40236 12929 27210 37597 15313 24888 34004 18385 9274 49150 43057 31215 34004…
44845 17674 32571 34004 2038 23000 9535 9535 14703 33468 2038 23000 38642 1923 22020 38642 10798 18752 33255 4982 22139 27674 38642 10889 35646 14094 38642 40236 4360 19065 38642 43112 1830 24193 40703 15313 21362 24888 33458 23709 40703 35697 33289 34004 18385 9274 49150 43057 31215 34004 18385 36994 39783 14901 4132 15699 26008 6037 41900 10185 44845 17674 9535 9535 15471 49385 14901 4132 15699…
44845 17674 44218 26005 3206 2901 31588 9166 29063 47520 9904 1822 17709 44805 19953 28024 12766 2901 34370 21207 29436 17709 17370 35678 2901 34370 21207 29436 7221 5871 26742 27434 44796 20816 34497 13258 2360 13258 14575 13258 6683 11601 39981 36328 33222 41813 4686 34004 49385 38730 17721 19065 44746 17104 1351 45967 6674 36128 4960 24262 5834 19421 10889 42255 19447 7473 13258 14620 27108 58…
44845 17674 44218 43926 7139 31588 13901 30397 32571 27889 33458 17459 48103 3709 2235 43864 5773 493 12929 48785 19447 27309 42255 29688 37193 146 11894 32252 43112 48670 44797 30166 33984 6239 29929 38876 30752 29929 45068 9535 9535 2038 43926 725 18390 9535 14703 15979 33468 43399 40236 31215 39245 16666 19065 10798 10889 15979 40703 33458 37597 15313 24888 34004 18385 9274 49150 43057 31215 3…
44845 17674 44218 34004 38730 32571 47479 2038 23000 36328 23544 45273 37537 37811 43394 6224 42313 38730 13901 32571 34004 27889 33458 14595 13901 17459 48103 0 43864 43112 48670 44797 18561 19693 45068 487 5240 48785 13628 16895 19447 29840 10889 44874 20514 27309 18072 18178 3653 35174 30822 12099 25006 13901 1570 40028 46468 29238 24794 45645 37116 40028 46468 28996 29238 41057 24193 40028 37…
44845 17674 44218 38730 32571 47479 2038 23000 34004 824 40490 46078 10150 22017 17459 34088 48138 14786 44797 49150 30166 18561 5957 45068 6370 43864 487 48785 40662 557 48041 35301 30798 19447 39825 44136 8257 16988 10889 27309 18072 146 32252 13628 16895 49023 11308 18178 3653 35174 25006 41057 27023 36712 35392 40028 48952 43269 29238 13901 1570 19693 46468 29238 9535 9535 33458 2038 38642 10…
44845 17674 44218 15044 2901 20078 33984 23351 46810 43136 49026 7732 40626 29379 27108 34776 12559 7248 34967 41813 38326 40409 32707 30066 29551 41122 18685 20078 3409 44218 15567 34004 26916 41122 40042 11308 32150 31588 43177 3457 39385 7573 33176 31588 38730 47391 21217 25060 37285 28452 13901 27108 39825 19447 3354 30675 31588 13901 12216 28243 40042 41122 487 5240 19592 31588 13901 18178 1…
44845 17674 32571 17674 32568 15728 47546 34004 24960 47546 12274 36328 6366 17671 25630 10647 39972 18507 7710 21700 32341 39983 8033 47551 2038 13965 47880 21625 9904 31215 3543 40511 46449 24719 17671 32568 21206 9535 9535 37174 10236 41344 1130 9535 14703 33458 18390 18979 43399 21028 38592 2961 32568 3457 32568 16551 6318 3462 15366 34004 18385 9274 49150 43057 31215 34004 18385 36994 39783 …
44845 17674 44218 28570 5365 2901 20078 14494 46810 4837 36957 14483 25019 20522 9493 18807 31215 46086 17721 36957 31309 21332 23093 47954 32384 47440 31588 20668 45944 23360 38876 48977 23366 32384 21348 32384 2961 22824 32384 10098 24082 31589 47440 44097 43821 10098 24082 31589 21332 23093 47954 32384 47440 31589 21332 23093 20668 45944 23360 23366 32384 2961 22824 32384 14536 19918 26635 360…
44845 17674 32571 36083 7875 34004 2901 21207 17709 44805 3910 44872 24960 21362 38592 23064 23242 37986 2798 37268 2767 17671 12766 35940 42591 21573 45097 22051 41805 25198 39245 15264 2767 668 12766 3543 35940 31797 17635 25630 18046 19861 11054 18047 26574 16988 31465 10484 12197 34004 17671 4567 39766 46758 24468 37934 30591 15529 12766 17721 8326 39245 24839 21206 17301 7938 19421 7435 2120…
44845 17674 44218 2737 8298 2901 32557 18272 18561 10006 21207 6371 37861 29526 17709 44805 28007 34370 21207 2901 36328 40662 14302 25746 6224 42313 29829 29641 23063 44218 34004 40042 13456 40042 6970 3543 13240 35072 16666 33657 13456 34585 32334 7632 43911 38701 41990 22683 4686 34004 23063 40042 29238 43210 40016 45006 25747 39245 41556 45859 23512 1622 31215 13468 43238 32571 33985 18561 19…
44845 17674 44218 43926 7139 36328 47335 43394 1424 31588 13901 32571 27889 33458 17459 48103 3709 2235 43864 5773 493 12929 48785 29688 37193 18178 35174 3653 43100 48670 44797 30166 33984 6239 29929 38876 30752 29929 45068 32669 9535 9535 2038 11207 725 18390 40662 557 48041 35301 9535 14703 15979 33468 2038 39437 40703 37597 15313 24888 34004 18385 9274 49150 43057 31215 34004 18385 36994 3978…
44845 17674 44218 8033 45825 27945 7340 2901 40662 14094 45859 48002 38975 49150 10006 38355 17892 36309 33458 2038 23000 9599 32312 2038 11271 21429 38876 8113 6581 38876 8113 13987 14901 4132 14045 13987 15042 6533 41900 10529 38876 15656 40447 44845 17674 44218 8113 27945 7340 2901 34004 36328 33263 27660 44490 16988 5813 20009 6178 5240 15728 11308 487 12929 31588 43177 40456 17721 5197 17459…
44845 17674 44218 8113 11155 26403 2901 44805 40103 12274 18816 25663 28024 2901 17370 40103 12274 26495 12593 12766 21207 20242 8033 34826 46468 31588 1822 29073 29073 47520 33073 29641 10419 28321 15456 29641 10419 28321 10419 32063 5189 43874 25820 28321 32063 6797 16124 38351 11054 21697 45097 45859 18072 16812 13024 34557 6177 37465 11054 6177 27658 44490 24813 12638 17142 6177 27658 44490 1…
44845 17674 44218 34004 13681 17023 5240 38730 13901 30397 3354 12216 2170 12662 19136 28261 38766 33879 8711 34658 28261 1806 45112 13681 17023 1550 34339 2038 48631 34857 32571 34004 26916 5197 27668 37268 725 28243 19189 28261 19139 47520 45112 37268 9005 18003 19447 27309 42255 12165 43112 19307 13901 25006 13901 34598 40028 38329 23544 41057 2171 24131 40028 38329 23544 9535 9535 15979 1758 …
44845 17674 44218 16283 26005 20453 26205 2901 20078 6370 23351 42463 14494 46810 21207 20521 47520 29563 25694 40193 46449 24963 25019 20522 48390 2038 14232 7494 37362 13176 47540 39885 34776 7496 37362 21206 12766 5977 4380 41122 18685 20078 3409 41570 34004 26916 41122 42598 5240 2170 5240 41122 12999 31588 19136 31588 13901 146 13628 17533 37193 11308 38730 32571 5197 27668 44746 44797 30166…
44845 17674 44218 6432 33793 2901 3368 48747 3378 18495 41570 34004 13924 5240 36842 38730 1869 31588 31349 48853 3408 37285 31215 17528 15081 20202 5197 27668 30859 146 36067 13814 34193 37663 27108 13536 43112 25483 35448 23165 36328 3368 48747 16801 7177 28393 12929 6036 36067 2038 23000 2198 14901 4132 14045 28583 30411 10529 38876 8033 20451 44845 17674 44218 32312 1167 15728 2648 1686 32294…
44845 17674 32571 32312 32568 34004 1850 30527 28046 2901 24960 10746 46146 47546 43903 22759 4444 42648 24749 40441 34250 21487 24207 10389 13258 34004 3435 29157 108 10389 13258 31215 40485 29022 45328 24027 32568 21206 29929 22896 9535 9535 10798 10236 15471 30558 7582 18385 14901 4132 15699 6988 28570 19780 30584 10185 44845 17674 44218 10746 34004 38366 7383 10963 37324 27437 3890 24468 2757…
44845 17674 44218 16323 28570 27889 28644 2901 20078 23351 42463 24960 12662 45963 8168 34776 21206 29929 12662 37701 45975 34598 18805 34967 17636 14032 18046 3106 41122 28762 20078 3409 26496 32795 18805 24193 33908 2482 2339 8329 11054 34004 38730 31588 13901 1919 11308 1031 15089 19077 37285 17528 12999 32571 5197 44746 32150 17104 28393 1351 28243 41661 35072 38642 9005 18003 23377 114 11894…
44845 17674 32571 34004 27889 33458 8656 30896 47150 10150 48103 3709 2235 3543 22465 16988 5773 493 48390 33353 18178 3653 35174 557 48041 35301 30784 41706 43112 19307 10889 33824 27309 42255 18072 114 19189 24097 34193 13628 16895 1622 31215 17528 725 18390 25006 13901 1570 40028 46468 28393 24794 45645 37116 40028 46468 28996 28393 9535 9535 33458 38642 41344 47201 28433 10798 15728 9363 2064…
44845 17674 44218 6432 8280 40117 2118 2901 1822 35007 44425 7710 2546 42951 13371 20242 33073 29641 5466 13720 29548 29641 45527 21207 27817 29641 5466 21371 29641 49150 11054 13415 43202 29641 32063 11031 37362 28276 39625 190 35361 21859 21968 29034 36623 14604 16707 30896 31161 16812 45339 13523 27437 49260 15567 628 35914 12784 17228 30896 3214 15464 13024 35900 7383 35673 40812 6805 9220 14…
44845 17674 44218 31588 13901 32571 43903 7139 36328 18319 23646 26970 25101 32773 43394 5950 42313 2038 27889 33458 8656 48103 16895 0 41951 44746 17104 487 5240 48785 10889 32720 33276 32989 16988 27309 18072 114 32252 18178 3653 35174 9535 40662 4773 27210 10435 3457 5240 39576 725 18390 9535 14703 39245 33468 15728 9599 37537 40527 40236 10798 41813 47520 29073 40703 33458 37597 15313 24888 1…
44845 17674 44218 33653 42400 34004 39698 48871 2038 24044 9941 24066 33644 33458 34004 43399 41057 43399 9246 36754 2038 37000 43692 16323 4154 19602 34845 17721 26518 21680 34799 48936 10509 43459 36824 42673 18658 34004 46502 40703 2278 34004 7862 9476 38876 28583 38876 27945 37633 20107 14901 4132 14045 28583 28618 10529 38876 33653 46478 44845 17674 44218 29184 16283 35843 38730 1351 487 487…
44845 17674 44218 47479 2038 23000 41570 38730 13901 32571 824 46078 43864 0 44797 30166 18561 5957 19693 30727 45068 6370 5773 493 48785 4773 40662 146 32252 20781 48311 19447 47133 10889 27309 319 35001 10889 13329 41813 13628 16895 11308 4272 49023 18178 3653 35174 20959 15024 26916 25006 13901 1570 40028 46468 29238 24794 45645 37116 40028 46468 28996 29238 41057 27023 36712 35392 40028 48952…
44845 17674 44218 2038 47479 23000 36369 33618 47822 5507 43394 6224 38730 32571 27668 46078 43864 0 44797 30166 18561 5957 45068 6370 14595 1919 31145 47593 4773 30798 40662 155 32252 13628 16895 4982 19447 24438 10889 27309 18178 3653 35174 30822 12099 11308 32150 9535 9535 2038 47479 23000 725 18390 9535 14703 39431 40703 25747 15979 18390 16323 33468 20451 34004 18385 9274 49150 43057 31215 3…
44845 17674 44218 31761 3206 2901 21207 11505 48645 32834 32795 17245 37389 41127 48832 27023 42430 26405 11001 18072 2224 32834 21531 45226 32795 36328 40537 46136 27023 22559 3297 1010 22559 38730 725 18390 39245 6605 17721 5197 20334 32834 35094 27990 13329 19662 32795 21531 45226 13302 19563 37285 29285 23749 5773 17674 36503 48642 8033 22587 22701 22530 40222 22617 10282 725 15625 9535 9599 …
44845 17674 32571 9838 2038 40662 44752 9535 9535 40662 557 44752 9535 14703 33458 10798 10889 13843 15471 36786 33984 9735 28824 33984 10889 34004 18385 9274 49150 43057 31215 34004 18385 36994 39783 34004 39245 10798 14901 4132 15699 28570 7230 26612 48423 10185 44845 17674 44218 7957 36328 40623 20839 46449 47076 37324 41570 34004 26916 38730 40191 15688 33176 44334 7805 5834 4038 42286 2064 1…
44845 17674 44218 11222 2901 29436 33984 10254 8033 22661 32571 10583 46078 35375 35072 7711 487 26916 28827 47391 43858 19717 17459 32252 3421 557 48041 30798 41706 18271 35001 10889 8581 46252 725 28109 34121 28583 49106 25006 13901 1570 40028 46468 29238 24794 45645 37116 40028 46468 28996 28393 41057 38701 40028 18122 23249 28393 9535 9535 42382 10798 15728 2064 9363 14901 4132 15699 6875 258…
44845 17674 44218 43926 7139 36369 22781 26671 43394 1424 39718 13901 32571 27889 33458 17459 48778 3709 2235 43864 5773 7331 12929 48785 146 11894 18178 35174 3653 35072 41813 47626 29688 37193 43112 48670 44797 30166 33984 6239 29929 38876 30752 29929 45068 32669 9535 9535 2038 43926 725 18390 40635 557 48041 35301 9535 14703 15979 19488 33458 38642 12929 27210 40236 12766 22896 37597 15313 139…
44845 17674 44218 47460 37633 41303 22752 2901 36328 35861 11054 34004 725 28109 39698 45324 34658 5240 32063 38730 5197 27668 30858 44746 17104 146 36067 19189 24097 19447 18613 19334 35022 29929 38642 42279 42673 36328 1028 36067 2038 6100 38876 47431 27941 18772 14901 4132 14045 27941 18772 7492 7006 10529 38876 47460 44845 17674 44218 22752 725 28109 28109 18348 18666 2038 6100 32571 7139 436…
44845 17674 44218 20854 44027 2901 20078 15485 38154 34776 11249 21206 41122 18685 35678 20078 3409 34004 26916 39371 31257 40042 17023 5240 13901 27108 18752 33255 2170 5240 487 5240 12929 48785 31588 38730 47391 1622 31215 17528 36551 40042 43593 19217 33879 38730 32571 5197 27668 44746 17104 28243 9005 24451 19136 114 11894 27108 13901 34193 47538 7805 47133 9942 40928 19447 5834 4038 43112 19…
44845 17674 32571 34004 2038 6100 9535 9535 14703 33468 2038 23000 38642 1923 22020 38642 10798 18752 33255 4982 22139 27674 38642 40236 4360 19065 38642 43112 1830 24193 40703 15313 21362 24888 33458 23709 40703 35697 33289 34004 18385 9274 49150 43057 31215 34004 18385 36994 39783 14901 4132 15699 26008 6037 41900 10185 44845 17674 44218 25725 2901 33984 11980 146 28276 12766 34004 40042 13901 …
44845 17674 44218 32476 34004 487 5240 12929 48390 33353 725 32571 31588 31349 48853 12839 39698 27108 13901 146 12274 12766 2998 9535 9535 28393 12929 37244 39783 43399 23709 1923 1028 30397 725 34004 18385 9274 49150 43057 31215 31465 39783 14901 4132 420 27574 49096 35081 44845 17674 44218 34004 42598 5240 13901 40042 12283 39576 27712 48825 2648 32150 42598 27108 13925 10389 13258 13924 5240 …
44845 17674 44218 33994 38730 13901 2853 36756 2038 23000 725 28109 32571 27889 33458 557 48041 19447 44601 12165 37268 35072 21487 39875 35120 47626 28393 43627 48311 11709 47391 8189 5834 48832 30109 9806 25060 31215 17528 41665 26916 13901 10006 32252 17459 41951 45210 32669 5997 30582 25006 13901 1570 40028 46468 29238 24794 45645 37116 40028 46468 28996 28393 41057 24193 40028 37537 25269 28…
44845 17674 44218 34004 38730 13901 12445 32571 39385 2038 23000 33458 10798 19447 47520 5260 14901 4132 15699 18514 20169 10185 44845 17674 44218 38730 13901 40236 13901 30278 32571 27889 33458 9363 11308 2648 17459 43864 33985 30166 18561 5957 19693 30727 45068 32669 39814 493 12929 48785 13628 16895 17528 22896 155 32252 28393 557 41706 30784 19447 10389 10889 27309 18072 47507 20363 47507 291…
44845 17674 44218 38730 32571 34004 26916 41122 725 5197 30858 27668 28243 37268 9005 18003 28284 28261 10953 16988 22287 47520 45112 41122 44372 31465 4656 36712 34895 47538 9942 2104 7805 47133 27782 19077 13135 19447 12165 5834 4038 13628 16895 1622 17528 18178 3653 35174 13901 25006 13901 34598 40028 38329 23544 29238 41057 2171 24131 40028 18374 9663 29238 9535 9535 19602 1758 22139 10358 47…
44845 17674 44218 31588 13901 32571 7139 43903 36328 9673 43394 1424 27889 33458 8656 48103 16895 0 41951 44746 17104 487 5240 48785 41570 41813 4360 114 32252 18178 3653 35174 9535 40662 4773 27210 10435 3457 5240 39576 725 18390 9535 14703 39245 33468 15728 9599 37537 40527 40236 10798 41813 47520 29073 40703 33458 37597 15310 34004 18385 9274 49150 43057 14901 4132 15699 8239 6893 9435 41900 1…
44845 17674 9535 9535 39245 47696 37225 29063 4444 824 41344 42770 14901 4132 18474 40965 43391 20628 10575 44845 17674 44218 1167 44415 17647 2901 29436 33984 40537 43086 46879 33703 34826 16988 12766 43394 2727 20451 34004 31588 13901 40042 1822 13218 31588 47520 29073 24293 29067 1822 9580 28109 32571 10583 4360 33458 9363 13901 49331 17459 32252 3421 487 12929 47391 16895 557 48041 30784 4170…
44845 17674 44218 42598 5240 31588 13901 18390 38771 43399 13965 36937 36369 34004 39385 13965 12971 47507 6970 32571 27889 33458 8656 5773 9366 48222 17459 3709 2235 19447 10480 10889 6687 19447 42071 10889 31215 48651 19447 5773 493 12929 557 48041 35301 41706 30784 35673 43112 19307 146 11894 13628 16895 17528 18178 3653 35174 19563 37285 38366 2211 20959 15024 11308 725 41158 46488 6380 15024…
44845 17674 44218 16323 1252 20108 1850 2901 20078 23351 14494 47440 8717 31215 46449 47520 2485 34776 11249 21206 12766 41122 28762 20078 3409 15567 34004 26916 725 9178 34004 39698 42598 5240 38730 9838 2170 12999 1919 1031 40042 37268 19217 36551 31215 34826 47391 16895 11308 12999 41813 47626 32571 5197 44746 17104 28243 41661 9005 18003 28284 28243 43112 24451 19334 19136 47538 9942 75 7805 …
44845 17674 44218 34857 26001 2901 35678 26321 31552 25694 18598 40193 12274 2901 7938 14227 39171 39156 13071 43238 8785 16988 37537 27567 35118 16988 36792 7034 14302 25746 47310 32643 16988 48326 40662 6531 47284 16988 13523 40113 14302 25746 8093 244 8933 14302 25746 16988 44218 34004 36328 33263 8092 244 14094 35022 5384 44752 4686 10583 9178 28109 31588 24888 13681 34004 487 5240 27496 1292…
44845 17674 44218 43926 7139 36369 18319 27451 32989 13258 43394 5950 31588 13901 32571 27889 33458 17459 48103 3709 2235 43864 5773 493 12929 48785 19447 32989 13258 27309 42255 146 11894 32252 18178 35174 3653 11308 4656 18178 35174 3653 43112 48670 44797 30166 33984 6239 29929 38876 30752 29929 45068 6370 9535 9535 2038 43926 725 18390 40662 557 48041 35301 9535 14703 15979 19488 14700 33458 3…
44845 17674 44218 16283 26005 20453 10637 2901 20078 33984 6370 23351 42463 14494 46810 44805 4360 7870 12766 8168 24963 24111 45975 34598 36957 14483 38876 33984 6370 14810 36110 29890 26846 10468 34776 7548 21206 5977 4380 26530 41122 18685 20078 3409 44218 15567 34004 26916 12031 41122 1622 31652 39698 5240 31588 38730 1869 23704 3354 12216 7805 44601 487 5240 12929 48785 21217 25060 47401 372…
44845 17674 32571 32312 46152 15728 47562 33984 33100 26005 18772 29436 29351 10282 33876 36328 40662 14372 8066 27520 38403 46160 12765 47562 35940 42591 3455 34171 36328 38388 41813 10583 725 28109 46078 43787 3543 18288 13901 24468 32063 39385 13218 23063 22518 22017 30858 28393 10889 7248 45597 6687 27309 42255 18072 40042 18164 27496 19447 7248 14319 45006 39385 12929 43373 30109 21206 32341…
44845 17674 44218 7139 43903 2038 36328 8109 43394 2727 27674 38730 13901 4272 30397 32571 27889 33458 9363 17459 48103 16895 3709 2235 41951 18561 5957 44797 49150 30166 3543 8109 44556 38294 244 5829 8785 14094 8189 10889 18613 18072 27309 28024 20959 16384 9535 9535 12929 27210 47201 47201 6438 41158 14901 4132 15699 6893 20139 10185 44845 17674 44218 47460 41492 46468 47351 14319 43627 39245 …
44845 17674 44218 32312 32568 47546 15728 26036 18989 6040 2901 25216 31728 47201 7710 42638 19451 146 35209 42999 35462 18603 8839 21312 25431 48761 25392 21403 18244 39171 45925 39356 42591 35940 34088 48138 4070 14319 25351 32341 7710 42638 37986 19451 146 21957 26856 11605 5733 3988 46917 35211 32645 43112 43473 24960 14959 21362 31534 48747 17780 40120 6531 23615 27023 8960 26856 38962 34004…
44845 17674 44218 45210 34004 31588 38730 47391 48002 17721 16290 32150 47440 3750 17801 23749 34004 15026 33985 25587 14319 38329 9166 15026 33985 14319 20522 25169 9535 9599 13352 14046 47769 34895 40609 47440 39245 46449 36786 42011 31446 2038 29063 10006 33985 36786 42011 38876 20854 11155 14901 4132 14046 11155 20447 19933 10529 44845 17674 44218 19729 2901 20078 33984 23351 46810 28827 2496…
44845 17674 44218 32476 34004 26916 28321 4766 40042 5773 45749 12929 48785 15909 38730 1064 21217 25060 39885 9535 9535 28433 12929 48785 9599 45749 12929 48390 43627 19592 36431 34857 45930 26254 26254 26321 12766 42990 725 14901 4132 420 26091 42112 36943 44845 17674 9535 9535 15471 34004 39248 25188 7139 725 28109 45145 15728 14901 4132 15699 44044 26994 28644 43050 10185 44845 17674 44218 26…
44845 17674 44218 38730 32571 13924 48103 16895 41951 487 48785 10889 7473 35022 14094 21456 557 48041 35301 41706 11308 13628 16895 725 13901 43112 22483 31589 44797 30166 18561 5957 19693 30727 45068 32669 25006 13901 1570 40028 46468 28393 24794 45645 37116 40028 46468 28996 28393 9535 9535 28393 14901 4132 15699 28570 3202 27287 18779 10185 44845 17674 32571 34004 2038 6100 9535 9535 14703 33…
44845 17674 44218 31588 13901 32571 27889 33458 17459 48103 3709 2266 43864 5773 493 12929 48785 19447 39825 24438 16988 27309 42255 18178 35174 3653 11308 4656 43112 48670 44797 30166 33984 6239 29929 38876 30752 29929 45068 32669 9535 9535 2038 43926 790 18390 40662 557 48041 35301 9535 14703 15979 33468 2038 33458 43399 10798 10889 40662 36503 1450 39529 37597 15313 24888 34004 18385 9274 4915…
44845 17674 44218 31588 13901 32571 7139 43903 36328 22781 8033 43394 1424 27889 33458 8656 48103 16895 0 41951 44746 17104 487 5240 48785 114 32252 13628 16895 41570 41813 4360 39814 35231 18178 3653 35174 9535 40662 4773 27210 10435 3457 5240 39576 725 18390 9535 14703 39245 33468 15728 9599 37537 40527 40236 10798 41813 47520 29073 40703 33458 37597 15313 24888 15979 19488 17951 14901 4132 156…
44845 17674 44218 31588 13901 32571 7139 43903 36328 22781 8033 43394 1424 27889 33458 8656 48103 16895 0 41951 44746 17104 487 5240 48785 41570 41813 4360 114 32252 13628 16895 18178 3653 35174 9535 40662 4773 27210 10435 3457 5240 39576 725 18390 9535 14703 39245 33468 15728 9599 37537 40527 40236 10798 41813 47520 29073 40703 33458 37597 15313 24888 15979 19488 17951 14901 4132 15699 8239 6893…
44845 17674 44218 34004 39698 17023 5240 31588 13901 33879 38730 32571 27889 33458 8656 17459 48103 3709 2235 493 39885 12929 48390 33353 557 48041 35301 30798 23165 41706 43112 19307 155 20781 24097 34193 31570 13258 18613 10889 24605 27309 42255 13628 16895 15089 25060 4571 35375 18178 3653 35174 11308 13901 30397 5997 30582 25006 13901 1570 40028 46468 28393 24794 45645 37116 40028 46468 28996…
44845 17674 44218 8033 20618 39334 34004 25747 41674 26916 38730 487 5240 12929 48390 33353 13628 16895 30109 48825 22950 5834 10006 13901 9535 9599 13352 41363 34004 9497 2038 23000 33468 40703 2284 42463 38876 28672 14901 4132 14046 28672 5340 21146 10529 38876 32637 20615 44845 17674 32571 34004 2038 6100 9535 9535 14703 33468 2038 23000 38642 1923 22020 38642 10798 3750 33241 4982 22139 35352…
44845 17674 44218 34004 38730 32571 47479 36328 23544 48747 12795 43394 2727 20451 38730 13901 32571 34004 27889 33458 14595 13901 17459 48103 0 43864 43112 48670 44797 18561 19693 45068 487 5240 48785 4773 40662 2038 19447 39825 146 36623 48435 10889 27309 18072 14339 16895 18178 3653 35174 11308 12999 25006 13901 1570 40028 46468 28393 24794 45645 37116 40028 46468 28996 28393 41057 24193 40028…
44845 17674 44218 34004 38730 32571 47479 2038 23000 36328 23544 5600 27023 2554 43394 2727 20451 34004 27889 33458 14595 13901 17459 48103 0 43864 43112 48670 44797 18561 19693 45068 487 5240 48785 4773 40662 2038 155 32252 13620 16895 319 2554 43100 41813 18178 3653 35174 20959 15024 25006 24794 45645 37116 40028 46468 28996 28393 41057 27023 36712 35392 40028 48952 43269 28393 9535 9535 34004 …
44845 17674 44218 36328 18319 27451 32989 11054 5950 38730 32571 34004 46078 27889 33458 39385 42837 30109 40662 2038 487 48785 43112 48670 17104 28393 10889 32989 11054 27309 9535 9535 14703 33458 2038 40703 2285 34004 18385 9274 49150 43057 31215 34004 18385 36994 39783 34004 39245 10798 14901 4132 15699 49327 34737 43050 10185;0
44845 17674 44218 47479 32312 2038 39718 13901 27108 19447 45597 3743 32571 27889 46078 14595 43112 48670 33985 30166 18561 5957 19693 30775 45068 41951 3709 2235 19447 39825 24438 14094 36623 47597 35072 14094 21456 10889 27309 18072 19447 29840 10889 44874 4227 27309 18072 18178 35174 36842 19819 25006 13901 1570 40028 46468 28393 24794 45645 37116 40028 46468 28996 28393 41057 24193 40028 3753…
44845 17674 44218 43926 7139 36328 46269 10213 43394 42313 31588 13901 32571 27889 33458 17459 48103 3709 2235 43864 5773 493 12929 48785 19447 32989 13258 27309 42255 11308 4656 18178 35174 3653 43112 48670 44797 30166 33984 6239 29929 38876 30752 29929 45068 9535 9535 2038 43926 725 18390 40662 557 48041 35301 9535 14703 15979 19488 14700 33458 43399 10798 32989 32846 40236 12766 22896 12929 27…
44845 17674 44218 15001 25010 12675 29153 37891 49216 48921 48969 5957 5094 47593 41444 47593 38366 47593 49385 30424 5957 48946 5957 4393 42907 20067 5957 4393 41570 48375 5957 4393 41570 33116 38876 31098 27295 47593 25706 23165 7710 9535 44676 20067 8930 20061 5957 48946 5957 38876 6809 2788 38876 15000 1250 14901 4132 14046 2788 33026 1983 10529 38876 6832 44845 17674 9535 9535 15485 41556 45…
44845 17674 44218 19104 34004 38730 32571 15567 34004 11260 26916 5197 824 8724 9363 725 28651 17459 0 5834 34088 48138 18178 3653 5240 35174 14620 30274 4360 29285 13142 16306 3297 31128 38877 33985 30166 18561 5957 41951 23749 13142 45749 17821 13142 17899 38358 9535 17821 48138 17896 24660 19702 24660 37663 25587 4180 15026 30831 4272 21023 49150 40194 6432 23118 45916 14786 36842 37608 17821 …
44845 17674 44218 33653 26870 2901 33762 8260 13258 12766 34004 26916 824 725 13901 27674 8033 487 5240 48785 13924 5240 32063 5197 27668 43112 48670 17104 1351 10889 27309 42255 18072 43112 41813 31835 37285 23165 5773 17674 36328 33222 6370 2038 23000 19602 32312 2038 39431 29063 40703 2285 12766 11724 10435 38876 27889 14901 4132 14045 27889 41900 32994 10529 38876 33653 46478 44845 17674 4421…
44845 17674 9535 9535 39245 47696 37225 29063 4444 824 41344 42770 14901 4132 18474 40965 43391 20628 10575 44845 17674 44218 15728 32312 46152 34004 34737 40125 2901 36328 10254 34826 45903 5507 32571 10583 26916 725 34138 48103 16895 44549 41988 487 39885 12929 48785 31215 487 29073 48785 28393 557 48041 35301 30798 41706 13628 16895 43112 48670 18561 5957 19693 30727 45068 6370 44797 30166 469…
44845 17674 44218 38730 32571 27668 12031 18178 3653 35174 487 5240 48785 13628 34328 293 30798 41706 19447 39825 24438 10889 43112 48670 33985 30166 19693 30727 18561 5957 45068 6370 41990 0 13901 5997 16514 30582 25006 13901 1570 40028 46468 28393 24794 45645 37116 40028 46468 28996 28393 41057 27023 36712 35392 40028 48952 43269 28393 9535 9535 28393 9599 37225 15728 9535 14703 9363 2064 34004…
44845 17674 44218 31215 24290 38730 32571 27668 22518 17459 3709 2235 6380 15024 28393 10889 45597 6687 18072 27309 35518 14094 36667 14094 21456 30109 23063 14620 18288 39385 12929 34685 28393 293 41706 30798 29073 17517 13628 16895 725 44797 30166 18561 5957 19693 30727 45068 32669 41990 5997 30582 13901 25006 13901 1570 40028 46468 28393 41057 24193 40028 37537 25269 28393 9535 9535 46697 557 …
44845 17674 44218 43911 5240 32571 34004 1830 46078 487 5240 27496 48390 33353 19447 27309 13628 16895 11308 43112 48670 17104 9535 9535 2038 28109 9535 14703 33458 43399 12929 40236 10889 34004 18385 9274 49150 43057 31215 34004 18385 36994 39783 34004 39245 10798 14901 4132 15699 1250 28570 1850 21748 10185 44845 17674 44218 43911 36369 36792 43394 1424 32571 34004 824 48103 16895 0 43864 31215…
44845 17674 44218 5240 31588 13901 32571 27668 5197 11308 46078 28393 12929 30109 21206 5773 45749 44797 4272 30159 34004 37362 22423 46449 42357 1351 557 48041 30798 41706 146 20781 11894 19447 5834 4038 35072 14094 42711 36503 3750 22732 1105 3750 3439 29800 15089 16895 3653 5240 35174 47520 29184 14909 13901 5997 30582 1550 18390 25391 15247 2038 25006 13901 1570 40028 46468 29238 41057 24193 …
44845 17674 44218 6432 28379 20237 45928 28771 46879 1040 7078 34257 29463 46333 21207 6838 22423 38577 27757 44805 25663 2901 28024 14029 998 13024 26776 10236 19994 20233 33876 41570 15567 34004 13924 26916 39698 5773 493 12929 31588 31349 48853 13456 13901 146 45825 33879 38730 5197 27668 30858 43112 48670 17104 146 11894 45565 24097 19447 5834 4038 43112 19307 27674 36328 20237 45928 5773 176…
44845 17674 44218 6432 28379 21874 24438 1822 35007 41570 34004 824 26916 40042 5773 493 12929 48785 33879 38730 31215 17528 35375 5197 27668 30858 43112 48670 17104 37268 13329 21487 19447 35072 41661 41805 14094 28284 33300 21874 24438 5773 17674 3543 35072 21487 19447 33984 14094 28284 21487 19447 36067 2038 22896 45486 27734 11271 7355 38876 7554 14901 4132 420 45486 18998 27734 44845 17674 4…
44845 17674 44218 6432 7080 26055 2901 36328 20237 34497 44796 23176 36328 33222 41570 34004 4146 30397 39698 29238 13901 33051 3457 6502 27674 5197 27668 30858 910 41427 44796 5764 43695 18561 5957 44758 146 32252 13901 34193 19447 5834 4038 43112 19307 14094 42286 43112 24193 23165 5773 17674 36328 6370 2038 33468 38876 7869 7785 14901 4132 14046 7785 10169 43050 41259 10529 38876 8033 20451 44…
44845 17674 44218 36328 47333 31588 1822 21207 38730 13901 29022 7632 47040 32571 13924 48103 16895 41951 487 48785 557 48041 35301 41706 30798 31570 5829 14094 21456 11308 13628 16895 725 13901 5997 30582 44797 30166 18561 5957 19693 30727 45068 32669 25006 13901 1570 40028 46468 28393 41057 24193 40028 37537 25269 28393 9535 9535 29063 13901 10435 9535 14703 33458 41344 47040 36328 33263 19602 …
44845 17674 44218 11798 27287 2901 31588 9166 17709 44805 8033 20618 37362 30006 21207 2901 42951 34004 44242 8870 48747 24888 39698 17023 5240 38730 30397 5197 27668 114 11894 24097 43112 35447 19447 27309 43112 19307 23165 5773 17674 36328 33222 7177 27210 12929 2038 6100 11255 11155 38876 7869 7785 14901 4132 420 11155 1676 19939 44845 17674 44218 39718 13901 27732 36701 6566 32571 32312 1169 …
44845 17674 44218 2038 47479 38730 13901 32571 10150 3653 17459 33458 16013 33985 30166 45068 32669 43864 3709 2235 18561 5157 19693 30775 487 5240 48390 33353 155 32252 13628 16895 10889 39825 10630 23479 11054 18072 27309 18178 35174 11308 25006 41057 27023 36712 35392 40028 48952 43269 40409 9535 9535 2038 23000 18390 33468 9535 14703 33458 29067 37244 28584 40703 10889 34004 18385 9274 49150 …
44845 17674 44218 43926 7139 36369 46269 10213 32989 16988 43394 1424 31588 13901 32571 27889 33458 17459 48103 3709 2235 43864 5773 493 12929 48785 19447 32989 16988 27309 42255 146 11894 18178 35174 3653 43112 48670 44797 30166 33984 6239 29929 38876 30752 29929 45068 32669 9535 9535 2038 43926 725 18390 40662 557 48041 35301 9535 14703 15979 19488 14700 33458 38642 12929 27210 40236 12766 2289…
44845 17674 44218 36263 26861 2901 22438 28301 44951 29641 4272 2961 24963 45145 15728 45975 22998 48539 32341 8853 45975 45085 42400 29451 31215 9862 38034 21377 34004 40042 24468 44348 32334 29671 21207 12766 17671 18588 48349 28877 6370 45916 42255 16940 13456 20989 16666 13901 45825 48138 11857 43177 4180 31349 26498 11054 13117 27054 12614 22824 32384 16529 24111 4838 31589 45097 45859 17635…
44845 17674 44218 39245 34658 7034 14302 25746 13258 35857 17636 23704 13071 35852 12586 26574 31215 36345 39385 2038 13274 7139 18514 17023 12031 45247 40703 15313 33986 39385 2038 4272 30397 31215 40703 18535 40703 34004 15313 34004 3543 13628 16895 11184 2038 29067 2568 40703 2284 16323 5306 49385 45339 18650 28321 14232 42463 14901 4132 29063 40357 14045 9714 29324 10529 38876 47460 44845 176…
44845 17674 44218 36083 42770 43432 32571 18390 18979 34004 41181 5032 43050 43530 27211 2277 2038 39698 12999 43435 14553 20174 12445 9535 9535 9599 4690 39245 27210 34854 2277 12445 42673 39245 15605 24290 18390 17243 25761 41259 4919 26608 36623 1795 14901 4132 41385 18514 41900 33026 10563 44845 17674 44218 34004 38730 30397 48631 2943 2038 25747 7632 6086 32571 27889 33458 17459 48103 3709 2…
44845 17674 44218 34004 39698 17023 5240 38730 13901 12216 24027 31652 48631 41122 32571 15567 34004 26916 27668 5197 30858 46078 17459 487 5240 12929 48785 28243 7636 28261 37968 9005 18003 155 32252 24097 34193 47538 9942 75 7805 47133 27782 19077 15089 37193 18178 3653 35174 14620 13901 25006 13901 34598 40028 38329 23544 28393 41057 2171 24131 40028 37134 28393 9535 9535 33458 10798 38326 953…
44845 17674 44218 43911 38730 32571 34004 1830 46078 487 5240 27496 48390 33353 17635 41813 11308 43112 48670 17104 9535 9535 2038 18390 9535 14703 33458 43399 12929 40236 48906 34004 18385 9274 49150 43057 31215 34004 18385 36994 39783 34004 39245 10798 14901 4132 15699 1250 28570 1850 21748 10185 44845 17674 44218 43911 36369 28949 43394 1424 32571 34004 43660 40485 7582 48222 48103 16895 0 438…
44845 17674 44218 31588 13901 32571 43911 2038 27889 33458 8656 48103 16895 33984 33852 6674 46386 43864 17635 41813 44746 17104 487 5240 48785 27496 114 32252 13628 16895 18178 3653 35174 9535 40662 4773 27210 10435 3457 5240 39576 725 18390 9535 14703 39245 33468 15728 9599 37537 40527 40236 10798 41813 47520 29073 40703 33458 37597 15313 24888 15979 19488 17951 14901 4132 15699 8239 6893 9435 …
44845 17674 44218 43926 7139 36328 38275 34211 43394 42313 31588 13901 32571 27889 33458 17459 48103 3709 2235 43864 5773 7331 12929 48785 19447 39825 32773 5507 27108 16314 44406 41861 28393 20202 20363 11308 4656 18178 35174 3653 43112 48670 44797 30166 33984 6239 29929 38876 30752 29929 45068 32669 9535 9535 2038 43926 725 18390 40662 557 48041 35301 9535 14703 33458 38642 40236 12929 27210 28…
44845 17674 44218 31528 46939 21207 46830 45087 26741 46939 40120 12985 23646 28008 35215 36328 33222 16041 38730 5197 17459 1351 33985 43112 48670 17104 18588 3232 17721 19065 17459 44975 35215 45143 37285 4561 38358 6811 34613 33985 114 40928 37193 11894 24097 44796 4786 28877 21941 23749 8338 17104 9535 2038 23000 16514 21376 33699 45339 38830 41576 28321 14901 4132 14046 41272 31022 30508 105…
44845 17674 44218 39698 13901 33392 34826 43530 29067 32571 34804 27668 7711 725 45006 17459 3709 2235 44746 17104 29063 13901 10435 39385 43752 48390 7034 48041 7374 47593 26084 11054 24605 34937 43112 24193 39885 493 48785 30896 48005 146 48832 19189 34923 30896 22518 29821 13142 14620 40016 33176 34752 4473 13258 16988 14620 6502 41494 16000 3653 5240 35174 25006 13901 1570 40028 17674 13786 3…
44845 17674 44218 16323 25793 14665 6988 2901 20078 33984 23351 42463 44097 4837 31589 46810 5364 20522 20383 30415 12765 40590 10564 42435 14494 32636 13897 10150 18805 11054 7248 20078 33984 42463 12855 49331 7816 24954 23235 33984 18805 34967 20078 33984 42463 13897 32150 23235 32150 40590 10564 42435 45597 24064 25019 20522 9493 18807 31215 46086 40197 5364 44434 28137 34776 41122 28762 35678…
44845 17674 44218 31588 13901 32571 43903 7139 2038 34004 1830 46078 43864 0 487 48785 43112 48670 17104 10889 27309 28393 44695 16609 18178 3653 11308 4656 9535 40662 4773 27210 10435 3457 5240 39576 725 18390 9535 14703 39245 33468 15728 9599 37537 40527 40236 10798 41813 47520 29073 40703 33458 37597 15313 24888 15979 19488 17951 14901 4132 15699 8239 6893 9435 41900 10185 44845 17674 44218 43…
44845 17674 44218 43926 7139 36369 29764 26700 43394 1424 31588 13901 32571 27889 33458 17459 48103 3709 2235 43864 5773 493 48785 11308 4656 4567 41813 7111 33353 18178 35174 3653 43112 48670 44797 30166 33984 6239 29929 38876 30752 29929 45068 32669 9535 9535 2038 43926 725 18390 40662 557 48041 35301 9535 14703 15979 19488 14700 33458 38642 12929 27210 9599 37537 27496 34685 37448 12766 40236 …
44845 17674 44218 6432 8280 31632 5322 2901 8814 34264 1570 5525 18816 10456 34349 37914 10456 6531 21755 9352 13071 30501 30139 8842 19007 36756 40662 6531 39245 46697 37914 8851 40662 6531 8933 14094 26328 8743 10006 5773 34658 17968 48390 5525 8851 40662 6531 8479 26328 8743 45970 14094 32341 14251 5525 46192 42373 23391 25706 23267 11489 15544 18297 7426 8479 9196 6531 41960 34658 29184 9941 …
44845 17674 44218 26125 8862 32557 6838 42951 11891 2948 45622 45928 31215 41576 16785 30631 20078 33984 6370 44218 34004 44242 7172 48747 33176 37537 32749 24888 39698 17023 5240 487 5240 12929 1622 31215 17528 47391 32150 32571 5197 27668 30858 155 40928 19189 11894 27108 12216 34193 16138 38034 19447 19447 5834 4038 19334 1028 18495 7806 18178 3653 35174 14620 4690 36328 7172 48747 5773 17674 …
44845 17674 44218 34004 38730 32571 47479 36328 23544 8933 7034 14302 25746 43394 2727 20451 34004 27889 33458 14595 13901 17459 48103 0 43864 43112 48670 44797 18561 19693 45068 487 5240 48785 4773 40662 2038 155 32252 13628 16895 18178 3653 35174 20959 15024 25006 24794 45645 37116 40028 46468 28996 28393 41057 27023 36712 35392 40028 48952 43269 28393 9535 9535 34004 2038 37244 9497 725 18979 …
44845 17674 44218 31588 13901 32571 43903 7139 36328 18319 23646 26970 25101 32773 43394 5950 42313 2038 27889 33458 8656 48103 16895 0 41951 44746 17104 487 5240 48785 10889 32720 33276 32989 13258 27309 18072 114 32252 18178 3653 35174 11308 9535 40662 4773 27210 10435 3457 5240 39576 725 18390 9535 14703 39245 33468 15728 9599 37537 40527 40236 10798 41813 47520 29073 40703 33458 37597 15313 2…
44845 17674 44218 31588 13901 32571 43903 7139 36328 18319 23646 26970 25101 32773 43394 5950 42313 2038 27889 33458 8656 48103 16895 0 41951 44746 17104 487 5240 48785 10889 32720 33276 32989 13258 27309 18072 114 32252 18178 3653 35174 11308 9535 40662 4773 27210 10435 3457 5240 39576 725 18390 9535 14703 39245 33468 15728 9599 37537 40527 40236 10798 41813 47520 29073 40703 33458 37597 15313 2…
44845 17674 44218 20658 2901 34555 20078 33984 23351 14494 46810 4837 30631 24963 36328 11209 9166 44805 4272 28982 47520 1758 4272 28982 34776 11249 12766 5977 21206 29929 26530 41122 18680 20078 3409 44218 15567 34004 26916 41122 39698 28393 13901 21528 24222 30675 11312 31588 13592 1622 31215 17528 15081 19219 2170 40042 12216 28261 40028 34895 19136 47520 32972 19136 5773 493 12929 48785 3158…
44845 17674 32571 34004 2038 6100 9535 9535 14703 40236 37448 12766 28393 40236 40042 10042 17654 16666 19065 17993 43493 41813 36345 32749 35072 38642 36754 32751 48853 3543 41813 48012 13901 9352 37448 12766 13901 41912 28352 34661 6970 35610 47551 29067 2568 37244 33879 10798 17654 45916 35875 16529 18348 17759 31215 4175 31249 19563 31446 18544 44135 36754 16843 45916 18544 5782 5240 244 3345…
44845 17674 44218 16323 20854 42689 27899 2901 20078 23351 14494 46810 30631 24963 45952 34598 34776 34967 41122 28753 3409 20078 20079 10171 43821 34004 5240 31588 13901 146 31588 41661 42286 19447 11308 2170 12999 39698 5773 493 48785 41122 26916 412 32571 5197 27668 30857 22518 44746 17104 28243 24451 43112 24268 41661 9005 18003 28284 146 24097 34193 47538 9942 75 7805 47133 19447 43112 24268…
44845 17674 44218 31380 20595 35984 44805 21377 45102 21207 12766 7249 24468 35940 37700 21207 42463 21206 37362 24963 34540 45101 48832 8788 44182 4038 44138 13258 13711 587 12795 37389 14466 36957 33222 36328 14094 23070 13258 46938 14150 15567 34004 26916 725 18390 24888 31761 41665 26916 32571 244 32773 16895 33458 32545 9038 5507 38420 25556 19662 19563 37285 29285 29238 16988 19447 27309 42…
44845 17674 44218 16323 43335 37493 2901 20078 46810 23351 41570 24960 5829 41331 18805 41006 34967 34776 18363 24111 41122 18271 20078 3409 34004 26916 725 41122 39698 12216 19447 33879 38730 31588 13901 146 2170 12999 21217 19077 37285 11308 487 12929 48785 17721 5197 27668 30858 44746 17104 11821 32154 28243 19189 24451 43112 19307 41661 9005 18003 28284 155 24534 47538 9942 75 7805 47133 1944…
44845 17674 32571 34004 2038 23000 32364 37225 9535 9535 18288 9862 16323 4154 27197 12929 32150 9354 43361 14901 4132 15699 26008 6037 41900 10185 44845 17674 44218 42689 43050 7006 2901 31588 9166 21874 44242 8814 48747 24888 39698 17023 5240 38730 5197 27668 114 11894 24097 35447 19447 27309 43112 19307 23165 5773 17674 36328 33222 7177 2038 6100 11724 28393 11255 11155 38876 7869 7785 14901 4…
44845 17674 44218 36083 29184 7582 4335 32568 38420 29833 19662 39766 32773 7248 31145 4567 38366 6935 4335 32568 23056 14901 4132 14046 26725 34737 46524 21279 10529 38876 8326 29063 44845 17674 44218 36083 29184 7582 22371 4686 34004 26916 725 43399 38730 47391 44752 32364 32571 44746 17104 34004 36842 1486 43399 1393 42673 5055 34004 3709 31098 41570 38877 18178 3653 5240 35174 48002 34004 323…
44845 17674 44218 38730 32571 13924 48103 16895 41951 487 48785 557 48041 35301 41706 30784 10889 19447 44406 21456 13628 16895 11308 28109 44797 30166 18561 5957 19693 30727 45068 32669 34234 25006 13901 1570 40028 46468 28393 24794 45645 37116 40028 46468 28996 28393 9535 9535 28393 14901 4132 15699 28570 3202 27287 18779 10185 44845 17674 9535 9535 39245 47696 37225 29063 4444 824 41344 42770 …
44845 17674 44218 39385 43903 14672 2901 38730 13901 24290 38723 36623 44728 13628 13592 3457 37537 5834 48832 32571 725 18390 5197 27668 17459 48179 16271 0 10150 22017 146 13536 19447 36623 27309 18072 28393 4773 30784 43752 32364 13628 16895 18178 3653 35174 14620 13901 5997 30582 25006 13901 1570 40028 46468 24794 45645 37116 40028 46468 28996 28393 9535 9535 33458 41344 36328 33320 48517 204…
44845 17674 44218 1174 2534 46965 32571 46965 46235 8101 2727 27674 34004 36701 27565 30784 30798 224 3462 44874 5981 19168 18345 42410 30822 35558 37899 10399 35973 19168 18345 42410 31215 31446 46587 3168 34923 8421 11555 45812 9535 9535 23663 29022 37369 9599 37934 41057 38701 10798 15728 10427 15471 41677 37174 3457 13843 9535 14703 15471 13843 725 18390 14901 4132 15699 48556 11123 10185;0
44845 17674 44218 25776 2901 21874 24438 16988 8814 48463 41570 34004 27889 33458 9363 34004 39698 12216 39825 19447 31588 33879 43177 31588 31349 15320 13628 37193 5197 27889 30858 17459 2844 114 32252 19189 43112 35447 12216 34193 39825 19447 40928 19447 35072 42279 42711 20321 43112 19334 36328 21871 24438 48747 8814 48747 33984 9599 33458 14045 33043 2038 23000 33468 14901 4132 14045 1404 217…
44845 17674 9535 9535 15471 41677 20514 14901 4132 15699 26008 6037 41900 10185 44845 17674 44218 33653 17833 42170 28560 13258 34004 26916 13924 12031 31588 13901 29285 33241 487 5240 48785 13924 5240 5197 27668 43112 48670 17104 1351 47520 44874 20514 24794 27309 43112 41813 31835 37285 23165 5773 17674 36328 33222 6370 24290 34004 42673 27108 14319 28321 41677 20514 39700 10889 36067 2038 4500…
44845 17674 44218 31588 13901 32571 7139 43903 36328 22781 48747 43394 1424 27889 33458 8656 48103 16895 0 41951 44746 17104 487 5240 48785 10889 36623 39814 114 41570 41813 4360 114 32252 18178 3653 35174 9535 40662 4773 27210 10435 3457 5240 39576 725 18390 9535 14703 39245 33468 15728 9599 37537 40527 40236 10798 41813 47520 29073 40703 33458 37597 15313 24888 15979 19488 17951 14901 4132 1569…
44845 17674 44218 38730 32571 27668 46078 725 18390 3709 2235 41988 44797 18561 19693 45068 13901 487 5240 12929 32876 557 35301 30798 41706 155 34189 24097 19447 43821 36623 10889 27309 13628 44752 5834 48832 30109 21206 17533 4571 18178 3653 35174 5997 30582 25006 13901 1570 40028 46468 28393 24794 45645 37116 40028 46468 28996 28393 9535 9535 28393 9599 37234 9535 14703 39783 10798 36328 34004…
44845 17674 44218 31588 13901 32571 43903 7139 36328 18319 23646 26970 25101 32773 43394 5950 42313 2038 27889 33458 8656 48103 16895 0 41951 44746 17104 487 5240 48785 10889 32720 33276 32989 16988 27309 18072 114 32252 18178 3653 35174 11308 9535 40662 4773 27210 10435 3457 5240 39576 725 18390 9535 14703 39245 33468 15728 9599 37537 40527 40236 10798 41813 47520 29073 40703 33458 37597 15313 2…
44845 17674 44218 32571 36369 40882 46386 43394 42313 824 46078 41951 46386 31145 10889 27309 5834 19421 3709 33985 30139 21926 18561 5957 19693 30727 12929 20294 13628 19717 18207 3653 35174 25006 24794 45645 37116 40028 46468 28996 29238 41057 27023 36712 35392 40028 48952 43269 29238 9535 9535 2038 23000 18390 9535 14703 33458 10798 34004 18385 9274 49150 43057 31215 34004 18385 36994 39783 34…
44845 17674 44218 36328 2349 1006 30048 8933 46926 5507 31588 1822 43136 13993 22701 41021 1822 6833 32571 13924 48103 16895 41951 487 48785 4567 41813 33353 557 48041 35301 41706 30784 13628 19717 28109 41425 44797 30166 18561 5957 19693 30727 45068 32669 9535 9535 14703 33458 41344 47040 36328 33263 19602 19488 33468 34004 24960 725 37372 38701 19602 35697 33289 34004 18385 9274 49150 43057 312…
44845 17674 44218 36083 42770 43432 32571 39245 4288 34004 25786 18385 48390 9825 45247 48642 46449 42011 9890 43435 18390 25786 40357 16744 25643 45360 24605 29404 45975 40129 18390 25786 4656 42770 20451 16744 1463 20008 10798 25786 17024 6878 18979 21913 18385 40357 36623 1795 17024 5240 24602 9396 33116 557 46963 10469 34004 36328 33263 6531 40120 31465 37268 725 9535 9535 680 16616 15990 469…
44845 17674 44218 32312 24963 44415 39698 42598 12216 20186 32571 39385 34004 48571 7139 36328 42660 17023 20457 46093 18410 41834 48670 33985 30166 18561 5957 19693 30727 44796 6370 5997 30582 13901 25006 13901 1570 40028 46468 23938 41057 41813 40028 46468 28996 23938 9535 9535 9354 32476 33458 18390 43399 41344 47040 34004 18385 9274 49150 43057 31215 34004 18385 36994 39783 34004 39245 10798 …
44845 17674 44218 47479 2038 47201 24963 41570 38730 13901 32571 27668 43864 0 44797 30166 18561 5957 19693 30727 45068 6370 4773 30798 40662 5773 493 48785 146 32252 20781 48311 319 47351 37537 41813 4360 18178 3653 35174 25006 13901 1570 40028 46468 28393 41057 24193 40028 37537 25269 28393 41057 27023 36712 35392 40028 48952 43269 29238 9535 9535 15471 2038 725 18390 9535 14703 33458 28584 395…
44845 17674 44218 31588 13901 32571 43903 7139 36328 18319 23646 26970 25101 32773 43394 5950 42313 2038 824 48227 48103 16895 0 41951 44746 17104 487 5240 48785 10889 32720 33276 32989 13258 27309 18072 114 32252 18178 3653 35174 11308 9535 40662 4773 27210 10435 3457 5240 39576 725 18390 9535 14703 39245 33468 15728 9599 37537 40527 40236 10798 41813 47520 29073 40703 33458 37597 15313 24888 15…
44845 17674 44218 2535 8189 5880 5810 2901 13786 22749 8999 46335 6357 8960 1433 8960 36328 33222 75 8960 45145 14261 44218 34004 26916 725 28109 40042 10583 5240 39698 47098 16191 48853 33176 21206 40042 27108 13546 146 33176 32063 3457 45763 28245 31588 33879 38730 17721 3709 2235 5197 17459 1351 30858 155 41516 11894 24097 34193 43112 35447 19447 42279 38450 27674 8999 37362 18178 3653 35174 2…
44845 17674 44218 32476 34004 12031 39385 12929 20294 5773 493 9535 28393 42990 725 14901 4132 27574 19543 43050 10660 44845 17674 9535 9535 45210 15471 34004 38950 45006 14901 4132 15699 1951 28570 29269 10185 44845 17674 44218 16323 29184 37633 14045 40125 42445 41506 18774 27287 2901 44805 28024 2901 17370 13965 6411 12766 21207 2901 31588 1822 47520 30550 29641 21206 29641 42050 43353 21206 6…
44845 17674 44218 6432 28379 10642 2901 9166 4444 8862 43178 8814 48747 34264 5525 27108 4258 2463 8266 45916 37608 6370 41556 45859 9789 41570 34004 4686 24468 28321 39698 17023 5240 38730 30397 487 5240 12929 48785 39698 17533 12274 33176 15081 19217 5197 27668 30858 44746 17104 146 40928 24534 13901 34193 23749 36328 8805 48747 5773 17674 9535 34004 2038 36503 48642 8033 19602 40703 16323 6432…
44845 17674 44218 15313 20618 25904 2901 20078 33984 6370 46810 24963 328 23970 24207 11054 20429 8329 10940 47540 2961 22824 32384 36110 21332 27054 47954 3750 17801 34004 26916 39698 3354 27108 7249 31588 13901 146 11308 12999 5773 493 12929 39698 29929 41813 47626 21217 25060 47401 37285 17721 5197 44746 32150 146 36067 11894 24097 34193 43112 25483 35448 19612 35352 29929 41813 30183 14620 15…
44845 17674 44218 5240 41570 38730 32571 27668 17459 41951 3709 2235 33985 30166 18561 5957 19693 30727 45068 487 5240 48785 13628 16895 13329 41813 47626 11308 25006 13901 1570 40028 46468 28393 24794 45645 37116 40028 46468 28996 28393 41057 24193 40028 37537 25269 28393 9535 9535 14703 15979 44446 2038 39431 29063 28584 9825 33458 10798 36328 33263 2038 43903 6370 725 34004 18385 9274 49150 43…
44845 17674 44218 34004 38730 32571 47479 2038 23000 36328 23544 48747 12795 22781 12793 43394 2727 20451 34004 27889 33458 14595 13901 17459 48103 0 43864 43112 48670 44797 18561 19693 45068 487 5240 48785 4773 40662 155 32252 19447 36623 10889 27309 42255 13628 16895 18178 3653 35174 11308 12999 25006 41057 27023 36712 35392 40028 48952 43269 29221 9535 9535 34004 2038 37244 9497 725 16744 9535…
44845 17674 44218 43926 7139 36328 8101 43394 1424 31588 13901 32571 27889 33458 17459 48103 3709 2235 43864 5773 493 12929 48785 29688 37193 18178 35174 3653 43112 48670 44797 30166 33984 6239 29929 38876 30752 29929 45068 32669 9535 9535 2038 43926 725 18390 40662 557 48041 35301 9535 14703 15979 19488 14700 33458 38642 12929 27210 40236 12766 22896 37597 15313 24888 34004 18385 9274 49150 4305…
44845 17674 44218 36328 33263 8101 2727 20451 38730 32571 34004 46078 27889 33458 28393 43627 48311 5829 8785 28393 8999 43112 48670 44797 30166 18561 5957 45068 43821 19693 30727 39385 42837 280 30798 40662 2038 9535 9535 14703 33458 2038 40703 2285 34004 18385 9274 49150 43057 31215 34004 18385 36994 39783 34004 39245 10798 14901 4132 15699 49327 34737 43050 10185;0
44845 17674 44218 39718 13901 32571 27889 33458 17459 48103 3709 2240 43864 5773 493 12929 48785 4567 41813 7111 33353 18178 35174 3653 43112 48670 44797 30166 33984 6239 29929 38876 30752 29929 45068 32669 9535 9535 2038 43926 713 18390 40662 557 48041 35301 9535 14703 15979 19488 14700 33458 38642 12929 27210 40236 31215 17888 43493 40703 9599 43533 29063 33458 43399 39434 29063 37597 15313 248…
44845 17674 44218 32476 11985 35081 34004 31215 15567 26916 42673 725 33879 30397 14901 4132 420 25904 33026 42013 44845 17674 44218 33566 11985 35081 2901 47520 6769 612 46196 45102 23704 28583 24960 23032 4272 26114 45967 47379 17142 44207 21023 23391 28949 17142 46365 2694 46365 36754 46376 39825 36798 2694 26714 13274 40537 17142 2607 45364 45360 46365 26710 10180 13258 46386 34004 4686 26916…
44845 17674 44218 34004 725 39698 13901 29821 4038 3739 32571 34004 5197 27889 22017 33458 46078 37411 2038 6100 17459 3709 2235 487 5240 48390 33353 155 11894 13901 34202 4773 30798 41706 23165 43112 19307 29821 44874 20514 27309 18072 29840 14620 13628 16895 1622 31215 17528 5997 30582 25006 13901 1570 40028 46468 28393 13901 10675 40028 17674 13786 30260 19065 37116 40028 37128 31812 31064 283…
44845 17674 44218 31588 13901 32571 7139 43903 36328 1006 7092 10219 43394 1424 2038 824 48227 43864 0 44746 17104 487 5240 48785 41570 41813 4360 39814 31255 33353 18178 3653 35174 9535 40662 4773 27210 10435 3457 5240 39576 725 18390 9535 14703 39245 33468 15728 9599 37537 40527 40236 10798 41813 47520 29073 40703 33458 37597 15313 24888 15979 19488 17951 14901 4132 15699 8239 6893 9435 41900 1…
44845 17674 44218 46965 17674 15728 46235 8033 37811 19146 3892 48041 16988 43394 2727 27674 41570 32571 34004 824 27889 33458 48103 3709 2235 43864 18561 5957 34004 11441 13946 6380 3462 46492 30798 224 29436 37537 8033 30784 224 44874 3462 19168 18345 42408 36054 14986 12131 18288 2998 10389 11054 3170 30798 8434 11555 1758 23928 30798 19447 30798 10889 20202 29800 25006 24794 45645 37116 40028…
44845 17674 44218 27885 2901 29436 4215 35898 21023 23165 33044 27674 39825 22676 1377 38791 33332 2059 8690 26970 16569 1230 26916 2901 12999 29302 4668 31746 14724 17636 16159 43622 41127 9941 37268 27023 17896 43493 8057 16115 39825 22676 38791 33332 13258 29022 7426 49150 49150 28150 12819 27023 3543 3750 8057 34497 44631 42670 19185 17635 40590 17301 13025 27023 24247 46449 31712 33332 13258…
44845 17674 44218 32312 24963 44415 31588 38730 30397 32571 39385 34004 48571 41677 39578 36328 43195 5834 17023 20452 18405 557 48041 35301 30784 43112 22291 5491 20321 41831 48670 33985 30166 18561 5957 19693 30727 44796 6370 5997 30582 13901 25006 13901 1570 40028 46468 28393 24794 45645 37116 40028 46468 28996 28393 41057 24193 40028 37537 25269 28393 9535 9535 9354 32476 33458 41344 47201 24…
44845 17674 44218 38730 32571 34004 19230 36328 43195 46898 42659 7632 47201 725 18390 27668 46078 3709 2235 41988 44797 18561 19693 45068 13901 487 5240 12929 32876 19447 25101 31255 41805 42255 48644 10889 45597 5491 27309 557 35301 30784 41706 11308 13628 16895 17533 4571 18178 3653 35174 5997 30582 25006 13901 1570 40028 46468 28393 41057 24193 40028 37537 25269 28393 9535 9535 4313 44746 418…
44845 17674 44218 8172 27889 2901 8085 21023 40687 21023 37725 47540 11031 20615 32341 21207 32557 39245 11031 5020 24749 48041 10675 21023 48389 29821 725 8172 47076 11371 32341 42400 11371 41570 34004 37448 36328 33222 11371 47076 48041 39698 13901 27108 39825 696 11724 38730 15089 19077 37285 487 5240 12929 48785 44746 17104 47098 17533 39859 29821 37268 47076 18288 26742 29022 35558 13258 451…
44845 17674 44218 21053 2901 20078 6370 23351 46810 15485 36250 25019 7490 37362 31588 9166 34598 7496 37362 27876 12766 41122 42831 18685 35678 20984 3409 44218 34004 39698 17023 42598 5240 40042 5183 487 29238 2171 31588 38730 1869 39698 21217 47401 2064 25747 45324 17528 487 5240 12929 48785 11308 31588 38730 47391 39698 41813 35072 38642 7639 32571 5197 27668 30858 43112 48670 12766 21206 212…
44845 17674 44218 42449 2901 20078 33984 23351 46810 29667 10564 18807 40597 34776 9493 18807 31215 46086 12766 41122 28762 20078 3409 44218 4686 34004 26916 12031 41122 31652 39698 29238 43009 13901 146 38730 47391 1622 31215 34826 5773 493 12929 48785 11308 12999 2170 12999 32571 34004 5834 17023 20451 43112 48670 33985 18561 19693 45068 28243 26551 9005 18003 28284 19136 15808 43112 19307 146 …
44845 17674 32571 32312 32568 10746 34004 48990 43391 43050 2901 28762 34004 46274 40120 38006 15313 24960 13142 542 48832 47401 4518 20959 18374 3709 14620 35558 5822 24960 10746 725 19964 40120 6842 31215 40485 45327 37811 17671 32568 9801 16323 29063 23063 9535 9535 37174 10236 36328 30591 15485 10236 30558 38366 23274 43530 37268 18390 43530 9825 42770 38176 14901 4132 420 40965 43050 44845 1…
44845 17674 44218 43926 7139 36328 8933 14302 25746 43394 1424 31588 13901 32571 27889 33458 17459 48103 3709 2235 43864 5773 493 12929 48785 29688 37193 11308 4656 18178 35174 3653 43100 48670 44797 30166 33984 6239 29929 38876 30752 29929 45068 32669 9535 9535 2038 43926 725 18390 40662 557 48041 35301 9535 14703 33458 38642 12929 27210 40236 12766 22896 39434 29063 1455 40703 8680 43533 29063 …
44845 17674 44218 45210 48002 35697 47954 32384 11255 18278 28732 14901 4132 420 18278 28732 44845 17674 44218 34004 31588 13901 2943 2038 32571 5197 27668 28243 46907 28261 37968 37268 9005 18003 47538 9942 75 7805 47133 19447 43112 19307 27782 19077 13135 29285 24222 14620 17533 13628 16895 25006 13901 34598 40028 38329 23544 29238 9535 9535 15979 1758 22139 10358 47133 11724 10798 9599 37225 1…
44845 17674 44218 36328 33263 17833 27409 42617 38730 30397 32571 34004 46078 47805 16191 31349 29063 28393 10889 27309 15246 487 48785 39385 42837 30109 40662 2038 43112 48670 17104 13628 16895 9535 9535 14703 33458 2038 34004 18385 9274 49150 43057 31215 34004 18385 36994 39783 34004 39245 10798 14901 4132 15699 49327 34737 43050 10185;0
44845 17674 44218 16283 33102 41768 2901 20078 23351 14494 41570 46810 24960 2389 21206 34776 18363 24111 21206 29929 41122 18685 20078 3409 34004 725 41122 11308 12999 38730 40042 2171 31588 38730 1869 47391 32150 1622 31215 17528 15081 19217 32571 5197 43112 48670 17104 146 11894 47538 9942 75 7805 47133 28243 26551 41661 9005 9288 28261 43112 9648 19136 19447 35779 22284 14620 11605 44728 4567…
44845 17674 44218 34004 38730 32571 47479 2038 47040 36328 23544 29057 5600 43394 2727 20451 34004 27889 33458 14595 13901 17459 48103 0 43864 43112 48670 44797 18561 19693 45068 19447 7473 2998 10889 27457 42255 18072 487 5240 48785 4773 40662 2038 155 32252 13628 16895 18178 3653 35174 11139 12999 9535 9535 34004 2038 37244 725 18390 9535 14703 33458 10798 9555 37234 34004 18385 9274 49150 4305…
44845 17674 44218 16323 29184 38964 7580 45210 34004 39698 45324 9735 46286 13843 34004 2038 36503 48642 33653 42400 14045 3916 33458 42382 36786 42011 40662 36503 12766 10889 12836 42837 20321 2038 23000 44431 46632 14232 42463 2568 15485 36786 42011 725 36328 2038 4335 29063 33458 40703 43112 35940 24193 42279 38450 19447 18588 11724 43177 33458 14901 4132 14045 6208 42079 19025 10529 38876 832…
44845 17674 44218 34004 18348 31215 45763 29501 22950 36369 25481 38642 44679 1065 33285 14319 28105 34004 24290 824 38082 35094 34923 4740 32571 27889 10150 44797 49150 18561 19693 45068 41990 13901 5997 30582 2943 43530 35375 17459 0 12929 48785 409 4773 30784 41706 43112 19307 155 19189 30822 12382 13628 16895 11308 34004 41533 10981 29285 44490 24222 45859 25006 13901 1570 40028 1463 27031 55…
44845 17674 44218 31797 8326 16159 34004 36328 2359 22490 16988 4686 34004 26916 39698 29238 23704 7249 29073 48390 33353 487 5240 12929 48390 33353 21217 19077 37285 32571 44746 17104 1830 33458 8656 38420 43067 30336 32150 19563 37285 29285 19447 27309 42255 23749 36328 2359 22490 16988 5773 17674 8326 29238 43178 23704 9535 9599 33458 16323 16159 34004 9497 2038 8326 19602 40703 2290 31746 161…
44845 17674 32571 32312 32568 10746 15728 25776 45483 45388 2901 1174 10746 46146 2648 32294 4288 46789 25431 22759 37362 4716 37389 46269 40120 26094 44334 1550 31534 25694 40193 18272 24193 47391 26437 48924 36309 16988 34799 1324 29929 23182 45839 18032 31215 9242 45839 1963 12795 16970 44242 36328 16041 36194 21647 24672 39385 2038 13965 14364 36551 28393 22682 14536 39245 47379 43112 41813 3…
44845 17674 44218 39718 13901 8901 32571 27889 33458 17459 48103 3709 2235 43864 557 48041 35299 30798 39385 43752 146 11894 18178 35174 3653 29682 37193 43100 48670 44797 30166 33984 6239 29929 38876 30752 29929 45068 32669 9535 9535 2038 43926 725 18390 40662 557 48041 35301 9535 14703 15979 19488 14700 33458 38642 12894 27210 40236 12766 22896 33458 32590 40696 39434 37597 15313 24888 34004 18…
44845 17674 44218 28735 2901 31588 9166 31588 8033 37362 31588 24971 37362 31588 1822 21362 13901 21376 31349 48853 14494 114 48337 5525 13536 25255 6531 24938 3543 34527 16812 21906 588 36754 8822 1570 8814 48747 44218 15567 34004 13924 26916 39698 13901 13546 146 4180 20079 47551 48747 31588 18588 31588 13592 31588 41661 42279 19447 31588 45916 32571 5197 27668 30858 1 114 36067 40928 11894 138…
44845 17674 44218 39794 13901 27108 39593 39385 40096 13901 32571 7139 43903 36328 26714 43394 1424 27889 33458 8656 48103 16895 0 41951 44746 17104 487 5240 12929 26495 38794 48785 41570 41813 4360 114 32252 18178 3653 35174 9535 40662 4773 27210 10435 3457 5240 39576 725 18390 9535 14703 39245 33468 15728 9599 37537 40527 40236 10798 41813 47520 29073 40703 33458 37597 15313 24888 15979 19488 1…
44845 17674 44218 43926 7139 36328 29764 26700 43394 1424 31588 13901 32571 27902 33458 17459 48103 3709 2235 43864 5773 493 12929 48785 146 11894 32252 11308 4656 18178 35174 3653 43112 48670 44797 30166 33984 6239 29929 38876 30752 29929 45068 32669 9535 9535 2038 43926 725 18390 40662 557 48041 35301 9535 14703 15979 19488 14700 33458 38642 12929 27210 27496 34685 38034 12766 40236 12766 22896…
44845 17674 44218 34004 5240 31588 38730 2170 12999 39698 45324 2170 18979 48012 2901 4272 42400 2901 48430 42400 2901 4272 29436 25014 1798 28827 36369 5183 31215 38801 1550 2038 41122 32571 34004 26916 12031 41122 44372 5773 34895 9535 9535 4656 2171 15979 1758 22139 10358 47133 6970 9535 14703 33458 2038 23000 10798 41122 22139 10358 47133 1758 1798 28827 17779 27580 11727 33373 28284 45409 34…
44845 17674 44218 7139 43903 2038 36328 18288 27451 16970 43394 2727 42310 5950 38730 13901 4272 30397 32571 27889 33458 9363 17459 48103 16895 3709 2235 41951 18561 5957 44797 49150 30166 3543 10889 18613 18072 27309 32989 13628 16895 49023 42598 36482 487 5240 48785 9535 9535 40662 557 48041 15979 19488 14700 33458 38642 47520 29073 40703 16323 29063 27210 11308 18390 34004 18385 9274 49150 430…
44845 17674 44218 7139 43903 2038 36328 18288 27451 13242 43394 2727 42310 5950 38730 13901 4272 30397 32571 27889 33458 9363 17459 48103 16895 3709 2235 41951 18561 5957 44797 49150 30166 3543 10889 18613 18072 27309 32989 11054 13628 16895 49023 42598 36482 487 5240 48785 9535 9535 40662 557 48041 15979 19488 14700 33458 38642 47520 29073 40703 16323 29063 27210 11308 18390 34004 18385 9274 491…
44845 17674 44218 7139 43903 2038 36328 18288 27451 13242 43394 2727 42310 5950 38730 13901 4272 30397 32571 27889 33458 9363 17459 48103 16895 3709 2235 41951 18561 5957 44797 49150 30166 3543 10889 18613 18072 27309 32989 11054 13628 16895 49023 42598 36482 487 5240 48785 9535 9535 40662 557 48041 15979 19488 14700 33458 38642 47520 29073 40703 16323 29063 27210 11308 4656 5260 18390 34004 1838…
44845 17674 44218 32312 24963 44415 39698 42598 5240 32571 39385 34004 48571 43903 36328 8814 48748 17023 20458 36623 48435 27309 18091 557 35301 30798 41885 48670 33985 30166 18561 5957 19693 30727 44796 6370 5997 30582 13901 25006 13901 1570 40028 46468 28393 41057 24193 40028 37537 25269 28393 9535 9535 9354 32476 28393 37225 15728 9535 14703 28301 6566 14966 6600 38679 34004 18385 9274 49150 …
44845 17674 44218 36328 33263 42814 2727 20451 38730 32571 34004 46078 27889 33458 39385 42837 280 30798 40662 2038 28393 10889 28243 11054 43112 48670 44797 30166 18561 5957 19693 30727 45068 43821 13628 16895 9535 9535 33458 2038 40703 2285 14901 4132 15699 49327 34737 43050 10185;0
44845 17674 44218 16323 20618 39334 34004 36328 33263 34245 22773 39718 10006 13901 41813 30397 11308 487 12929 47391 16895 5773 9497 14752 146 11894 24097 19447 36623 48463 43112 20804 11605 46926 10887 47626 32244 90 13901 34193 43112 11605 23312 36328 1028 34245 22773 9535 2038 39502 33468 40662 36503 12766 46963 40703 2285 12766 4690 40882 3297 33458 43399 43112 1705 38876 20854 26095 38876 2…
44845 17674 44218 16323 20618 28570 27945 39334 34004 26916 725 28651 37448 12766 36328 33263 2774 5507 12662 8066 9239 33894 39698 43391 3543 16184 48853 33176 11308 42770 33879 38730 41570 30397 10006 13901 41813 487 12929 15089 19077 14752 5197 27668 30858 146 11894 24097 90 19447 36623 46697 5773 9497 43112 19307 11605 90 40928 18178 14620 43112 48670 17104 32150 23312 36328 2774 5507 8066 92…
44845 17674 44218 47479 2038 23000 5240 38730 13901 32571 34004 1830 27889 46078 17459 43864 3709 2235 487 48785 36551 3543 35072 16191 48853 155 32252 28393 44910 47626 3543 13628 16895 11308 44797 18561 19693 45068 14595 25006 13901 1570 40028 46468 29238 34088 40456 24131 40028 14763 29063 29238 41057 27023 36712 35392 40028 48952 43269 29238 9535 9535 2038 23000 725 9535 14703 33458 10798 192…
44845 17674 44218 33653 2660 2901 33762 28210 26742 16988 41570 26916 38730 47391 16895 13901 10006 5197 27668 44874 20515 29840 31835 37285 43112 45320 46933 23165 5773 17674 36328 33222 7177 2038 23000 33468 3457 16323 2727 27210 38876 48420 38876 28831 38876 34744 14901 4132 14045 48420 28034 12731 10529 38876 33653 46478 44845 17674 32571 45298 47391 16895 44334 9535 9535 39245 44747 13628 94…
44845 17674 32571 34004 2038 23000 9535 9535 14703 31215 30379 44874 20514 37899 41592 36128 22950 4982 32606 9497 7982 29285 23591 15024 18178 23591 36369 1666 29238 23904 1962 13901 38642 40703 21362 24888 38642 23709 40703 35697 33289 34004 18385 9274 49150 43057 31215 34004 18385 36994 39783 14901 4132 15699 26008 6037 41900 10185 44845 17674 44218 33653 41072 2901 33762 28210 26742 13258 415…
44845 17674 44218 2038 47479 38730 13901 32571 10150 3653 17459 33458 16013 33985 30166 45068 32669 43864 3709 2235 18561 5157 19693 30775 487 5240 48390 33353 155 32252 13628 16895 41813 47626 18178 35174 11308 25006 13901 1570 40028 46468 40409 24794 45645 37116 40028 46468 28996 40409 41057 24193 40028 37537 25269 40409 9535 9535 2038 23000 18390 33468 9535 14703 33458 29067 37244 28584 40703 …
44845 17674 44218 42598 5240 32571 27668 17459 9363 32195 44797 30166 18561 5957 19693 30727 45068 32669 41951 0 19447 39825 146 27309 18072 36623 41813 47626 487 48785 3543 13628 16895 18178 3653 35174 25006 13901 1570 40028 46468 28393 24794 45645 37116 40028 46468 28996 28393 41057 24193 40028 37537 25269 28393 41057 27023 36712 35392 40028 48952 43269 28393 9535 9535 2038 43926 9535 14703 334…
44845 17674 44218 31588 13901 32571 43903 7139 36328 18319 23646 26970 25101 32773 43394 5950 42313 2038 27889 33458 8656 48103 16895 0 41951 44746 17104 44797 487 5240 48785 10889 32720 33276 32989 13258 27309 18072 114 32252 18178 3653 35174 11308 9535 40662 4773 27210 10435 3457 5240 39576 725 18390 9535 14703 39245 33468 15728 9599 37537 40527 40236 10798 41813 47520 29073 40703 33458 37597 1…
44845 17674 44218 47460 16323 14045 45506 15042 47460 15177 2901 36328 28987 24000 47391 21207 3507 2901 22850 22701 27153 21207 21371 27817 46933 16191 47098 18816 49010 29654 29641 12766 11031 40662 41636 11018 14752 25786 46926 13901 27108 45820 8085 21023 23165 40687 21023 23165 45409 16666 31589 20078 33984 6370 24888 47362 40785 29687 5384 47391 27108 45978 17635 40364 31215 21207 17635 338…
44845 17674 44218 34004 38730 32571 47479 36328 23544 22781 8033 40543 26669 43394 2727 20451 34004 27889 33458 14595 13901 17459 48103 0 43864 43112 48670 44797 18561 19693 45068 487 5240 48785 155 32252 19447 36623 10889 27309 42255 13628 16895 18178 3653 35174 20959 15024 9535 9535 34004 2038 37244 9497 725 18390 9535 14703 33384 10798 10889 47520 29073 37244 40703 9827 29063 34004 18385 9274 …
44845 17674 44218 34004 39698 13901 39825 19447 19577 19020 39698 36842 493 12929 13681 18824 13628 22896 17528 33176 32571 26916 27889 33458 20781 30896 47150 10150 16556 2844 31215 34188 32040 7473 48103 0 43112 16666 40456 3543 10889 30798 27309 42255 18072 146 20781 11894 24097 34193 4773 23165 30784 41706 43112 19307 38366 38910 19447 46701 16988 10889 27309 42255 18072 3543 13946 24794 2710…
44845 17674 32571 34004 2038 6100 9535 9535 14703 33468 2038 23000 38642 1923 22020 38642 10798 18752 33255 4982 22139 27674 38642 40236 4360 19065 38642 43112 1830 24193 40703 15313 21362 24888 33458 23709 40703 35697 33289 34004 18385 9274 49150 43057 31215 34004 18385 36994 39783 14901 4132 15699 26008 6037 41900 10185 44845 17674 44218 1167 44415 976 2901 36328 33263 8814 48747 43394 1424 315…
44845 17674 32571 32312 1167 39385 34004 47479 36328 8814 48435 27889 33458 8656 17459 3709 2235 1351 30397 13901 146 28393 557 35301 41706 29285 44490 16988 43112 19307 146 11894 19447 36623 48435 10889 27309 13628 16895 18178 3653 35174 12031 13901 5997 30582 25006 13901 1570 40028 46468 28393 41057 24193 40028 37537 25269 28393 9535 9535 28433 10798 9599 37225 29063 13901 9535 14703 33458 3401…
44845 17674 44218 38730 32571 39885 493 48785 31994 20733 29238 38388 48041 40662 43752 32364 19447 12165 10889 18288 26742 34826 11054 33935 49359 22082 13628 16895 17528 33176 41659 26916 18390 37193 5997 30582 9535 9535 32606 20733 9535 14703 17207 41661 26916 17207 24419 1919 34004 18385 9274 49150 43057 31215 34004 18385 36994 39783 34004 39245 10798 14901 4132 15699 11601 47599 38592 10185 …
44845 17674 44218 36328 41034 31588 1822 38730 32571 13924 48103 16895 29929 41813 31255 30376 20514 39825 31255 487 48785 557 48041 35301 41706 30798 11308 13628 16895 725 13901 5997 30582 44797 30166 18561 5957 19693 30727 45068 32669 9535 9535 14703 33458 41344 47040 36328 33263 19602 19488 33468 34004 24960 725 37372 38701 19602 35697 33289 34004 18385 9274 49150 43057 31215 34004 18385 36994…
44845 17674 44218 33653 31921 2901 10394 16988 3942 10389 18692 41570 34004 26916 824 725 34004 29238 13901 29285 24222 16988 5773 32063 43622 39698 3457 6588 39698 13901 39825 20839 25964 16988 29022 487 5240 12929 48785 31215 17528 38730 8326 5197 44758 1351 17459 19447 27309 42255 19334 43112 11605 10889 35072 38642 42279 21456 8881 31839 32955 23165 5773 17674 36328 33255 7177 19062 46520 286…
44845 17674 44218 34004 38730 32571 47479 36328 23544 22781 8033 40530 43394 2727 20451 34004 27889 33544 14595 13901 17459 48103 0 43864 43112 48670 44797 18561 19693 45068 487 14439 48785 4773 40662 2038 155 32252 13628 16895 41813 47626 18178 3653 35174 11308 12999 25006 13901 1570 40028 46468 29248 9535 9535 34004 2038 37244 9497 725 18390 9535 14703 33458 47520 29073 37244 32609 19421 47626 …
44845 17674 44218 2038 47479 38730 13901 32571 10150 3653 17459 33458 16013 33985 30166 45068 32669 43864 3709 2235 18561 5157 19693 30775 487 5240 48390 33353 155 32252 13628 16895 41813 47626 18178 35174 11308 25006 13901 1570 40028 46468 40409 9535 9535 2038 23000 18390 33468 9535 14703 33458 29067 37244 28584 40703 34004 18385 9274 49150 43057 31215 34004 18385 36994 39783 34004 39245 10798 1…
44845 17674 44218 32312 32568 32571 34004 24960 19012 45006 37537 47585 13402 34264 31484 1570 43112 25630 21755 15485 5722 8033 39245 26675 17967 17636 31484 18046 37537 5139 17671 32568 21207 9535 9535 37174 10236 36328 30591 9535 14703 1550 18390 14901 4132 420 44851 19542 43050 44845 17674 32571 46965 45970 33263 26675 17967 43394 2727 20451 37892 32773 29800 11441 13946 30831 224 5981 19168 …
44845 17674 44218 32476 5773 493 12929 17533 32150 32571 26916 725 16744 9363 9535 28433 12929 32150 725 14901 4132 2535 5432 21743 44845 17674 44218 19104 34004 38730 40042 2038 33458 38642 9904 39248 9535 6970 34004 7862 14901 4132 28583 26442 19055 10525 44845 17674 44218 39245 9862 46963 5834 25906 42550 24290 42803 45640 34004 12662 9187 32312 2038 42400 18650 12766 24293 46217 34004 16744 1…
44845 17674 44218 2038 5834 17023 20451 27889 33458 9363 21217 25060 37193 11308 2038 9230 3050 48390 33353 13843 14901 4132 14045 1404 21748 48043 45175 10882 10529 38876 8033 20451 44845 17674 44218 7869 27945 6904 2901 4444 21362 13901 146 18588 9034 8764 2463 8257 12765 3370 22850 44805 17709 17370 8746 37914 21755 11054 8764 25786 37914 29510 48390 5525 11054 48390 5525 32643 8764 33876 4157…
44845 17674 44218 36083 7869 7582 4335 32568 34004 34004 7632 33176 15313 17023 8326 21028 13901 146 23704 22683 39245 45097 155 17636 36267 25060 13546 23704 25064 11661 8960 44242 26675 17967 21206 12766 32606 18046 25630 31484 12274 25861 38039 4272 8960 12147 19799 588 45970 33263 21028 38592 31215 39245 31648 45298 46449 18385 24290 40425 11402 1806 24168 37701 32568 22950 42392 48254 32568 …
44845 17674 44218 8172 3206 28583 31588 9166 37362 2767 36536 5507 1 48642 14536 8479 28150 12819 15313 21362 13901 31484 34814 21207 12766 46750 2767 36536 16988 32721 47836 35558 3900 29840 32721 1333 45339 13523 32721 46758 45518 39180 45952 18911 38039 6366 18692 36536 23211 45513 36798 47984 41636 25382 2507 36357 16988 41570 34004 725 26916 38730 5197 22017 38366 29821 29840 18692 36536 135…
44845 17674 44218 14684 2901 36328 8814 48747 14834 13901 21376 14494 146 48337 32201 27108 16812 37268 43112 22284 34557 17721 13897 37268 6531 48337 29022 8479 26118 24377 41570 34004 26916 5773 17023 20451 38730 31588 13901 146 13628 37285 1622 31215 17528 15081 19217 487 5240 12929 48785 11308 5197 30858 44746 17104 1351 17459 146 11894 24097 34193 19447 5834 4038 43112 19334 18178 15389 3431…
44845 17674 44218 32476 39245 725 32475 34004 40042 5773 493 1919 31588 31349 48853 1822 1919 21217 25060 39885 12302 13726 14319 20522 20164 3603 26321 14319 20522 23530 36957 20521 26321 28007 43417 20164 35678 44490 39499 26321 25337 9005 37193 41122 44372 5240 42416 28827 9535 9535 12929 32150 9599 493 9535 14703 33458 1923 35375 36328 34598 17207 22020 16551 14359 40016 32476 28109 17207 179…
44845 17674 44218 38730 39698 25747 17528 32571 34004 26916 725 41122 5197 30858 27668 9363 28243 46907 9005 18003 28284 28261 10953 27108 22287 47520 45112 41122 5773 34895 5773 44322 12999 28243 39385 23795 41122 47538 9942 75 7805 47133 19447 5834 4038 43112 19307 27782 19077 15089 16895 18178 3653 5240 35174 13901 25006 13901 34598 40028 38329 23544 29238 41057 2171 24131 40028 38329 23544 29…
44845 17674 32571 45210 38817 24690 12766 46913 45006 1130 9599 37225 29063 34685 14901 4132 15699 42956 28570 10185 44845 17674 32571 45364 38586 19401 44690 22950 9599 33462 29063 14901 4132 15699 42956 28570 10185 44845 17674 32571 15969 9862 14046 34720 28693 40357 33109 40425 9904 38817 29451 24290 38817 31215 12662 42673 9904 36369 31465 42673 39245 9472 38950 9535 9535 12686 19401 18475 14…
44845 17674 44218 29103 24826 10746 43903 47593 38876 28753 5977 38730 30397 45916 37608 21645 28393 34234 27304 47520 14364 10543 38358 5507 12216 17721 34193 44482 155 14620 18178 3232 36667 27496 41872 30109 21206 21403 47021 30109 21206 23749 38592 146 17674 24582 36328 26675 44256 6109 21859 24960 17652 40568 34527 146 8933 45177 24193 40441 46449 1622 13901 146 9535 28393 37225 4444 14901 4…
44845 17674 44218 36083 33566 7582 4686 34004 26916 43112 48670 4571 12274 48825 21206 5617 36083 29184 4690 9681 4686 34004 26916 30650 40456 16895 38366 7383 35301 4571 4567 40511 13901 4567 39766 32782 39189 38420 4335 32568 21206 29929 10052 18390 29451 25747 15567 7862 21028 38592 9535 28301 28877 2648 38876 33026 16323 6683 14901 4132 14046 33026 14818 43815 10529 38876 33838 44845 17674 32…
44845 17674 44218 32476 34004 725 4920 493 1923 48785 24419 24222 31442 32475 3408 13135 31588 31349 48853 39698 12216 146 13628 39885 45442 2056 39698 12839 33176 32063 9535 9535 28433 12929 32150 36334 26565 19702 49150 12766 47653 15690 45928 26254 12766 26254 26321 12766 37903 20078 12766 20078 37903 26321 12766 27463 20078 12766 6781 20078 12766 29641 26167 29641 725 32656 1028 17023 32475 4…
44845 17674 44218 31588 13901 39698 31349 48853 1508 9735 9038 4972 32571 27889 33458 8656 3709 2235 17459 43112 48670 17104 45742 36842 12929 48390 33353 48853 32063 16191 40364 1919 557 48041 35301 30784 43752 24605 43112 19307 19447 36623 48435 10889 27309 18072 15089 16895 5997 30582 13946 24794 725 18390 25006 13901 1570 40028 46468 28393 24794 45645 37116 40028 46468 28996 28393 41057 24193…
44845 17674 44218 34004 24960 39245 6370 38817 19499 45364 24405 33176 32063 22896 42598 5240 24888 39385 2038 23000 36067 40703 2284 12766 33468 9599 32312 2038 14901 4132 14046 28570 1901 5882 19748 10529 38876 6624 44845 17674 32571 1830 9363 33458 0 16666 40456 487 36842 48785 43364 114 36067 13901 8495 48730 24405 38577 30109 23056 10889 34937 11308 4656 15089 8999 31215 19975 18178 12382 36…
44845 17674 44218 45210 9801 32568 14901 4132 14046 26189 39008 20929 10529 38876 29103 24826 44845 17674 44218 34004 17671 22683 37700 3457 12440 21403 3543 21206 28007 4166 9354 14046 7932 9801 32568 14901 4132 15699 20655 4948 35832 10185 44845 17674 44218 26861 2901 9497 8979 32571 34004 39066 42344 4518 14319 45006 48107 28996 45925 37324 10006 19030 34885 38229 43864 29929 38642 42279 45925…
44845 17674 44218 16323 42689 41586 2901 20078 23351 46810 10098 24082 31589 41122 7177 46810 40946 30631 24963 12013 4561 18807 24954 32606 36957 31309 13218 47806 10743 34598 34776 18363 24111 41122 28753 3409 20078 41570 34004 26916 47054 725 41122 42598 5240 38730 2170 12999 31588 13901 15808 28252 11308 12999 15089 48311 19077 5773 493 48785 39385 40946 33176 22950 32571 5197 27668 30857 225…
44845 17674 44218 39385 48213 36328 23544 8933 14302 25746 38730 32571 27668 1830 17459 28393 40236 26916 725 487 5240 12929 48785 4773 30784 41706 44746 17104 44752 27618 25473 9904 47391 27108 21456 5829 8785 13901 5997 30582 25006 13901 1570 40028 46468 29251 15084 47391 37116 40028 27023 46449 47401 28393 24794 45645 37116 40028 46468 28996 29238 9535 9535 7545 37225 15728 14901 4132 15699 28…
44845 17674 44218 31797 8326 16159 34004 36328 2359 22490 16988 4686 34004 26916 39698 29238 23704 7249 29073 48390 33353 487 5240 12929 48390 33353 21217 19077 37285 32571 44746 17104 1830 33458 8656 38420 43067 30336 32150 19563 37285 29285 19447 27309 42255 23749 36328 2359 22490 16988 5773 17674 8326 29238 43178 23704 9535 9599 33458 16323 16159 34004 9497 2038 8326 19602 40703 2290 31746 161…
44845 17674 44218 38730 13901 32571 3368 48747 27889 33458 45210 16746 17459 32195 557 48041 35301 41706 30784 146 11894 36623 5834 4038 13628 16895 25006 13901 1570 40028 46468 29238 24794 45645 37116 40028 46468 28996 29238 41057 24193 40028 37537 25269 28393 41057 27023 36712 35392 40028 48952 43269 28393 9535 9535 20470 13901 9599 37934 9535 14703 33468 2038 23000 34004 18385 9274 49150 43057…
44845 17674 44218 38176 15206 28716 2901 15567 34004 26916 39698 42598 46665 12662 13901 42598 35558 9363 7711 19804 47101 40042 17912 19799 36328 2038 37155 35628 3106 8326 34004 9363 45324 42598 5240 10798 725 14319 35375 24963 23749 23127 17509 30397 2948 15024 36551 1028 19799 38779 15777 24963 39595 3462 40597 8724 4288 9535 9535 42357 725 38176 4272 2038 23000 6970 42550 44519 13352 38176 4…
44845 17674 44218 34004 38730 32571 47479 2038 23000 36374 27263 46841 48747 8033 37811 43394 2727 20451 824 27889 33458 17459 41951 14595 13901 43112 48670 44797 18561 19693 45068 487 5240 48785 4773 40662 2038 114 32252 10889 27309 36623 114 13628 16895 18178 3653 35174 11308 12999 25006 13901 1570 40028 46468 29238 24794 45645 37116 40028 46468 28996 29238 9535 9535 34004 2038 37244 725 18390 …
44845 17674 44218 31588 13901 32571 43903 7139 36328 18319 23646 26970 25101 32773 43394 5950 42313 2038 27889 33458 8656 48103 16895 0 41951 44746 17104 44797 30166 487 5240 48785 10889 32720 33276 32989 16988 27309 18072 114 32252 18178 3653 35174 11308 9535 40662 4773 27210 10435 3457 5240 39576 725 18390 9535 14703 39245 33468 15728 9599 37537 40527 40236 10798 41813 47520 29073 40703 33458 3…
44845 17674 44218 47479 2038 23000 41570 38730 13901 32571 27668 43864 0 44797 30166 18561 5957 19693 30727 45068 6370 5773 493 48785 4773 30798 40662 146 32252 20781 48311 319 47626 37537 41813 4360 13628 16895 11308 24888 18178 3653 35174 25006 13901 1570 40028 46468 29238 41057 24193 40028 37537 25269 29238 9535 9535 15471 2038 725 18390 9535 14703 33458 28584 39529 47552 29067 37244 9535 6970…
44845 17674 44218 2038 47480 23000 36328 23544 9673 8717 47540 43394 6224 38730 32571 27668 46078 43864 0 44797 30166 18561 5957 45068 6370 14595 1919 31145 47593 4773 30798 40662 146 32252 13628 16895 4982 319 47626 44910 47626 41813 4360 18178 3653 35174 11308 32150 25006 13901 1570 40028 46468 40409 41057 24193 40028 37537 25269 29238 9535 9535 2038 47479 23000 44910 47626 725 18390 9535 14703…
44845 17674 44218 16323 43335 48716 2901 20078 33984 26856 47520 4811 22105 23351 46810 24960 9207 33985 48642 45975 34598 34776 7548 41570 41122 18680 35678 20078 3409 15567 34004 26916 725 41122 39698 28243 27108 13814 31215 2170 31588 38730 21217 19077 11308 32150 32571 5197 27668 30858 44746 17104 28243 37268 9005 18003 28284 27108 24451 28252 43112 19307 114 19189 47538 9942 75 7805 47133 19…
44845 17674 32571 32312 32568 15728 5305 18455 2901 24960 31728 47201 38006 43903 36369 26675 17967 46879 7221 35208 20989 38580 38287 7111 39245 8839 11054 23460 8999 35451 22759 37362 21207 45085 38358 21207 2901 46449 35120 26321 28982 4180 13546 146 44805 12274 2901 25663 28024 10746 48103 28999 39385 13965 2038 47880 11724 46449 43270 10647 31215 40485 29022 48571 18360 23063 29929 9535 9535…
44845 17674 44218 32476 34004 37411 2038 6100 9535 9535 14703 33458 12929 15909 42673 1130 8326 20492 15969 9862 45184 27674 39783 33468 32475 15979 26764 43329 43533 12929 15909 13474 4157 34004 18385 9274 49150 43057 31215 31465 39783 14901 4132 26095 34834 3206 10660 11054 44845 17674 44218 39698 13901 31215 9733 27677 26496 32571 27889 20387 3457 29073 2568 37244 24849 17207 48222 43112 19693…
44845 17674 44218 30044 2901 7494 3546 34967 21206 41122 28762 20078 3409 44218 5240 725 16744 26916 41122 42416 28827 38730 31588 13901 146 43177 47401 5773 493 12929 15081 19217 5197 27668 44758 28243 19189 9005 18003 3766 28261 37968 24794 47538 9942 75 7805 47133 19447 12165 43112 19307 27782 19077 18178 3653 35174 23749 5773 17674 38329 19036 9535 2038 6100 14901 4132 14045 25841 6904 28815 …
44845 17674 44218 43926 7139 18319 48701 27451 32989 13258 43394 1424 31588 13901 16585 32571 27889 33458 17459 48103 3709 2235 43864 19447 32989 13258 27309 42255 5773 493 12929 48785 146 11894 11308 4656 18178 35174 3653 43112 48670 44797 30166 33984 6239 29929 38876 30752 29929 45068 32669 9535 9535 2038 43926 725 18390 40662 557 48041 35301 9535 14703 15979 19488 14700 33458 38642 12929 27210…
44845 17674 44218 43926 7139 36328 18295 27451 43394 42313 5950 32989 13258 31588 13901 30397 2038 39712 13901 7249 32571 27889 33458 17459 48103 3709 2235 43864 5773 493 12929 48785 19447 32989 13258 27309 42255 11308 4656 18178 35174 3653 43112 48670 44797 30166 33984 6239 29929 38876 30752 29929 45068 6370 9535 9535 2038 43926 725 18390 40662 557 48041 35301 29063 13901 9599 37225 29063 9535 1…
44845 17674 44218 39385 34004 43903 36328 33263 7034 14302 25746 16970 31570 35118 13258 31588 13901 32571 27889 33458 8656 3709 2235 17459 43112 48670 44797 30166 18561 5957 19693 30727 45068 6370 41951 13901 32364 28393 557 48041 35301 30784 43752 24605 43112 19307 31570 13258 5829 21504 27108 31215 47391 16895 36328 33263 5997 30582 13946 24794 725 25006 13901 1570 40028 46468 28393 24794 4564…
44845 17674 44218 31588 13901 32571 7139 43903 2038 824 48227 43864 0 44746 17104 487 5240 48785 41570 41813 4360 18178 3653 35174 9535 40662 4773 27210 10435 3457 5240 39576 725 18390 9535 14703 39245 33468 15728 9599 37537 40527 40236 10798 41813 47520 29073 40703 33458 37597 15313 24888 15979 19488 17951 14901 4132 15699 8239 6893 9435 41900 10185 44845 17674 44218 43911 36369 10254 8033 17245…
44845 17674 44218 31588 13901 32571 7139 43903 36328 10254 8033 17245 43394 1424 2038 824 48227 43864 0 44746 17104 487 5240 48785 10889 32989 16988 27309 18072 18178 3653 35174 14901 4132 15699 8239 6893 9435 41900 10185;0
44845 17674 44218 6432 10289 48056 41900 26688 2901 21207 22824 725 24211 41900 10710 44415 24963 37733 46852 20158 45950 32557 8033 37362 41528 45238 3698 8862 10675 43178 14494 114 26091 48337 5525 32201 34527 19007 9838 23512 44380 6531 29022 8479 28150 14885 27674 24377 21859 47133 44218 15567 34004 26916 725 18390 34004 37448 36328 33263 8814 34004 39698 17023 5240 487 5240 12929 48390 33353…
44845 17674 44218 32476 10052 34138 34004 43399 493 10583 40016 12929 39698 29238 493 44319 39885 493 19592 25587 43491 10583 2038 37362 22896 45006 9535 9535 14703 33458 47551 19592 24183 42487 26565 25260 19592 25587 43491 34004 18385 9274 49150 43057 31215 31465 39783 14901 4132 44852 12766 5029 10660 44845 17674 44218 21185 29436 12766 33984 34151 12766 32571 10583 7711 47391 19717 557 48041 …
44845 17674 9535 9535 15979 28535 10798 10798 36831 38603 9535 14703 33458 10798 6970 36328 37537 14901 4132 15699 11354 41293 30031 19787 10882 10185 44845 17674 44218 32476 34004 487 5240 12929 48390 33353 725 32571 31588 31349 48853 12839 9535 9535 30321 12929 9599 493 34004 39783 43399 23709 1923 1028 30397 725 34004 18385 9274 49150 43057 31215 31465 39783 14901 4132 420 27574 49096 35081 44…
44845 17674 44218 39698 17023 5240 2943 2038 32571 27668 5197 1351 43972 17104 557 48041 41706 30798 24605 2064 19447 5834 4038 3653 35174 47520 29184 14898 10399 215 11308 2648 5997 30582 36503 25006 13901 1570 40028 46468 29238 13901 10675 40028 37573 24268 40409 41057 24193 40028 37537 25269 28393 41057 13387 47842 40028 9303 19421 41861 3890 28393 9535 9535 28393 10798 14901 4132 15699 2535 1…
44845 17674 44218 38730 13901 24826 43530 29067 32571 34004 13901 7237 29067 39718 13901 21589 487 5240 48785 18178 3653 35174 15089 32150 43112 48670 33985 30166 19693 30727 18561 5957 45068 6370 13901 5997 30582 25006 24794 45645 37116 40028 46468 28996 28393 41057 19964 40441 37116 40028 37128 31812 31064 28393 43136 11505 4601 40028 37128 31812 31064 28393 9535 9535 28393 9599 37225 15728 953…
44845 17674 44218 38730 32571 27668 5197 46078 26916 12031 17459 0 30896 47150 36842 10150 4773 43337 41706 409 44752 13628 8189 18178 3653 35174 13901 5997 30582 41057 30302 38701 28393 38366 23274 25006 13901 1570 40028 46468 28393 24794 45645 37116 40028 46468 28996 28393 41057 24193 40028 37537 25269 28393 9535 9535 28393 10798 15728 40662 44752 21206 9363 2064 14901 4132 15699 6988 45175 419…
44845 17674 44218 6809 16283 972 26916 18647 2901 21207 24749 30089 21028 37725 30089 14466 42803 41446 17320 41627 44758 3954 14501 1288 47956 18584 38101 3282 16561 47735 37725 47735 30089 19204 41528 19505 36798 23506 21028 1288 13068 14501 1288 47947 47956 41570 36869 18584 47735 30089 13454 37725 25454 8568 19505 36798 42825 39777 7008 33876 23424 47520 20035 29641 5466 15456 29641 5466 4444…
44845 17674 44218 28109 40042 34004 31215 42598 13901 1508 32571 10583 4360 17459 48103 16895 3709 2235 3543 43112 48670 33985 30166 34234 18561 5957 19693 30727 45068 43864 5773 24419 1919 19447 35001 14620 12165 43858 47351 244 19717 5834 20924 47391 725 28109 6208 13901 41425 18122 23249 25006 41057 38701 40028 18122 23249 28393 9535 9535 48430 37225 15728 9535 14703 33458 28109 6208 7582 1628…
44845 17674 44218 34004 24290 42598 5240 31588 38730 13901 31215 487 13218 19168 43617 34384 725 10798 32571 27889 33458 27108 22518 22017 23866 487 5240 27496 28393 293 41706 30798 557 35673 43112 19307 28393 47472 244 5829 9419 14094 47391 27108 21456 30109 47098 21206 19447 146 10889 27309 18072 27761 28393 10889 35646 36623 47597 14119 16533 42673 17528 14232 48372 18825 32150 42400 24292 340…
44845 17674 44218 31215 24290 38730 32571 39385 34804 28644 28741 28579 2901 6034 6970 9838 37537 36623 1795 24960 23063 44415 38006 41677 39578 3457 44242 42659 43195 43394 2727 20451 34804 12795 43192 10675 12614 42653 31255 22759 37362 20242 39777 20258 4020 12231 1822 1919 29083 27668 46078 22518 17459 3709 2235 5773 493 12929 27496 34685 19819 3457 27211 32364 41813 28393 6380 15024 5491 203…
44845 17674 44218 31588 13901 32571 43903 7139 36328 46269 10213 43394 5950 42313 2038 27889 33458 8656 48103 16895 0 41951 44746 17104 487 5240 48785 10889 32720 33276 32989 13258 27309 18072 114 32252 18178 3653 35174 11308 9535 40662 4773 27210 10435 3457 5240 39576 725 18390 9535 14703 39245 33468 15728 9599 37537 40527 40236 10798 41813 47520 29073 40703 33458 37597 15313 24888 15979 19488 1…
44845 17674 44218 43926 7139 31588 13901 16585 32571 27889 33458 17459 48103 3709 2235 43864 5773 493 12929 48785 146 11894 18178 35174 3653 11308 4656 29688 37193 35072 44406 41861 19612 43112 48670 44797 30166 33984 6239 29929 38876 30752 29929 45068 32669 9535 9535 2038 43926 725 18390 40662 557 48041 35301 9535 14703 15979 19488 14700 33458 38515 12929 27210 40236 40703 9599 43533 29063 39434…
44845 17674 44218 46078 38730 32571 34004 26916 725 41122 5197 27668 30858 9363 28243 36842 9005 18003 28284 28261 25293 24794 39245 33373 28284 11149 41122 10123 41122 5773 44322 11452 15823 12999 44372 28243 47538 9942 75 7805 47133 19447 12165 43112 19307 27782 19077 13135 13628 16895 18178 3653 35174 13901 25006 13901 34598 40028 38329 23544 29238 41057 2171 24131 40028 18374 9663 28393 9535 …
44845 17674 44218 6432 7080 26055 2901 36328 20237 34497 44796 23176 36328 33222 41570 34004 4146 30397 39698 29238 13901 33051 3457 6502 27674 5197 27668 30858 910 41427 44796 5764 43695 18561 5957 44758 146 32252 13901 34193 19447 5834 4038 43112 19307 14094 42286 43112 24193 23165 5773 17674 36328 6370 2038 33468 38876 7869 7785 14901 4132 14046 7785 10169 43050 41259 10529 38876 8033 20451 44…
44845 17674 44218 6432 28379 20237 45928 28771 46879 1040 7078 34257 29463 46333 21207 6838 22423 38577 27757 44805 25663 2901 28024 14029 998 13024 26776 10236 19994 20233 33876 41570 15567 34004 13924 26916 39698 5773 493 12929 31588 31349 48853 13456 13901 146 45825 33879 38730 5197 27668 30858 43112 48670 17104 146 11894 45565 24097 19447 5834 4038 43112 19307 27674 36328 20237 45928 5773 176…
44845 17674 44218 41141 2901 13786 38202 21028 36842 1043 45475 23165 16191 28340 5874 30982 24971 46449 37389 24960 12662 41057 8326 40120 19964 9257 9630 31215 1048 46449 14577 24468 31728 24963 42799 13786 40120 10675 12804 27552 21376 24954 12274 42803 47520 32965 29641 32063 49400 11846 12766 47098 13965 44690 11724 612 47714 4518 29641 12766 4272 29641 12766 21362 9207 34715 38202 4875 1858…
44845 17674 44218 32312 1167 32294 39385 34004 42689 20595 41168 2901 37537 41677 39578 36369 21878 48747 22759 37362 22386 37861 5266 12031 18390 38730 13901 31349 48853 32571 27889 33458 8656 30896 47150 22523 17459 3709 2235 39885 493 12929 48390 33353 28393 557 48041 35301 30798 41706 43112 19307 114 20781 13814 34193 37268 20321 19447 146 29034 36623 48435 10889 18072 42255 27309 13628 16895…
44845 17674 9535 9535 42770 18475 18475 8326 33458 34004 43399 10798 1132 42392 29063 2038 33073 29641 412 610 29641 10419 21206 19369 29641 10419 44431 46631 29641 29641 10419 42400 38679 42834 18650 29589 45035 29641 10419 23035 29641 10419 21206 13901 18588 33128 29641 10419 21206 31349 48853 15979 36076 29063 34004 18385 9274 43057 14901 4132 18474 25979 49399 10575 44845 17674 44218 34004 38…
44845 17674 9535 9535 40662 11006 24888 2038 29063 14901 4132 15699 11368 6271 29269 10185 44845 17674 44218 38176 15567 34004 43032 725 28109 43469 37448 30397 39245 4288 24090 29451 39698 45324 42956 4288 33109 25392 46449 26496 3457 2038 9838 45324 18912 9838 13502 3354 18374 29063 40491 48592 11184 2038 15888 9763 29451 11772 44874 25747 20917 48825 6970 27712 18348 43399 36067 29379 39245 34…
44845 17674 44218 43903 7139 36369 10254 11535 18288 43394 1424 34004 39698 17023 5240 13901 30397 32571 824 46078 17459 15963 16895 0 43864 19447 45597 36623 39825 18288 17635 41813 27108 21487 10889 29800 39825 146 27309 18072 5773 493 12929 48785 18178 3653 35174 11308 43112 48670 44797 30171 5959 41411 6370 9535 9535 27210 10435 3457 5240 39576 725 40662 557 48041 9535 14703 39245 33468 15728…
44845 17674 44218 38730 32571 34004 39245 17833 46879 43394 2727 20451 2038 43926 46078 725 18390 487 48785 19447 30798 4227 9535 33458 2038 14901 4132 15699 48600 5181 18779 26943 10185;0
44845 17674 44218 31588 13901 32571 43903 7139 36328 18319 23646 26970 25101 32773 43394 5950 42313 2038 27889 33458 8656 48103 16895 0 41951 44746 17104 487 5240 48785 10889 32720 33276 32989 13258 27309 18072 114 32252 18178 3653 35174 11308 9535 40662 4773 27210 10435 3457 5240 39576 725 18390 9535 14703 39245 33468 15728 9599 37537 40527 40236 10798 41813 47520 29073 40703 33458 37597 15313 2…
44845 17674 44218 47479 32312 2038 23000 34004 39698 13901 27108 30302 45597 26738 8033 34826 32571 34004 9363 46078 8724 32195 17459 41988 17585 33985 30166 18561 5957 19693 30727 45068 6370 487 12929 48785 146 32252 11894 19447 29840 34826 10889 4227 27309 18072 11308 4272 4982 13628 16895 18178 3653 35188 9535 9535 2038 47479 23000 725 18979 9535 14703 33424 10798 13843 1923 10889 47520 29073 …
44845 17674 44218 33653 7177 43530 40662 36503 38876 28583 14901 4132 14045 28583 28618 10529 38876 33653 46478 44845 17674 44218 38730 34004 38766 43399 40662 36503 32571 34004 33458 17459 3709 2235 4773 30798 10889 43112 19307 24374 3050 409 155 11894 24097 34193 19447 10411 8589 10889 27309 42255 18072 15089 16895 18178 19819 30582 5997 25006 13901 1570 40028 46468 29238 24794 34923 37116 4002…
44845 17674 44218 8972 22131 19146 40621 47626 34598 4444 16656 41570 3543 31349 29603 5834 17023 20451 5197 27668 30858 114 36067 24097 34193 19447 35352 5834 4038 43112 19307 23165 36328 16656 5773 17674 6370 36067 2038 6100 36754 36328 11724 9599 37225 14901 4132 14045 27889 31909 1647 10529 38876 8974 44845 17674 44218 39718 31349 28321 29063 3097 37244 38730 13901 30344 4690 15728 32571 4259…
44845 17674 44218 39698 17023 42598 5240 38730 1869 1622 31215 17528 19148 32571 15567 34004 11618 26916 12031 9363 27668 5197 17459 0 409 4773 30798 19136 24932 942 10889 39825 2554 18178 3653 35174 11308 5997 30582 25006 13901 1570 40028 17674 13786 28393 15084 25060 2056 40028 25096 12929 28393 9535 9535 40280 30798 14901 4132 420 12900 2790 41259 44845 17674 44218 45210 34004 44242 8933 42330…
44845 17674 44218 16323 25938 41582 6917 27889 2901 22773 48747 36328 30006 47540 29360 39797 46449 8326 37537 39245 24888 27553 40120 11031 1455 41900 6970 32040 28243 16988 5633 25747 15485 28789 15567 34004 42598 26574 26916 38730 31588 13901 11308 12999 487 5240 12929 48390 33353 31349 48853 25747 17528 47391 16895 38730 32571 5197 27668 30858 44746 17104 1351 33985 114 40928 32252 12216 3419…
44845 17674 44218 28570 45351 2901 33202 11054 36328 28771 2772 13258 16551 37537 39245 24888 9166 34004 38730 31588 13901 11308 12999 487 5240 12929 48390 33353 47391 17987 38730 1622 31215 17528 15081 19217 32571 5197 27668 30858 44746 32150 17104 1351 114 40928 36067 11894 24097 29175 35447 11538 19447 5834 4038 41661 42279 41813 43112 19307 18033 38366 7636 14620 15389 23749 5773 17695 36328 …
44845 17674 44218 43926 7139 36328 5600 2554 43394 2727 27668 39854 31588 13901 32571 27889 33458 17459 48103 3709 2235 43864 5773 493 12929 48785 146 11894 29688 37193 18178 35174 3653 43112 48670 44797 30166 33984 6239 29929 38876 30752 29929 45068 32669 9535 9535 2038 43926 725 18390 40662 557 48041 35301 9535 14703 15979 39434 29063 4335 33458 38642 12929 27210 40236 12766 22896 37597 15313 2…
44845 17674 44218 42770 43432 33458 18390 20392 43399 46286 43432 39248 21625 5240 43399 46069 8347 18390 39698 18824 9862 46963 39728 42550 29451 31215 36784 9497 46431 2277 49150 42463 18912 824 18390 15969 9862 8326 21625 1455 46286 47594 34004 6970 34004 12999 45597 46286 18390 25392 26069 11727 48390 14019 14901 4132 45459 6697 6893 10563 44845 17674 44218 18475 8326 34004 47520 3068 33353 2…
44845 17674 44218 36282 1951 2901 4020 13312 7883 25427 13312 7883 6178 24193 10675 38137 41040 10675 8964 38137 8717 30876 31588 44805 47602 21072 36275 4058 38358 1822 33751 21697 31374 22440 19591 6255 28936 5466 6255 6683 23847 28936 5466 30507 29641 38522 41688 28968 37512 4821 29641 49150 612 19507 29641 38522 4444 35940 13456 16529 4416 35940 24468 23845 45705 6178 31215 18561 13312 7883 1…
44845 17674 44218 47460 41303 34737 1 6531 11054 8479 34967 31570 14302 25746 34004 39718 16191 13901 27732 487 12929 5197 27668 30858 31570 30109 47391 8189 36328 1028 27733 10675 36067 2038 22896 14901 4132 14045 27941 18772 7492 7006 10529 38876 47460 44845 17674 44218 39698 27108 29238 13901 40016 33176 32571 34004 27889 33458 8656 2943 37131 13901 17459 3709 2235 1351 13901 45597 3399 39825 …
44845 17674 44218 42770 43432 39245 9862 45184 18390 43904 2535 45324 9303 9363 43904 31633 4766 28827 39371 31257 18288 37193 21362 9599 43533 16323 42011 42357 725 14901 4132 2535 26272 11123 10563 44845 17674 44218 42770 43432 45006 22896 39385 47805 9862 45184 15728 6927 47201 31680 40042 28109 39371 31257 3543 12519 1486 12765 46152 18979 47201 34857 13352 4154 43432 2535 2662 6970 38176 125…
44845 17674 44218 7869 45939 25938 6904 2901 37866 38917 22858 31684 20233 14604 39825 3214 20233 39628 13548 27023 24247 47077 5871 25453 14623 19821 19994 18865 21456 3297 998 36842 12973 45597 30076 47077 17047 31589 38577 35081 33255 19918 29641 28007 11054 12766 8063 29641 28007 11054 6432 12766 6370 6370 13965 29641 28007 8063 6370 13965 29641 28007 8063 31588 1822 4444 24960 20237 44304 48…
44845 17674 44218 11093 20078 6370 23351 14494 42463 34776 14232 37362 12766 26530 41122 28762 35678 20078 3409 34004 38730 39718 45324 34658 5240 32063 11308 487 12929 47391 17528 32150 32571 5197 44758 28243 26551 42279 9005 18003 28284 19136 19334 146 40928 11894 24534 2104 47540 75 7805 47133 19447 27309 5773 4038 19334 11605 44728 90 27782 32150 30183 14620 15389 23749 38329 19077 9535 2038 …
44845 17674 44218 31588 13901 32571 7139 43903 36328 42814 43394 1424 27889 33458 8656 48103 16895 0 41951 44746 17104 487 5240 48785 10889 28243 16988 27309 18072 114 32252 18178 3653 35174 9535 40662 4773 27210 10435 3457 5240 39576 725 18390 9535 14703 39245 33468 15728 9599 37537 40527 40236 10798 41813 47520 29073 40703 33458 37597 15313 24888 15979 19488 17951 34004 18385 9274 49150 43057 1…
44845 17674 44218 47479 2038 23000 38730 32571 1830 27889 46078 17459 43864 3709 2235 487 5240 48785 155 19189 3543 13628 16895 13329 41813 47626 11308 44797 18561 19693 45068 14595 25006 41057 27023 36712 35392 40028 48952 43269 29238 9535 9535 2038 23000 18390 9535 14703 33458 10798 1923 22020 40236 24888 19602 4753 2038 40703 39431 33468 29063 34004 18385 9274 49150 43057 31215 34004 18385 369…
44845 17674 44218 31588 13901 32571 43903 7139 36328 18319 23646 26970 25101 32773 43394 5950 42313 2038 27889 33458 8656 48103 16895 0 41951 44746 17104 487 5240 48785 10889 32720 33276 32989 13258 27309 18072 114 32252 18178 3653 35174 11308 9535 40662 4773 27210 10435 3457 5240 39576 725 18390 9535 14703 39245 33468 15728 9599 37537 40527 40236 10798 41813 47520 29073 40703 33458 37597 15313 2…
44845 17674 44218 36328 33263 18319 27451 32989 11054 5950 42313 38730 32571 34004 46078 27889 33458 39385 42837 30109 40662 2038 487 48785 28393 43112 48670 17104 28393 10889 32989 11054 9535 9535 14703 33458 2038 40703 2285 34004 18385 9274 49150 43057 31215 34004 18385 36994 39783 34004 39245 10798 14901 4132 15699 49327 34737 43050 10185;0
44845 17674 44218 1167 44415 39385 6208 2901 29436 48571 7139 33984 48747 12795 43394 2727 20451 12766 34004 39698 13901 19695 24826 39825 146 31588 1822 31588 34715 31588 47520 29073 32571 27889 9363 13901 18271 17459 32252 3421 487 12929 47391 16895 18271 39825 146 36623 48435 8589 27309 39825 13258 21487 5997 4920 41057 38701 725 28109 34121 25006 13901 1570 40028 46468 28393 24794 45645 37116…
44845 17674 44218 31557 15042 2901 14076 21207 21362 24963 14957 18528 37914 30784 37537 24888 34004 5240 38730 31588 13901 21376 33176 21206 26495 47021 7034 48729 19421 30109 29929 39698 45324 2038 22896 5197 27668 30858 44746 17104 1351 18528 19790 30784 18178 19819 7177 31168 863 34598 31557 42382 725 15855 24960 14901 4132 14045 34871 21748 9105 10529 38876 8326 29063 44845 17674 9535 9535 3…
44845 17674 44218 38730 13901 26738 29840 32571 13924 48103 16895 487 48785 557 48041 35301 41706 28393 4227 29840 18178 3653 10889 44896 39825 24438 13628 16895 725 13901 5997 30582 44797 30166 18561 5957 19693 30727 45068 32669 25006 13901 1570 40028 46468 28393 24794 45645 37116 40028 46468 28996 28393 9535 9535 29063 13901 10435 14901 4132 15699 28570 3202 27287 18779 10185 44845 17674 44218 …
44845 17674 44218 31557 19735 2901 21207 13720 2507 29821 4328 25402 21207 13720 21376 42357 38588 42831 33699 23036 8101 6531 48311 37861 15658 32643 4444 41485 14957 34799 4166 45970 33222 41485 41275 29929 10746 7008 38039 23646 44051 29427 29641 38522 12765 47754 29641 38522 12765 15567 34004 12806 28321 38730 9838 29238 12216 39825 2554 3457 15688 487 12929 48785 3543 1886 16191 22581 5197 2…
44845 17674 44218 16323 42028 41141 2901 20078 6370 20078 42463 2529 26530 19430 35678 20944 24193 33908 24468 20429 8329 2482 10940 47540 3457 18012 40569 33908 34004 42598 5240 38730 31588 13901 146 31588 38730 47391 39701 29929 41813 47626 9236 22950 3041 33176 32063 17721 44746 17104 1351 146 11894 24097 43112 35447 29929 41813 47626 29285 24222 14620 15389 23312 328 24207 42463 10940 47540 4…
44845 17674 44218 43911 32571 34004 1830 1486 487 48390 33353 13628 16895 10889 27309 11308 43112 48670 17104 9535 9535 2038 725 28109 9535 14703 33458 43399 12929 40236 10889 34004 18385 9274 49150 43057 31215 34004 18385 36994 39783 34004 39245 10798 14901 4132 15699 1250 28570 1850 21748 10185 44845 17674 44218 43911 36369 36792 43394 1424 32571 39385 34004 42309 1622 43394 14763 40357 2727 48…
[truncated: 11,644 more rows]
